# Supplementary material for: Synthesis, crystal structure and Hirshfeld analysis of a crystalline compound comprising a 1/1 mixture of 1-[(1R,4S)- and 1-[(1S,4R)-1,7,7-trimethyl-2-oxobi­cyclo[2.2.1]heptan-3-yl­idene]hydrazinecarbo­thio­amide
Source: Acta Crystallogr E Crystallogr Commun. 2020 Jan 1;76(Pt 1):115–20. doi: 10.1107/S2056989019016980 (PMC6944080; doi:10.1107/S2056989019016980)
Supplement: Supplementary file 1 [file e-76-00115-sup1.cif]

##############################################################################
#                                                                            #
# This CIF contains the data in a paper accepted for publication in          #
# Acta Crystallographica Section E. It conforms to the requirements of       #
# Notes for Authors for Acta Crystallographica Section E, and has been       #
# peer reviewed under the auspices of the IUCr Commission on Journals.       #
#                                                                            #
# Full details of the Crystallographic Information File format               #
# are given in the paper "The Crystallographic Information File (CIF):       #
# a New Standard Archive File for Crystallography" by S. R. Hall, F. H.      #
# Allen and I. D. Brown [Acta Cryst. (1991), A47, 655-685].                  #
#                                                                            #
# The current version of the core CIF dictionary is obtainable from          #
# ftp://ftp.iucr.org/pub/cif_core.dic.                                       #
#                                                                            #
# Software is freely available for graphical display of the structure(s)     #
# in this CIF. For information consult the CIF software page                 #
# http://www.iucr.org/resources/cif/software.                                #
#                                                                            #
# This file may be used for bona fide research purposes within the           #
# scientific community so long as proper attribution is given to the journal # 
# article from which it was obtained.                                        #
#                                                                            #
##############################################################################
data_I
_audit_creation_method     SHELXL-2018/3
_chemical_name_systematic
;
1-[(1<i>R</i>,4<i>S</i>)-1,7,7-Trimethyl-2-oxobicyclo[2.2.1]heptan-3-\
ylidene]hydrazinecarbothioamide--\
1-[(1<i>S</i>,4<i>R</i>)-1,7,7-trimethyl-2-oxobicyclo[2.2.1]heptan-3-\
ylidene]hydrazinecarbothioamide (1/1)
;
_chemical_name_common     ?
_chemical_formula_moiety     'C11 H17 N3 O S'
_chemical_formula_sum     'C11 H17 N3 O S'
_chemical_formula_iupac     'C11 H17 N3 O S'
_chemical_formula_weight     239.34
_chemical_melting_point     ?
_chemical_absolute_configuration     ?
_space_group_crystal_system     monoclinic
_space_group_name_H-M_alt     'C 2/c'
_space_group_name_Hall     '-C 2yc'
loop_
    _space_group_symop_operation_xyz
    'x, y, z'
    '-x, y, -z+1/2'
    'x+1/2, y+1/2, z'
    '-x+1/2, y+1/2, -z+1/2'
    '-x, -y, -z'
    'x, -y, z-1/2'
    '-x+1/2, -y+1/2, -z'
    'x+1/2, -y+1/2, z-1/2'
_cell_length_a     26.6370(9)
_cell_length_b     10.7617(4)
_cell_length_c     20.2108(7)
_cell_angle_alpha     90
_cell_angle_beta     121.9320(10)
_cell_angle_gamma     90
_cell_volume     4916.9(3)
_cell_formula_units_Z     16
_cell_measurement_reflns_used     9117
_cell_measurement_theta_min     2.58
_cell_measurement_theta_max     71.94
_cell_measurement_temperature     296(2)
_exptl_crystal_description     block
_exptl_crystal_colour     yellow
_exptl_crystal_size_max     0.699
_exptl_crystal_size_mid     0.455
_exptl_crystal_size_min     0.436
_exptl_crystal_density_diffrn     1.293
_exptl_crystal_density_meas     ?
_exptl_crystal_density_method     ?
_exptl_crystal_F_000     2048
_exptl_absorpt_coefficient_mu     2.211
_exptl_absorpt_correction_type     multi-scan
_exptl_absorpt_process_details
;
(SADABS; Krause <i>et al.</i>,  2015)
;
_exptl_absorpt_correction_T_min     0.6473
_exptl_absorpt_correction_T_max     0.7536
_diffrn_ambient_temperature     296(2)
_diffrn_source     'microfocus X ray tube'
_diffrn_radiation_type     CuK\a
_diffrn_radiation_wavelength     1.54178
_diffrn_radiation_monochromator     graphite
_diffrn_measurement_device_type
                        'Bruker D8 Quest Photon II area detector diffractometer'
_diffrn_measurement_method     '\f and \w scans'
_diffrn_detector_area_resol_mean     ?
_diffrn_reflns_number     47973
_diffrn_reflns_av_R_equivalents     0.0259
_diffrn_reflns_av_unetI/netI     0.0167
_diffrn_reflns_theta_min     3.911
_diffrn_reflns_theta_max     72.310
_diffrn_reflns_theta_full     67.679
_diffrn_measured_fraction_theta_max     0.985
_diffrn_measured_fraction_theta_full     0.988
_diffrn_reflns_limit_h_min     -32
_diffrn_reflns_limit_h_max     32
_diffrn_reflns_limit_k_min     -13
_diffrn_reflns_limit_k_max     13
_diffrn_reflns_limit_l_min     -24
_diffrn_reflns_limit_l_max     24
_diffrn_standards_number     0
_diffrn_standards_interval_count     ?
_diffrn_standards_interval_time     ?
_diffrn_standards_decay_%     ?
_diffrn_radiation_probe     x-ray
_refine_special_details     ?
_reflns_number_total     4791
_reflns_number_gt     4783
_reflns_threshold_expression     'I > 2\s(I)'
_refine_ls_structure_factor_coef     Fsqd
_refine_ls_matrix_type     full
_refine_ls_R_factor_all     0.0430
_refine_ls_R_factor_gt     0.0430
_refine_ls_wR_factor_gt     0.1122
_refine_ls_wR_factor_ref     0.1122
_refine_ls_goodness_of_fit_ref     1.066
_refine_ls_restrained_S_all     1.066
_refine_ls_number_reflns     4791
_refine_ls_number_parameters     295
_refine_ls_number_restraints     0
_refine_ls_hydrogen_treatment     constr
_refine_ls_weighting_scheme     calc
_refine_ls_weighting_details
              'w=1/[\s^2^(Fo^2^)+(0.0548P)^2^+5.1392P] where P=(Fo^2^+2Fc^2^)/3'
_atom_sites_solution_hydrogens     geom
_atom_sites_solution_primary     direct
_atom_sites_solution_secondary     ?
_refine_ls_shift/su_max     0.001
_refine_ls_shift/su_mean     0.000
_refine_diff_density_max     0.582
_refine_diff_density_min     -0.332
_refine_ls_extinction_method     none
_refine_ls_extinction_coef     .
loop_
    _atom_type_symbol
    _atom_type_description
    _atom_type_scat_dispersion_real
    _atom_type_scat_dispersion_imag
    _atom_type_scat_source
    C C 0.0181 0.0091 'International Tables Vol C Tables 4.2.6.8 and 6.1.1.4'
    H H 0.0000 0.0000 'International Tables Vol C Tables 4.2.6.8 and 6.1.1.4'
    N N 0.0311 0.0180 'International Tables Vol C Tables 4.2.6.8 and 6.1.1.4'
    O O 0.0492 0.0322 'International Tables Vol C Tables 4.2.6.8 and 6.1.1.4'
    S S 0.3331 0.5567 'International Tables Vol C Tables 4.2.6.8 and 6.1.1.4'
_computing_data_collection
;
APEX3 (Bruker, 2015)
;
_computing_cell_refinement
;
SAINT (Bruker, 2015)
;
_computing_data_reduction
;
SAINT (Bruker, 2015)
;
_computing_structure_solution
;
<i>SHELXT2014/5</i> (Sheldrick, 2015<i>a</i>)
;
_computing_structure_refinement
;
<i>SHELXL2018/3</i> (Sheldrick, 2015<i>b</i>)
;
_computing_molecular_graphics
;
DIAMOND (Brandenburg, 2006)
;
_computing_publication_material
;
publCIF (Westrip, 2010) and enCIFer (Allen <i>et al.</i>,  2004)
;
loop_
    _atom_site_type_symbol
    _atom_site_label
    _atom_site_fract_x
    _atom_site_fract_y
    _atom_site_fract_z
    _atom_site_U_iso_or_equiv
    _atom_site_adp_type
    _atom_site_calc_flag
    _atom_site_occupancy
    _atom_site_disorder_assembly
    _atom_site_disorder_group
    C C1 0.47215(6) 0.67297(13) 0.56684(9) 0.0290(3) Uani d 1 . .
    C C2 0.44283(7) 0.55276(14) 0.56677(10) 0.0333(3) Uani d 1 . .
    C C3 0.40744(9) 0.51737(17) 0.47745(11) 0.0454(4) Uani d 1 . .
    H H1 0.432607 0.523543 0.456262 0.054 Uiso calc 1 . .
    H H2 0.392154 0.433334 0.469767 0.054 Uiso calc 1 . .
    C C4 0.35698(8) 0.61129(18) 0.43863(10) 0.0446(4) Uani d 1 . .
    H H3 0.318823 0.570310 0.414527 0.054 Uiso calc 1 . .
    H H4 0.358922 0.659504 0.399497 0.054 Uiso calc 1 . .
    C C5 0.36791(7) 0.69483(14) 0.50817(10) 0.0323(3) Uani d 1 . .
    H H5 0.334022 0.744562 0.499147 0.039 Uiso calc 1 . .
    C C6 0.42275(6) 0.76678(13) 0.52963(8) 0.0268(3) Uani d 1 . .
    C C7 0.39200(7) 0.60096(15) 0.57601(10) 0.0354(4) Uani d 1 . .
    C C8 0.48372(9) 0.45231(17) 0.61983(14) 0.0520(5) Uani d 1 . .
    H H6 0.461153 0.379307 0.614501 0.078 Uiso calc 1 . .
    H H7 0.503900 0.480704 0.672855 0.078 Uiso calc 1 . .
    H H8 0.512161 0.432889 0.605930 0.078 Uiso calc 1 . .
    C C9 0.34649(9) 0.50093(19) 0.56284(14) 0.0525(5) Uani d 1 . .
    H H9 0.312158 0.539765 0.557730 0.079 Uiso calc 1 . .
    H H10 0.363552 0.445007 0.606443 0.079 Uiso calc 1 . .
    H H11 0.335304 0.455496 0.516133 0.079 Uiso calc 1 . .
    C C10 0.41428(10) 0.6656(2) 0.65375(12) 0.0535(5) Uani d 1 . .
    H H12 0.442420 0.728491 0.661405 0.080 Uiso calc 1 . .
    H H13 0.432888 0.605766 0.695165 0.080 Uiso calc 1 . .
    H H14 0.381582 0.703184 0.653700 0.080 Uiso calc 1 . .
    C C11 0.39284(6) 1.07609(13) 0.46828(8) 0.0278(3) Uani d 1 . .
    N N1 0.43231(5) 0.87874(11) 0.51846(7) 0.0278(3) Uani d 1 . .
    N N2 0.38434(5) 0.95560(11) 0.47974(7) 0.0289(3) Uani d 1 . .
    H H15 0.349298 0.927963 0.462906 0.035 Uiso calc 1 . .
    N N3 0.44793(6) 1.11372(13) 0.50042(10) 0.0442(4) Uani d 1 . .
    H H16 0.476553 1.062668 0.527236 0.053 Uiso calc 1 . .
    H H17 0.455324 1.189360 0.494626 0.053 Uiso calc 1 . .
    O O1 0.52341(5) 0.68916(11) 0.58743(9) 0.0468(3) Uani d 1 . .
    S S1 0.33432(2) 1.17000(4) 0.41603(3) 0.04027(14) Uani d 1 . .
    C C12 0.60455(7) 0.18053(14) 0.70270(9) 0.0326(3) Uani d 1 . .
    C C13 0.62027(7) 0.05885(14) 0.74694(9) 0.0336(3) Uani d 1 . .
    C C14 0.64045(8) 0.10625(15) 0.83037(10) 0.0360(4) Uani d 1 . .
    C C15 0.68608(7) 0.20029(14) 0.83429(9) 0.0304(3) Uani d 1 . .
    H H18 0.707310 0.249557 0.882240 0.037 Uiso calc 1 . .
    C C16 0.64834(6) 0.27314(14) 0.76081(8) 0.0286(3) Uani d 1 . .
    C C17 0.72519(8) 0.11841(18) 0.81668(11) 0.0430(4) Uani d 1 . .
    H H19 0.743585 0.167292 0.794814 0.052 Uiso calc 1 . .
    H H20 0.755765 0.076849 0.863374 0.052 Uiso calc 1 . .
    C C18 0.68091(8) 0.02417(17) 0.75681(11) 0.0427(4) Uani d 1 . .
    H H21 0.692203 -0.060168 0.775970 0.051 Uiso calc 1 . .
    H H22 0.678872 0.031572 0.707610 0.051 Uiso calc 1 . .
    C C19 0.57337(9) -0.04084(18) 0.70953(12) 0.0519(5) Uani d 1 . .
    H H23 0.566827 -0.061530 0.659344 0.078 Uiso calc 1 . .
    H H24 0.537211 -0.010857 0.703438 0.078 Uiso calc 1 . .
    H H25 0.586284 -0.113455 0.742033 0.078 Uiso calc 1 . .
    C C20 0.66905(11) 0.00551(19) 0.89344(12) 0.0575(5) Uani d 1 . .
    H H26 0.638971 -0.049251 0.889026 0.086 Uiso calc 1 . .
    H H27 0.689268 0.043811 0.943989 0.086 Uiso calc 1 . .
    H H28 0.696813 -0.041077 0.886781 0.086 Uiso calc 1 . .
    C C21 0.59098(10) 0.1688(2) 0.83491(14) 0.0557(5) Uani d 1 . .
    H H29 0.572709 0.231527 0.795304 0.084 Uiso calc 1 . .
    H H30 0.607109 0.206331 0.885284 0.084 Uiso calc 1 . .
    H H31 0.561987 0.107843 0.827013 0.084 Uiso calc 1 . .
    C C22 0.69157(6) 0.58441(14) 0.78063(9) 0.0283(3) Uani d 1 . .
    N N4 0.64898(6) 0.38585(12) 0.74130(7) 0.0304(3) Uani d 1 . .
    N N5 0.69233(6) 0.46162(12) 0.79634(7) 0.0304(3) Uani d 1 . .
    H H32 0.719686 0.431717 0.840322 0.036 Uiso calc 1 . .
    N N6 0.64711(6) 0.62416(14) 0.71318(8) 0.0415(3) Uani d 1 . .
    H H33 0.620314 0.572941 0.681514 0.050 Uiso calc 1 . .
    H H34 0.644878 0.701311 0.700831 0.050 Uiso calc 1 . .
    O O2 0.56715(6) 0.19987(12) 0.63517(7) 0.0497(3) Uani d 1 . .
    S S2 0.74475(2) 0.67806(4) 0.84696(3) 0.04220(14) Uani d 1 . .
loop_
    _atom_site_aniso_label
    _atom_site_aniso_U_11
    _atom_site_aniso_U_22
    _atom_site_aniso_U_33
    _atom_site_aniso_U_12
    _atom_site_aniso_U_13
    _atom_site_aniso_U_23
    C1 0.0244(7) 0.0234(7) 0.0352(8) 0.0009(5) 0.0130(6) 0.0013(6)
    C2 0.0304(7) 0.0230(7) 0.0484(9) 0.0029(6) 0.0222(7) 0.0060(6)
    C3 0.0524(10) 0.0368(9) 0.0563(11) -0.0113(8) 0.0351(9) -0.0143(8)
    C4 0.0413(9) 0.0499(11) 0.0352(9) -0.0157(8) 0.0152(7) -0.0049(8)
    C5 0.0237(7) 0.0280(7) 0.0427(9) 0.0014(6) 0.0159(6) 0.0078(6)
    C6 0.0234(7) 0.0237(7) 0.0299(7) 0.0000(5) 0.0117(6) 0.0014(5)
    C7 0.0363(8) 0.0321(8) 0.0417(9) 0.0052(7) 0.0233(7) 0.0085(7)
    C8 0.0439(10) 0.0310(9) 0.0818(14) 0.0130(8) 0.0337(10) 0.0203(9)
    C9 0.0470(10) 0.0422(10) 0.0816(14) 0.0027(8) 0.0430(11) 0.0195(10)
    C10 0.0655(13) 0.0601(12) 0.0417(10) 0.0051(10) 0.0330(10) 0.0005(9)
    C11 0.0277(7) 0.0222(7) 0.0305(7) -0.0009(5) 0.0134(6) 0.0013(5)
    N1 0.0239(6) 0.0226(6) 0.0330(6) 0.0014(5) 0.0125(5) 0.0023(5)
    N2 0.0216(6) 0.0226(6) 0.0379(7) 0.0001(5) 0.0126(5) 0.0055(5)
    N3 0.0270(7) 0.0284(7) 0.0634(10) -0.0042(5) 0.0144(7) 0.0093(6)
    O1 0.0240(6) 0.0349(6) 0.0721(9) 0.0016(5) 0.0191(6) 0.0102(6)
    S1 0.0298(2) 0.0244(2) 0.0521(3) 0.00304(14) 0.01176(19) 0.00846(16)
    C12 0.0287(8) 0.0290(8) 0.0332(8) -0.0022(6) 0.0117(7) -0.0041(6)
    C13 0.0372(8) 0.0249(7) 0.0352(8) -0.0038(6) 0.0169(7) -0.0043(6)
    C14 0.0436(9) 0.0301(8) 0.0381(8) -0.0052(7) 0.0242(7) -0.0030(6)
    C15 0.0300(7) 0.0276(7) 0.0279(7) -0.0014(6) 0.0114(6) -0.0008(6)
    C16 0.0265(7) 0.0261(7) 0.0286(7) -0.0012(6) 0.0114(6) -0.0020(6)
    C17 0.0313(8) 0.0442(10) 0.0486(10) 0.0079(7) 0.0179(8) 0.0005(8)
    C18 0.0485(10) 0.0343(9) 0.0485(10) 0.0074(7) 0.0278(9) -0.0030(7)
    C19 0.0571(12) 0.0353(9) 0.0558(11) -0.0174(9) 0.0248(10) -0.0104(8)
    C20 0.0831(15) 0.0427(11) 0.0451(10) -0.0081(10) 0.0329(11) 0.0068(9)
    C21 0.0590(13) 0.0559(12) 0.0738(14) -0.0085(10) 0.0499(12) -0.0129(10)
    C22 0.0261(7) 0.0262(7) 0.0328(7) 0.0011(6) 0.0157(6) -0.0003(6)
    N4 0.0289(6) 0.0268(6) 0.0294(6) -0.0026(5) 0.0113(5) -0.0020(5)
    N5 0.0290(6) 0.0243(6) 0.0284(6) -0.0027(5) 0.0087(5) 0.0000(5)
    N6 0.0361(7) 0.0310(7) 0.0390(8) -0.0008(6) 0.0073(6) 0.0067(6)
    O2 0.0445(7) 0.0422(7) 0.0343(6) -0.0051(6) 0.0016(5) -0.0020(5)
    S2 0.0339(2) 0.0266(2) 0.0470(3) -0.00303(15) 0.00842(19) -0.00593(16)
_geom_special_details
;
 All esds (except the esd in the dihedral angle between two l.s. planes)
 are estimated using the full covariance matrix.  The cell esds are taken
 into account individually in the estimation of esds in distances, angles
 and torsion angles; correlations between esds in cell parameters are only
 used when they are defined by crystal symmetry.  An approximate (isotropic)
 treatment of cell esds is used for estimating esds involving l.s. planes.
;
loop_
    _geom_bond_atom_site_label_1
    _geom_bond_atom_site_label_2
    _geom_bond_site_symmetry_2
    _geom_bond_distance
    _geom_bond_publ_flag
    C1 O1 . 1.2111(19) ?
    C1 C6 . 1.506(2) ?
    C1 C2 . 1.511(2) ?
    C2 C8 . 1.506(2) ?
    C2 C7 . 1.550(2) ?
    C2 C3 . 1.579(2) ?
    C3 C4 . 1.526(3) ?
    C3 H1 . 0.9700 ?
    C3 H2 . 0.9700 ?
    C4 C5 . 1.561(2) ?
    C4 H3 . 0.9700 ?
    C4 H4 . 0.9700 ?
    C5 C6 . 1.500(2) ?
    C5 C7 . 1.543(2) ?
    C5 H5 . 0.9800 ?
    C6 N1 . 1.2760(19) ?
    C7 C10 . 1.523(3) ?
    C7 C9 . 1.536(2) ?
    C8 H6 . 0.9600 ?
    C8 H7 . 0.9600 ?
    C8 H8 . 0.9600 ?
    C9 H9 . 0.9600 ?
    C9 H10 . 0.9600 ?
    C9 H11 . 0.9600 ?
    C10 H12 . 0.9600 ?
    C10 H13 . 0.9600 ?
    C10 H14 . 0.9600 ?
    C11 N3 . 1.316(2) ?
    C11 N2 . 1.3571(19) ?
    C11 S1 . 1.6810(15) ?
    N1 N2 . 1.3680(17) ?
    N2 H15 . 0.8600 ?
    N3 H16 . 0.8600 ?
    N3 H17 . 0.8600 ?
    C12 O2 . 1.208(2) ?
    C12 C16 . 1.511(2) ?
    C12 C13 . 1.514(2) ?
    C13 C19 . 1.511(2) ?
    C13 C14 . 1.560(2) ?
    C13 C18 . 1.564(2) ?
    C14 C21 . 1.525(3) ?
    C14 C20 . 1.534(3) ?
    C14 C15 . 1.551(2) ?
    C15 C16 . 1.500(2) ?
    C15 C17 . 1.543(2) ?
    C15 H18 . 0.9800 ?
    C16 N4 . 1.278(2) ?
    C17 C18 . 1.541(3) ?
    C17 H19 . 0.9700 ?
    C17 H20 . 0.9700 ?
    C18 H21 . 0.9700 ?
    C18 H22 . 0.9700 ?
    C19 H23 . 0.9600 ?
    C19 H24 . 0.9600 ?
    C19 H25 . 0.9600 ?
    C20 H26 . 0.9600 ?
    C20 H27 . 0.9600 ?
    C20 H28 . 0.9600 ?
    C21 H29 . 0.9600 ?
    C21 H30 . 0.9600 ?
    C21 H31 . 0.9600 ?
    C22 N6 . 1.318(2) ?
    C22 N5 . 1.3567(19) ?
    C22 S2 . 1.6764(15) ?
    N4 N5 . 1.3700(17) ?
    N5 H32 . 0.8600 ?
    N6 H33 . 0.8600 ?
    N6 H34 . 0.8600 ?
loop_
    _geom_angle_atom_site_label_1
    _geom_angle_atom_site_label_2
    _geom_angle_atom_site_label_3
    _geom_angle_site_symmetry_1
    _geom_angle_site_symmetry_3
    _geom_angle
    _geom_angle_publ_flag
    O1 C1 C6 . . 127.11(14) ?
    O1 C1 C2 . . 127.73(14) ?
    C6 C1 C2 . . 105.00(12) ?
    C8 C2 C1 . . 115.78(14) ?
    C8 C2 C7 . . 120.20(14) ?
    C1 C2 C7 . . 101.38(12) ?
    C8 C2 C3 . . 114.23(15) ?
    C1 C2 C3 . . 101.74(13) ?
    C7 C2 C3 . . 100.78(13) ?
    C4 C3 C2 . . 105.01(13) ?
    C4 C3 H1 . . 110.7 ?
    C2 C3 H1 . . 110.7 ?
    C4 C3 H2 . . 110.7 ?
    C2 C3 H2 . . 110.7 ?
    H1 C3 H2 . . 108.8 ?
    C3 C4 C5 . . 102.97(14) ?
    C3 C4 H3 . . 111.2 ?
    C5 C4 H3 . . 111.2 ?
    C3 C4 H4 . . 111.2 ?
    C5 C4 H4 . . 111.2 ?
    H3 C4 H4 . . 109.1 ?
    C6 C5 C7 . . 101.38(12) ?
    C6 C5 C4 . . 104.30(13) ?
    C7 C5 C4 . . 102.40(13) ?
    C6 C5 H5 . . 115.6 ?
    C7 C5 H5 . . 115.6 ?
    C4 C5 H5 . . 115.6 ?
    N1 C6 C5 . . 133.70(13) ?
    N1 C6 C1 . . 121.19(13) ?
    C5 C6 C1 . . 104.97(12) ?
    C10 C7 C9 . . 109.87(16) ?
    C10 C7 C5 . . 111.71(15) ?
    C9 C7 C5 . . 112.69(14) ?
    C10 C7 C2 . . 112.86(15) ?
    C9 C7 C2 . . 113.84(14) ?
    C5 C7 C2 . . 95.24(12) ?
    C2 C8 H6 . . 109.5 ?
    C2 C8 H7 . . 109.5 ?
    H6 C8 H7 . . 109.5 ?
    C2 C8 H8 . . 109.5 ?
    H6 C8 H8 . . 109.5 ?
    H7 C8 H8 . . 109.5 ?
    C7 C9 H9 . . 109.5 ?
    C7 C9 H10 . . 109.5 ?
    H9 C9 H10 . . 109.5 ?
    C7 C9 H11 . . 109.5 ?
    H9 C9 H11 . . 109.5 ?
    H10 C9 H11 . . 109.5 ?
    C7 C10 H12 . . 109.5 ?
    C7 C10 H13 . . 109.5 ?
    H12 C10 H13 . . 109.5 ?
    C7 C10 H14 . . 109.5 ?
    H12 C10 H14 . . 109.5 ?
    H13 C10 H14 . . 109.5 ?
    N3 C11 N2 . . 116.94(13) ?
    N3 C11 S1 . . 123.15(12) ?
    N2 C11 S1 . . 119.91(11) ?
    C6 N1 N2 . . 117.31(12) ?
    C11 N2 N1 . . 119.05(12) ?
    C11 N2 H15 . . 120.5 ?
    N1 N2 H15 . . 120.5 ?
    C11 N3 H16 . . 120.0 ?
    C11 N3 H17 . . 120.0 ?
    H16 N3 H17 . . 120.0 ?
    O2 C12 C16 . . 126.90(15) ?
    O2 C12 C13 . . 128.39(14) ?
    C16 C12 C13 . . 104.64(12) ?
    C19 C13 C12 . . 114.91(14) ?
    C19 C13 C14 . . 119.60(15) ?
    C12 C13 C14 . . 100.66(12) ?
    C19 C13 C18 . . 114.77(15) ?
    C12 C13 C18 . . 103.07(13) ?
    C14 C13 C18 . . 101.41(13) ?
    C21 C14 C20 . . 109.08(16) ?
    C21 C14 C15 . . 112.81(14) ?
    C20 C14 C15 . . 112.79(15) ?
    C21 C14 C13 . . 113.24(15) ?
    C20 C14 C13 . . 113.76(14) ?
    C15 C14 C13 . . 94.66(12) ?
    C16 C15 C17 . . 104.52(13) ?
    C16 C15 C14 . . 101.17(12) ?
    C17 C15 C14 . . 102.83(13) ?
    C16 C15 H18 . . 115.5 ?
    C17 C15 H18 . . 115.5 ?
    C14 C15 H18 . . 115.5 ?
    N4 C16 C15 . . 133.61(14) ?
    N4 C16 C12 . . 121.12(13) ?
    C15 C16 C12 . . 105.20(12) ?
    C18 C17 C15 . . 103.13(13) ?
    C18 C17 H19 . . 111.1 ?
    C15 C17 H19 . . 111.1 ?
    C18 C17 H20 . . 111.1 ?
    C15 C17 H20 . . 111.1 ?
    H19 C17 H20 . . 109.1 ?
    C17 C18 C13 . . 104.66(13) ?
    C17 C18 H21 . . 110.8 ?
    C13 C18 H21 . . 110.8 ?
    C17 C18 H22 . . 110.8 ?
    C13 C18 H22 . . 110.8 ?
    H21 C18 H22 . . 108.9 ?
    C13 C19 H23 . . 109.5 ?
    C13 C19 H24 . . 109.5 ?
    H23 C19 H24 . . 109.5 ?
    C13 C19 H25 . . 109.5 ?
    H23 C19 H25 . . 109.5 ?
    H24 C19 H25 . . 109.5 ?
    C14 C20 H26 . . 109.5 ?
    C14 C20 H27 . . 109.5 ?
    H26 C20 H27 . . 109.5 ?
    C14 C20 H28 . . 109.5 ?
    H26 C20 H28 . . 109.5 ?
    H27 C20 H28 . . 109.5 ?
    C14 C21 H29 . . 109.5 ?
    C14 C21 H30 . . 109.5 ?
    H29 C21 H30 . . 109.5 ?
    C14 C21 H31 . . 109.5 ?
    H29 C21 H31 . . 109.5 ?
    H30 C21 H31 . . 109.5 ?
    N6 C22 N5 . . 116.89(14) ?
    N6 C22 S2 . . 123.31(12) ?
    N5 C22 S2 . . 119.78(11) ?
    C16 N4 N5 . . 117.22(12) ?
    C22 N5 N4 . . 119.21(12) ?
    C22 N5 H32 . . 120.4 ?
    N4 N5 H32 . . 120.4 ?
    C22 N6 H33 . . 120.0 ?
    C22 N6 H34 . . 120.0 ?
    H33 N6 H34 . . 120.0 ?
loop_
    _geom_torsion_atom_site_label_1
    _geom_torsion_atom_site_label_2
    _geom_torsion_atom_site_label_3
    _geom_torsion_atom_site_label_4
    _geom_torsion_site_symmetry_1
    _geom_torsion_site_symmetry_2
    _geom_torsion_site_symmetry_3
    _geom_torsion_site_symmetry_4
    _geom_torsion
    _geom_torsion_publ_flag
    O1 C1 C2 C8 . . . . 20.6(3) ?
    C6 C1 C2 C8 . . . . -163.87(15) ?
    O1 C1 C2 C7 . . . . 152.42(18) ?
    C6 C1 C2 C7 . . . . -32.03(15) ?
    O1 C1 C2 C3 . . . . -103.9(2) ?
    C6 C1 C2 C3 . . . . 71.67(14) ?
    C8 C2 C3 C4 . . . . 163.31(14) ?
    C1 C2 C3 C4 . . . . -71.19(15) ?
    C7 C2 C3 C4 . . . . 32.98(16) ?
    C2 C3 C4 C5 . . . . 1.05(17) ?
    C3 C4 C5 C6 . . . . 70.16(15) ?
    C3 C4 C5 C7 . . . . -35.17(16) ?
    C7 C5 C6 N1 . . . . -149.53(17) ?
    C4 C5 C6 N1 . . . . 104.4(2) ?
    C7 C5 C6 C1 . . . . 34.96(15) ?
    C4 C5 C6 C1 . . . . -71.15(15) ?
    O1 C1 C6 N1 . . . . -2.3(3) ?
    C2 C1 C6 N1 . . . . -177.88(14) ?
    O1 C1 C6 C5 . . . . 173.92(17) ?
    C2 C1 C6 C5 . . . . -1.68(16) ?
    C6 C5 C7 C10 . . . . 64.28(17) ?
    C4 C5 C7 C10 . . . . 171.87(15) ?
    C6 C5 C7 C9 . . . . -171.46(14) ?
    C4 C5 C7 C9 . . . . -63.87(17) ?
    C6 C5 C7 C2 . . . . -52.88(14) ?
    C4 C5 C7 C2 . . . . 54.71(14) ?
    C8 C2 C7 C10 . . . . 64.5(2) ?
    C1 C2 C7 C10 . . . . -64.58(17) ?
    C3 C2 C7 C10 . . . . -169.03(14) ?
    C8 C2 C7 C9 . . . . -61.6(2) ?
    C1 C2 C7 C9 . . . . 169.29(15) ?
    C3 C2 C7 C9 . . . . 64.84(17) ?
    C8 C2 C7 C5 . . . . -179.27(16) ?
    C1 C2 C7 C5 . . . . 51.64(14) ?
    C3 C2 C7 C5 . . . . -52.81(14) ?
    C5 C6 N1 N2 . . . . 0.9(3) ?
    C1 C6 N1 N2 . . . . 175.84(13) ?
    N3 C11 N2 N1 . . . . -4.7(2) ?
    S1 C11 N2 N1 . . . . 176.18(10) ?
    C6 N1 N2 C11 . . . . 178.54(14) ?
    O2 C12 C13 C19 . . . . -18.6(3) ?
    C16 C12 C13 C19 . . . . 164.22(15) ?
    O2 C12 C13 C14 . . . . -148.48(18) ?
    C16 C12 C13 C14 . . . . 34.31(15) ?
    O2 C12 C13 C18 . . . . 107.0(2) ?
    C16 C12 C13 C18 . . . . -70.19(15) ?
    C19 C13 C14 C21 . . . . -62.9(2) ?
    C12 C13 C14 C21 . . . . 63.92(17) ?
    C18 C13 C14 C21 . . . . 169.75(15) ?
    C19 C13 C14 C20 . . . . 62.4(2) ?
    C12 C13 C14 C20 . . . . -170.78(15) ?
    C18 C13 C14 C20 . . . . -64.95(18) ?
    C19 C13 C14 C15 . . . . 179.78(15) ?
    C12 C13 C14 C15 . . . . -53.36(14) ?
    C18 C13 C14 C15 . . . . 52.47(14) ?
    C21 C14 C15 C16 . . . . -64.17(17) ?
    C20 C14 C15 C16 . . . . 171.67(14) ?
    C13 C14 C15 C16 . . . . 53.46(14) ?
    C21 C14 C15 C17 . . . . -172.06(15) ?
    C20 C14 C15 C17 . . . . 63.79(18) ?
    C13 C14 C15 C17 . . . . -54.42(14) ?
    C17 C15 C16 N4 . . . . -104.6(2) ?
    C14 C15 C16 N4 . . . . 148.82(17) ?
    C17 C15 C16 C12 . . . . 72.31(15) ?
    C14 C15 C16 C12 . . . . -34.24(15) ?
    O2 C12 C16 N4 . . . . -0.1(3) ?
    C13 C12 C16 N4 . . . . 177.19(14) ?
    O2 C12 C16 C15 . . . . -177.49(17) ?
    C13 C12 C16 C15 . . . . -0.22(16) ?
    C16 C15 C17 C18 . . . . -69.89(16) ?
    C14 C15 C17 C18 . . . . 35.43(17) ?
    C15 C17 C18 C13 . . . . -1.30(18) ?
    C19 C13 C18 C17 . . . . -163.20(16) ?
    C12 C13 C18 C17 . . . . 71.12(16) ?
    C14 C13 C18 C17 . . . . -32.81(17) ?
    C15 C16 N4 N5 . . . . 0.2(3) ?
    C12 C16 N4 N5 . . . . -176.32(13) ?
    N6 C22 N5 N4 . . . . 2.4(2) ?
    S2 C22 N5 N4 . . . . -179.29(11) ?
    C16 N4 N5 C22 . . . . -174.20(14) ?
loop_
    _geom_hbond_atom_site_label_D
    _geom_hbond_atom_site_label_H
    _geom_hbond_atom_site_label_A
    _geom_hbond_site_symmetry_A
    _geom_hbond_distance_DH
    _geom_hbond_distance_HA
    _geom_hbond_distance_DA
    _geom_hbond_angle_DHA
    _geom_hbond_publ_flag
    N6 H33 O1 1 0.86 2.58 2.9912(18) 110.5 yes
    N2 H15 S2 8_465 0.86 2.76 3.5413(13) 150.9 yes
    N3 H17 O1 5_676 0.86 2.40 3.110(2) 139.8 yes
    C5 H5 S2 8_465 0.98 2.84 3.4559(16) 121.5 yes
    N5 H32 S1 8_566 0.86 2.81 3.5334(13) 142.2 yes
_shelx_space_group_comment
;
The symmetry employed for this shelxl refinement is uniquely defined
by the following loop, which should always be used as a source of
symmetry information in preference to the above space-group names.
They are only intended as comments.
;
_shelx_estimated_absorpt_T_min     0.307
_shelx_estimated_absorpt_T_max     0.446
_shelx_hkl_file
;
   2   0   0   37.50    1.30
  -2   0   0   37.20    1.30
  -2   0   0   37.70    1.30
   6   0   0   42.00    1.70
   6   0   0   48.30    1.80
  -6   0   0   47.50    1.80
   8   0   0  233.48    7.70
   8   0   0  232.38    7.80
   8   0   0  232.38    7.70
   8   0   0  219.78    7.70
 -10   0   0 4184.28  151.38
  10   0   0 4378.36  152.38
  12   0   0 2919.31   93.89
  14   0   0  401.26   14.10
  14   0   0  420.06   13.90
  14   0   0  409.16   13.90
  14   0   0  411.36   13.90
  16   0   0  241.18    8.20
  16   0   0  234.08    8.40
  16   0   0  243.78    8.50
  16   0   0  229.88    8.40
  16   0   0  244.08    8.80
  16   0   0  234.18    8.50
  18   0   0  207.68    7.40
  18   0   0  213.98    7.20
 -18   0   0  193.38    7.00
  18   0   0  203.18    7.10
  18   0   0  199.78    7.40
  18   0   0  203.88    7.50
  18   0   0  204.18    7.90
  20   0   0   55.19    3.70
  20   0   0   54.99    2.40
  20   0   0   53.39    2.50
  20   0   0   51.49    2.80
  20   0   0   53.29    2.30
  20   0   0   54.99    2.70
 -20   0   0   52.69    2.30
  22   0   0  950.20   32.10
 -22   0   0  965.60   31.70
  22   0   0 1045.70   31.80
  22   0   0  961.50   31.70
  22   0   0  932.81   31.90
 -22   0   0  996.10   31.80
 -24   0   0  298.07   10.20
  24   0   0  313.57   10.50
  24   0   0  313.97   11.30
 -24   0   0  292.07   10.10
  26   0   0    3.60    0.60
  26   0   0    4.30    0.80
 -26   0   0    3.80    0.70
  -1  -1   0   25.80    0.90
  -1  -1   0   27.20    1.10
   1  -1   0   26.70    1.10
   1  -1   0   28.10    1.00
  -1  -1   0   27.10    1.10
   1  -1   0   32.20    1.00
  -1   1   0   27.70    1.00
   1   1   0   26.40    1.10
  -1   1   0   29.20    1.10
   1   1   0   26.60    1.00
  -1   1   0   27.10    1.00
  -3  -1   0  794.72   29.40
   3  -1   0  747.13   29.10
   3   1   0  794.62   29.50
   5  -1   0 2576.14   89.39
   7  -1   0 2433.06   89.89
   7  -1   0 2592.94   91.39
  -7  -1   0 2568.24   91.19
   7   1   0 2597.84   91.39
   9  -1   0  324.07   10.60
   9  -1   0  310.07   10.60
   9  -1   0  319.57   10.30
   9  -1   0  303.37   10.60
   9   1   0  313.17   10.60
   9   1   0  325.77   10.40
   9   1   0  308.37   10.70
  11  -1   0  221.38    7.90
  11  -1   0  227.48    8.00
  11  -1   0  220.08    7.90
  11   1   0  250.17    7.80
  11   1   0  229.88    7.70
  11   1   0  213.28    7.90
  11   1   0  230.18    8.00
  13  -1   0   93.39    4.20
  13  -1   0   93.29    3.60
  13  -1   0  104.69    4.00
  13  -1   0   97.29    3.90
  13  -1   0   98.89    3.90
  13   1   0   97.09    4.00
  13   1   0   91.79    3.80
  15  -1   0  149.79    5.70
  15  -1   0  146.19    5.50
  15  -1   0  137.59    5.40
  15  -1   0  147.49    5.60
  15  -1   0  141.79    5.10
  15   1   0  138.89    5.40
  15   1   0  147.39    5.70
  15   1   0  139.99    5.40
  15   1   0  147.29    5.50
  17  -1   0 1818.92   60.39
  17  -1   0 1907.31   60.59
  17  -1   0 1884.71   60.19
  17  -1   0 1814.62   60.49
  17  -1   0 1900.01   60.99
  17   1   0 1857.21   60.49
  17   1   0 1844.32   60.39
  17   1   0 1843.22   60.99
 -17   1   0 1832.42   60.09
  17   1   0 1967.90   60.49
  17   1   0 1859.81   60.39
  17   1   0 1848.22   60.19
  19  -1   0  169.08    6.00
  19  -1   0  169.48    6.00
  19  -1   0  165.28    6.10
 -19  -1   0  158.78    5.90
  19  -1   0  161.08    6.30
  19  -1   0  167.18    7.00
 -19   1   0  166.48    6.10
  19   1   0  171.28    6.30
  19   1   0  175.68    6.40
  19   1   0  169.18    6.20
  21  -1   0 1132.99   35.60
  21  -1   0 1099.69   35.40
  21  -1   0 1060.99   35.70
 -21  -1   0 1092.79   35.40
  21  -1   0 1090.39   35.90
 -21   1   0 1074.49   35.40
 -21   1   0 1104.09   35.50
  21   1   0 1087.09   35.80
  21   1   0 1072.99   36.00
  21   1   0 1092.19   35.70
  21   1   0 1114.89   35.50
 -23  -1   0  335.77   11.30
  23  -1   0  359.46   11.50
 -23  -1   0  345.37   11.40
  23  -1   0  321.77   11.70
  23  -1   0  319.97   11.50
  23   1   0  358.96   11.90
 -23   1   0  336.07   11.40
  23   1   0  336.57   11.50
  23   1   0  341.27   11.70
  25  -1   0   11.00    1.10
  25  -1   0   11.60    0.90
  25  -1   0   11.90    1.00
 -25  -1   0   11.60    0.90
 -25  -1   0   10.80    0.90
  25   1   0   11.60    0.90
 -25   1   0   11.70    0.90
  25   1   0   14.40    1.10
  27  -1   0   17.60    1.10
 -27  -1   0   19.30    1.00
  27  -1   0   18.60    1.00
  27   1   0   20.00    1.20
  27   1   0   18.50    1.00
 -27   1   0   18.90    1.00
   0  -2   0  664.83   28.30
   0   2   0  759.32   28.30
   2  -2   0   12.30    0.70
   2  -2   0   12.40    0.60
  -2   2   0   11.60    0.70
   2   2   0   13.10    0.70
  -4  -2   0 1930.41   69.79
  -4   2   0 2000.70   69.89
   4   2   0 1907.91   69.99
   6  -2   0 1733.73   63.39
   6  -2   0 1613.04   62.99
  -6  -2   0 1599.54   62.59
   6   2   0 1748.33   64.19
   8  -2   0  430.26   13.20
  -8  -2   0  404.46   13.70
   8  -2   0  411.36   13.70
   8  -2   0  402.96   13.60
   8   2   0  394.86   13.70
   8   2   0  420.36   13.30
  -8   2   0  396.76   14.00
   8   2   0  405.36   13.60
  10  -2   0 2312.77   92.09
  10  -2   0 2493.15   94.09
 -10  -2   0 2379.86   92.79
  10   2   0 2458.95   94.39
  12  -2   0 1393.36   45.80
  12  -2   0 1359.46   47.00
  12  -2   0 1452.15   46.10
  12  -2   0 1428.16   46.40
 -12  -2   0 1418.36   45.80
  12   2   0 1402.06   46.00
 -12   2   0 1444.86   47.20
  12   2   0 1467.55   45.80
  14  -2   0    8.20    1.20
  14  -2   0    8.70    1.10
  14  -2   0    8.70    1.10
  14  -2   0    9.30    0.90
 -14   2   0    7.70    1.60
  14   2   0    7.50    1.10
  16  -2   0  198.48    7.50
  16  -2   0  196.78    6.80
  16  -2   0  200.08    7.30
  16  -2   0  190.88    7.20
  16  -2   0  202.28    7.60
  16   2   0  196.58    7.60
  16   2   0  190.18    7.00
  16   2   0  183.68    7.10
  16   2   0  198.18    6.90
  16   2   0  201.78    7.10
  18  -2   0  376.76   12.40
  18  -2   0  380.26   12.50
  18  -2   0  356.76   12.80
  18  -2   0  374.06   12.60
  18   2   0  373.96   12.70
 -18   2   0  359.56   12.40
  18   2   0  369.46   13.40
  18   2   0  383.56   12.80
  18   2   0  369.86   12.70
  18   2   0  374.56   12.40
  18   2   0  358.76   12.80
  20  -2   0   43.20    2.20
  20  -2   0   42.10    2.10
  20  -2   0   45.00    2.10
  20  -2   0   41.20    2.00
  20  -2   0   41.40    2.40
  20   2   0   40.00    2.40
  20   2   0   39.00    2.20
  20   2   0   40.90    2.10
 -20   2   0   39.40    1.90
  20   2   0   39.60    2.20
  20   2   0   38.10    3.10
  20   2   0   37.80    2.20
  20   2   0   44.00    2.00
 -22  -2   0  116.79    4.20
  22  -2   0  112.29    4.40
  22  -2   0  121.99    4.40
  22  -2   0  110.39    4.70
  22   2   0  114.09    4.70
 -22   2   0  112.09    4.30
  22   2   0  118.49    4.60
  22   2   0  116.99    4.40
  22   2   0  118.99    4.30
  24  -2   0  148.89    5.50
 -24  -2   0  147.29    5.20
 -24  -2   0  150.68    5.30
  24  -2   0  151.68    5.30
  24  -2   0  147.09    5.30
  24   2   0  143.69    5.10
  24   2   0  152.78    5.40
  24   2   0  151.68    5.50
 -24   2   0  145.19    5.30
  26  -2   0  116.49    4.30
  26  -2   0  107.89    4.10
 -26  -2   0  118.79    4.20
 -26  -2   0  116.09    4.00
  26  -2   0  116.99    4.00
  26   2   0  113.59    4.10
 -26   2   0  114.39    4.10
  26   2   0  119.89    4.20
  -1  -3   0  304.67   10.30
   1  -3   0  298.57   10.40
   1  -3   0  308.77   10.30
  -1  -3   0  306.57   10.40
   1   3   0  314.07   10.30
   1   3   0  348.57   10.50
  -1   3   0  297.47   10.40
  -1   3   0  287.57   10.00
  -1   3   0  321.37   10.30
   1   3   0  272.17   10.00
   3  -3   0  140.79    5.10
   3  -3   0  129.79    4.80
  -3  -3   0  133.29    4.90
  -3  -3   0  135.99    4.50
  -3  -3   0  129.29    5.10
   3   3   0  142.29    4.60
  -3   3   0  139.09    5.00
   3   3   0  149.49    5.10
  -3   3   0  132.39    4.70
   3   3   0  132.89    4.90
   3   3   0  132.39    4.60
  -5  -3   0   29.00    1.70
   5  -3   0   29.60    1.50
  -5   3   0   30.50    1.60
   5   3   0   24.50    1.50
   5   3   0   28.10    1.10
  -7  -3   0 3926.01  145.29
   7  -3   0 4067.09  145.99
   7  -3   0 4202.48  146.09
   7   3   0 4278.47  147.39
  -9  -3   0 2372.06   95.79
   9  -3   0 2674.73   98.49
   9  -3   0 2503.15   97.49
   9   3   0 2506.85   98.39
  11  -3   0 1985.10   66.29
 -11  -3   0 2070.79   67.09
 -11  -3   0 2104.29   66.19
  11   3   0 2030.40   66.39
 -11   3   0 2109.29   66.19
 -13  -3   0  276.47    9.30
  13  -3   0  269.17    9.40
  13  -3   0  276.37   10.00
 -13   3   0  291.27   10.90
  13   3   0  271.17    9.50
  13   3   0  268.17    9.90
 -13   3   0  280.87    9.30
  15  -3   0    3.30    0.80
  15  -3   0    2.90    0.70
  15  -3   0    3.00    0.70
  15   3   0    4.00    0.80
  15   3   0    5.10    0.80
  15   3   0    4.00    1.10
 -15   3   0    4.50    0.70
  15   3   0    3.50    0.90
  17  -3   0  256.77    8.90
  17  -3   0  254.57    9.80
  17  -3   0  242.18    9.10
  17  -3   0  259.27    8.80
  17   3   0  251.77    8.80
  17   3   0  253.17    9.60
  17   3   0  254.37    8.90
  17   3   0  260.27    8.80
 -17   3   0  249.38    8.70
  17   3   0  258.77    9.10
  17   3   0  259.17    9.00
  19  -3   0 1081.09   35.80
  19  -3   0 1144.19   35.80
  19  -3   0 1056.39   36.00
  19   3   0 1133.39   35.80
  19   3   0 1065.59   35.90
 -19   3   0 1075.59   35.60
  19   3   0 1086.09   36.70
  19   3   0 1129.09   35.90
  19   3   0 1092.79   35.60
  19   3   0 1112.69   35.90
  19   3   0 1080.89   36.00
  21  -3   0  108.39    4.10
  21  -3   0  109.69    4.10
  21  -3   0  101.69    4.10
  21  -3   0  101.49    4.40
 -21  -3   0  104.79    3.90
 -21   3   0  106.09    4.00
  21   3   0  106.69    4.10
  21   3   0  106.69    4.90
  21   3   0   99.79    4.20
  21   3   0  107.29    4.20
  21   3   0  105.59    4.20
  21   3   0  103.69    3.90
  23  -3   0  161.08    6.20
  23  -3   0  158.08    6.50
  23  -3   0  173.98    6.10
 -23  -3   0  159.18    5.90
  23   3   0  171.48    6.00
  23   3   0  161.78    5.70
  23   3   0  166.68    6.20
 -23   3   0  163.28    5.80
 -25  -3   0    3.40    0.50
 -25  -3   0    3.90    0.60
  25  -3   0    3.50    0.60
  25  -3   0    2.40    0.60
  25  -3   0    4.20    0.70
  25   3   0    3.90    0.60
  25   3   0    3.80    0.60
  25   3   0    3.40    0.60
 -25   3   0    4.40    0.70
 -27  -3   0   20.60    0.90
  27  -3   0   19.30    0.90
  27  -3   0   20.60    1.30
  27  -3   0   20.30    0.90
 -27  -3   0   19.00    1.00
  27   3   0   21.50    1.00
 -27   3   0   21.90    1.00
  -2  -4   0   40.70    2.00
  -2  -4   0   39.00    2.20
  -2  -4   0   40.70    1.60
  -2  -4   0   40.00    1.70
   2  -4   0   39.10    1.90
   2  -4   0   36.40    1.80
  -2   4   0   41.20    1.60
  -2   4   0   40.40    1.90
  -2   4   0   45.00    2.10
   4  -4   0   53.89    2.30
  -4  -4   0   53.79    2.00
  -4  -4   0   52.39    2.40
   4  -4   0   48.70    2.20
  -4   4   0   51.19    2.00
  -4   4   0   48.70    2.50
  -4   4   0   53.89    2.30
   4   4   0   53.59    2.00
   4   4   0   50.29    2.50
   6  -4   0  248.18    8.60
   6  -4   0  230.58    8.80
  -6  -4   0  248.88    9.00
   6   4   0  259.87    8.40
   6   4   0  258.57    8.20
   6   4   0  246.18    8.70
  -6   4   0  261.77    9.20
   8  -4   0  861.11   28.30
  -8  -4   0  804.92   27.40
   8  -4   0  822.62   27.50
  -8  -4   0  845.62   28.20
   8  -4   0  893.11   27.50
  -8   4   0  852.11   28.50
   8   4   0  840.22   27.50
 -10  -4   0 1636.94   52.89
  10  -4   0 1645.24   52.99
  10   4   0 1597.54   52.99
 -10   4   0 1683.63   54.29
  10   4   0 1645.54   53.59
 -10   4   0 1648.34   52.89
 -12  -4   0   40.40    2.70
 -12  -4   0   42.20    1.90
  12  -4   0   41.00    2.40
 -12  -4   0   42.40    1.90
  12  -4   0   45.10    2.00
 -12   4   0   41.60    3.00
  12   4   0   39.00    2.00
 -12   4   0   39.50    1.80
  12   4   0   42.30    2.40
 -14  -4   0   35.10    1.80
  14  -4   0   33.20    2.40
 -14  -4   0   36.90    1.90
  14  -4   0   41.10    1.90
  14  -4   0   36.80    2.00
  14   4   0   39.00    2.00
  14   4   0   43.60    2.50
 -14   4   0   42.50    1.80
 -14   4   0   33.50    3.10
  14   4   0   34.50    2.10
  14   4   0   33.40    2.00
  14   4   0   32.80    1.90
  14   4   0   36.00    2.00
  16  -4   0  143.99    5.30
  16  -4   0  149.79    6.30
  16  -4   0  133.29    5.50
 -16  -4   0  137.29    5.20
  16  -4   0  141.89    5.30
  16   4   0  148.59    5.40
  16   4   0  141.29    5.40
  16   4   0  142.99    5.30
  16   4   0  144.39    5.50
 -16   4   0  142.19    5.10
  16   4   0  142.59    6.00
  18  -4   0   33.40    2.20
  18  -4   0   39.90    3.20
  18  -4   0   40.10    1.90
  18  -4   0   36.30    2.00
  18  -4   0   36.80    2.00
  18   4   0   37.40    1.90
  18   4   0   38.40    2.20
  18   4   0   40.10    2.20
  18   4   0   38.50    2.00
  18   4   0   37.30    1.90
  18   4   0   37.50    2.10
  18   4   0   38.60    2.90
 -18   4   0   37.20    1.90
  18   4   0   39.70    2.30
  20  -4   0  168.38    6.60
  20  -4   0  187.98    6.70
  20  -4   0  175.28    6.30
  20  -4   0  174.08    6.30
  20   4   0  184.38    6.30
  20   4   0  170.98    6.20
  20   4   0  172.08    8.30
  20   4   0  185.78    7.30
  20   4   0  171.08    6.40
  20   4   0  178.98    6.40
 -20   4   0  163.38    6.60
  20   4   0  174.38    6.20
  20   4   0  161.28    6.40
  22  -4   0    2.80    0.70
 -22  -4   0    1.50    0.50
  22  -4   0    1.90    0.60
  22  -4   0    1.90    0.50
  22   4   0    4.20    1.10
  22   4   0    2.60    0.60
  22   4   0    2.10    0.60
  22   4   0    1.60    0.60
  22   4   0    1.50    0.60
  22   4   0    2.70    0.60
  24  -4   0   31.30    1.70
  24  -4   0   31.00    1.50
  24  -4   0   29.90    1.50
 -24  -4   0   31.20    1.40
  24   4   0   30.80    1.50
 -24   4   0   29.10    1.50
  24   4   0   29.50    1.40
  24   4   0   29.50    1.80
  24   4   0   30.10    1.60
 -26  -4   0   37.60    1.60
  26  -4   0   36.40    1.50
  26  -4   0   34.80    1.40
  26  -4   0   37.90    1.70
 -26  -4   0   36.20    1.50
 -26   4   0   34.70    1.50
 -26   4   0   38.10    1.50
  26   4   0   35.10    1.50
  -1  -5   0    7.40    0.70
  -1  -5   0    6.50    0.90
   1  -5   0    7.90    0.80
  -1  -5   0    6.20    0.60
   1   5   0    6.30    0.50
   1   5   0    6.50    1.00
  -1   5   0    6.40    0.50
  -1   5   0    6.60    1.00
  -3  -5   0 3466.95  129.89
   3   5   0 3080.59  130.19
  -3   5   0 3761.92  130.59
   5  -5   0    4.70    0.80
   5  -5   0    5.20    0.70
   5  -5   0    6.40    0.90
  -5   5   0    5.90    0.60
   5   5   0    5.50    0.50
   5   5   0    5.30    1.00
  -5   5   0    6.20    1.10
  -7  -5   0   11.00    0.80
  -7  -5   0   10.20    0.80
   7  -5   0    8.60    0.90
   7  -5   0   10.20    1.10
  -7  -5   0   11.00    1.30
  -7   5   0   11.40    1.40
   7   5   0   11.70    0.80
   9  -5   0 1361.36   45.10
  -9  -5   0 1388.06   45.00
  -9  -5   0 1434.16   45.00
  -9  -5   0 1411.26   46.20
   9  -5   0 1306.17   45.70
  -9   5   0 1395.56   44.90
   9   5   0 1379.76   45.10
  -9   5   0 1458.25   46.50
   9   5   0 1399.66   45.70
 -11  -5   0 1694.93   57.49
 -11  -5   0 1757.22   56.19
 -11  -5   0 1706.63   56.09
  11  -5   0 1721.43   56.29
  11  -5   0 1713.63   57.09
  11   5   0 1680.83   56.29
 -11   5   0 1709.43   56.09
 -11   5   0 1835.12   58.09
  11   5   0 1763.72   56.99
  11   5   0 1825.12   56.29
 -13  -5   0   11.50    1.00
 -13  -5   0    9.80    1.10
  13  -5   0    8.90    1.00
  13  -5   0   10.70    1.60
  13   5   0    9.20    1.40
  13   5   0   10.10    1.20
 -13   5   0   12.30    1.00
  13   5   0   10.70    1.20
  13   5   0   12.60    1.30
  13   5   0   10.70    1.10
 -15  -5   0    4.20    0.80
 -15  -5   0    6.20    1.10
  15  -5   0    2.50    0.90
  15  -5   0    2.90    0.80
  15   5   0    4.30    0.80
  15   5   0    4.40    1.50
  15   5   0    6.00    1.30
  15   5   0    3.70    0.80
  15   5   0    3.90    0.70
 -17  -5   0   53.39    2.30
  17  -5   0   49.30    2.40
  17  -5   0   49.60    2.40
  17  -5   0   48.50    3.50
  17  -5   0   46.60    2.60
 -17  -5   0   52.29    2.50
  17   5   0   53.99    2.70
  17   5   0   49.90    2.50
  17   5   0   48.40    2.40
  17   5   0   47.60    3.20
  17   5   0   50.39    2.30
 -17   5   0   50.09    2.30
  19  -5   0  287.47    9.90
  19  -5   0  299.37    9.80
  19  -5   0  288.77   10.90
  19  -5   0  288.57    9.90
  19  -5   0  313.87   13.10
  19  -5   0  289.07   10.20
  19   5   0  298.47    9.90
  19   5   0  270.57   11.40
  19   5   0  284.27   10.10
  19   5   0  295.47   10.00
  19   5   0  285.47    9.90
  19   5   0  282.37   10.10
  19   5   0  288.67    9.80
  19   5   0  273.57   10.80
  21  -5   0   67.89    2.80
  21  -5   0   64.39    2.70
  21  -5   0   65.89    2.70
  21  -5   0   63.09    2.90
  21   5   0   63.49    2.80
  21   5   0   60.39    2.80
  21   5   0   66.79    2.80
  21   5   0   70.59    2.70
  21   5   0   62.39    3.00
  21   5   0   64.29    2.70
 -21   5   0   64.59    2.60
  21   5   0   64.59    2.60
 -23  -5   0   11.70    0.80
  23  -5   0   12.30    1.00
  23  -5   0   10.30    1.10
  23  -5   0   10.70    0.90
  23  -5   0   11.20    1.20
  23   5   0   12.50    0.80
 -23   5   0   11.10    0.90
  23   5   0   12.60    1.20
 -23   5   0   11.10    0.80
  23   5   0    9.70    0.90
 -25  -5   0    1.80    0.40
 -25  -5   0    1.70    0.40
  25  -5   0    1.90    0.50
  25  -5   0    1.60    0.40
 -25   5   0    1.80    0.50
 -25   5   0    2.10    0.40
  25   5   0    2.00    0.40
   0   6   0 2209.88   71.09
  -2  -6   0  652.53   21.90
   2  -6   0  657.33   22.70
  -2  -6   0  695.33   23.00
   2  -6   0  674.93   21.90
  -2  -6   0  694.23   22.20
   2  -6   0  720.93   22.00
   2  -6   0  594.64   22.40
   2   6   0  602.74   23.70
  -2   6   0  712.73   23.10
  -2   6   0  686.33   21.90
   2   6   0  667.03   21.90
   2   6   0  702.63   21.90
  -4  -6   0  733.93   23.40
   4  -6   0  694.43   23.30
  -4  -6   0  709.33   23.40
   4  -6   0  675.53   24.00
   4  -6   0  715.73   23.50
  -4  -6   0  750.12   24.60
   4  -6   0  720.63   24.20
   4   6   0  761.82   23.50
  -4   6   0  720.03   23.40
  -4   6   0  739.63   24.70
  -4   6   0  697.33   23.40
   4   6   0  729.03   23.40
   4   6   0  700.73   23.40
   4   6   0  703.23   24.60
   6  -6   0  111.39    4.20
   6  -6   0  114.69    4.90
   6  -6   0  112.49    4.40
   6  -6   0  120.89    4.90
  -6   6   0  124.99    4.40
  -6   6   0  117.89    4.30
  -6   6   0  128.39    5.60
   6   6   0  114.69    4.30
   6   6   0  122.59    4.30
   6   6   0  117.29    4.80
   8  -6   0   10.30    1.40
  -8  -6   0    9.30    0.90
  -8  -6   0    9.50    0.90
   8  -6   0   10.10    1.10
  -8  -6   0    8.50    1.60
  -8   6   0   12.30    1.10
   8   6   0   13.10    1.10
  -8   6   0   11.30    1.50
  -8   6   0   12.20    1.90
   8   6   0   12.90    1.20
  -8   6   0   11.50    1.00
  10  -6   0  582.64   20.70
 -10  -6   0  595.44   19.70
 -10  -6   0  595.14   21.40
 -10  -6   0  594.84   19.80
 -10  -6   0  584.74   19.80
  10  -6   0  583.34   20.10
  10  -6   0  595.64   19.90
 -10   6   0  612.34   19.90
 -10   6   0  594.24   19.70
 -10   6   0  624.04   21.70
  10   6   0  603.84   19.70
 -10   6   0  603.34   19.70
  10   6   0  632.54   19.80
  10   6   0  589.24   19.80
  10   6   0  575.84   20.50
  10   6   0  621.64   19.90
 -12  -6   0 3111.89   98.59
  12  -6   0 3049.69   99.79
 -12  -6   0 3047.09   98.49
  12  -6   0 3061.99   98.79
  12  -6   0 2945.81   98.59
 -12  -6   0 2993.40   98.39
  12   6   0 3073.69   98.29
  12   6   0 3173.88   98.59
  12   6   0 3123.19   98.49
 -12   6   0 3017.60   98.39
  12   6   0 3023.10   98.59
 -12   6   0 3124.49   98.79
  14  -6   0 1178.98   41.90
  14  -6   0 1160.88   41.10
 -14  -6   0 1305.87   41.00
  14  -6   0 1252.37   42.50
 -14  -6   0 1296.17   41.10
 -14  -6   0 1317.07   41.00
  14   6   0 1257.77   41.60
  14   6   0 1242.18   41.20
 -14   6   0 1312.17   41.40
 -14   6   0 1260.67   40.90
  14   6   0 1317.17   41.30
  14   6   0 1238.48   42.90
  16  -6   0  148.19    6.80
  16  -6   0  148.89    5.50
  16  -6   0  137.69    5.60
 -16  -6   0  143.99    5.30
 -16  -6   0  147.29    5.40
 -16   6   0  142.19    5.30
  16   6   0  142.49    5.60
 -16   6   0  150.18    5.90
  16   6   0  146.99    5.40
  16   6   0  140.29    6.30
  16   6   0  145.49    5.50
  18  -6   0   26.10    1.40
  18  -6   0   24.50    1.50
  18  -6   0   22.00    1.40
 -18  -6   0   25.10    1.70
  18  -6   0   23.50    1.80
 -18   6   0   22.70    1.40
  18   6   0   24.90    1.70
  18   6   0   23.50    1.70
  18   6   0   23.00    1.50
  18   6   0   22.70    1.40
  18   6   0   22.30    1.60
  20  -6   0   30.80    1.70
  20  -6   0   29.00    1.90
  20  -6   0   32.40    1.50
  20  -6   0   31.70    1.60
  20   6   0   29.20    1.90
  20   6   0   31.30    1.70
  20   6   0   31.60    1.80
  20   6   0   31.60    1.60
 -20   6   0   32.60    1.60
 -20   6   0   30.30    1.50
  20   6   0   32.50    1.60
  22  -6   0  188.08    6.20
  22  -6   0  171.58    6.30
  22  -6   0  176.58    6.10
 -22  -6   0  176.08    6.00
  22   6   0  169.18    6.20
  22   6   0  180.08    6.40
 -22   6   0  176.08    6.00
 -22   6   0  175.08    6.10
  22   6   0  171.98    6.00
  22   6   0  172.68    6.20
  24  -6   0  395.26   12.70
  24  -6   0  390.26   12.80
 -24  -6   0  392.36   12.70
 -24  -6   0  399.16   12.70
 -24   6   0  397.06   12.70
  24   6   0  381.86   12.90
  24   6   0  356.06   12.70
  -1  -7   0    8.80    1.10
   1  -7   0    9.10    0.90
   1  -7   0   10.00    1.30
  -1  -7   0    9.00    0.90
   1  -7   0    8.20    1.50
  -1  -7   0    8.30    0.80
  -1  -7   0    9.60    1.50
   1  -7   0    8.40    0.80
  -1   7   0   11.00    1.70
   1   7   0    9.00    1.70
   1   7   0    8.80    1.10
  -1   7   0   10.90    1.00
   1   7   0    8.00    0.90
  -3  -7   0    1.90    0.50
  -3  -7   0    2.20    0.50
   3  -7   0    1.90    0.60
  -3  -7   0    1.90    0.90
   3  -7   0    2.00    0.70
   3   7   0    2.90    0.60
  -3   7   0    1.10    0.50
   3   7   0    3.40    0.70
  -3   7   0    1.20    0.60
  -3   7   0    1.60    1.00
   5  -7   0 1062.59   34.90
   5  -7   0 1115.09   36.10
  -5  -7   0 1092.99   35.30
  -5  -7   0 1061.09   35.00
   5  -7   0 1073.39   34.90
  -5  -7   0 1076.19   35.10
   5  -7   0 1046.40   35.10
   5  -7   0 1044.60   35.90
  -5  -7   0 1099.69   36.70
   5   7   0 1078.99   36.80
  -5   7   0 1095.39   35.00
   5   7   0 1065.19   35.00
   5   7   0 1120.99   35.00
   5   7   0 1072.59   35.00
   5   7   0 1141.39   35.10
   5   7   0 1020.70   34.90
  -5   7   0 1132.99   36.80
   5   7   0 1008.10   35.70
  -5   7   0 1047.80   34.90
   7  -7   0   10.50    1.10
   7  -7   0   12.90    1.30
  -7  -7   0    9.80    1.20
   7  -7   0   11.00    1.60
  -7   7   0   10.70    1.10
   7   7   0   11.00    1.10
   7   7   0   12.10    1.50
  -7   7   0   11.10    1.20
  -7   7   0   11.50    2.40
   7   7   0   12.20    1.20
   7   7   0   12.80    1.00
   7   7   0   12.60    1.30
   9  -7   0  196.38    7.80
   9  -7   0  178.88    6.80
  -9  -7   0  189.78    6.80
  -9  -7   0  191.08    6.80
   9  -7   0  181.18    6.70
   9  -7   0  190.98    7.10
  -9  -7   0  189.38    6.70
   9   7   0  175.18    7.40
   9   7   0  191.78    6.80
   9   7   0  177.08    6.60
  -9   7   0  207.88    7.80
   9   7   0  192.18    6.80
   9   7   0  194.98    6.60
  -9   7   0  191.68    6.70
  -9   7   0  188.28    6.60
   9   7   0  193.28    6.80
 -11  -7   0   16.70    1.40
  11  -7   0   20.10    2.00
 -11  -7   0   16.90    1.20
 -11  -7   0   15.30    1.30
  11  -7   0   17.70    1.40
  11  -7   0   13.90    2.10
  11   7   0   17.60    1.20
  11   7   0   14.70    1.90
  11   7   0   19.50    1.50
 -11   7   0   13.80    1.20
  11   7   0   16.10    1.40
 -11   7   0   18.10    1.30
  11   7   0   16.70    1.40
 -13  -7   0    7.60    1.30
  13  -7   0   11.60    1.60
 -13  -7   0    8.10    1.10
  13  -7   0    7.30    1.70
 -13  -7   0    8.80    1.10
  13  -7   0    8.30    1.20
  13   7   0   10.10    1.20
  13   7   0    9.40    1.20
  13   7   0    8.40    1.80
 -13   7   0    8.80    1.00
  13   7   0    6.80    1.20
 -15  -7   0   19.50    1.30
 -15  -7   0   17.60    1.60
  15  -7   0   18.50    2.70
 -15  -7   0   19.10    1.50
  15  -7   0   17.20    1.30
  15  -7   0   19.10    1.50
  15  -7   0   19.90    1.70
  15   7   0   18.10    1.40
  15   7   0   19.10    2.40
  15   7   0   21.20    1.40
 -15   7   0   20.90    1.30
 -15   7   0   17.70    1.30
  15   7   0   18.60    1.50
  15   7   0   17.10    1.50
 -17  -7   0  123.39    4.60
  17  -7   0  114.39    4.70
 -17  -7   0  124.89    4.50
  17  -7   0  117.59    4.40
  17  -7   0  116.39    4.60
  17  -7   0  123.09    4.40
  17   7   0  112.89    4.60
 -17   7   0  116.59    4.40
 -17   7   0  118.59    4.40
  17   7   0  115.49    4.50
  17   7   0  115.69    4.70
  17   7   0  118.09    4.60
  19  -7   0    2.60    0.60
  19  -7   0    2.80    0.60
  19  -7   0    3.00    0.60
  19   7   0    4.60    1.00
  19   7   0    2.60    1.00
  19   7   0    4.50    0.80
  19   7   0    3.10    0.70
 -19   7   0    3.20    0.60
 -19   7   0    1.90    0.60
  21  -7   0    6.30    0.80
  21  -7   0    6.70    0.70
  21  -7   0    7.20    0.90
  21  -7   0    7.20    0.90
 -21  -7   0    6.70    0.70
  21   7   0    6.40    0.80
  21   7   0    6.90    0.80
 -21   7   0    6.10    0.70
  21   7   0    6.40    0.80
 -21   7   0    6.30    1.00
  21   7   0    6.60    1.10
  21   7   0    5.90    0.70
  23  -7   0   10.60    0.70
 -23  -7   0   10.90    0.70
 -23   7   0   11.20    0.70
  23   7   0    8.40    1.10
  23   7   0    9.60    0.80
   0  -8   0 2117.89   68.19
   0  -8   0 2249.47   69.09
   0  -8   0 2155.48   68.29
   0  -8   0 2082.59   68.19
   0   8   0 2072.79   68.19
   0   8   0 2257.67   68.29
   0   8   0 2130.39   68.19
   0   8   0 2125.89   68.19
   0   8   0 1844.72   67.99
   2  -8   0   25.10    1.70
   2  -8   0   30.00    2.30
   2  -8   0   32.70    4.50
  -2  -8   0   28.30    1.70
   2  -8   0   28.70    1.50
  -2  -8   0   28.10    1.50
   2  -8   0   27.30    1.90
  -2  -8   0   28.00    1.60
   2  -8   0   27.50    1.50
  -2   8   0   27.80    1.70
   2   8   0   28.20    1.70
   2   8   0   32.40    1.80
   2   8   0   27.10    1.60
  -2   8   0   29.60    1.70
  -2   8   0   29.80    1.60
  -4  -8   0  476.45   15.50
   4  -8   0  462.55   16.50
  -4  -8   0  459.55   15.40
  -4  -8   0  460.95   15.50
   4  -8   0  466.15   15.30
   4  -8   0  438.16   15.40
   4  -8   0  469.85   15.60
   4  -8   0  470.45   15.30
  -4   8   0  468.55   15.40
  -4   8   0  464.05   15.40
  -4   8   0  447.06   15.40
   4   8   0  474.75   15.40
   4   8   0  453.25   15.50
   4   8   0  470.45   16.30
   4   8   0  487.15   15.50
   4   8   0  457.15   15.40
   4   8   0  432.46   15.30
  -6  -8   0  165.68    6.10
   6  -8   0  172.88    6.10
  -6  -8   0  173.98    6.20
   6  -8   0  162.28    6.20
   6  -8   0  158.78    6.00
  -6  -8   0  162.28    6.20
   6  -8   0  166.58    7.10
   6   8   0  183.18    6.20
   6   8   0  167.88    6.10
  -6   8   0  170.08    6.10
   6   8   0  175.18    6.10
   6   8   0  165.98    6.00
  -6   8   0  166.08    6.00
   6   8   0  176.28    7.00
   8  -8   0  456.05   15.60
  -8  -8   0  453.45   15.40
  -8  -8   0  478.85   15.60
  -8  -8   0  457.05   15.50
   8  -8   0  478.55   16.80
   8  -8   0  444.86   15.30
  -8   8   0  461.85   15.40
   8   8   0  472.15   15.60
   8   8   0  394.16   15.40
   8   8   0  481.05   15.50
  -8   8   0  465.45   15.40
   8   8   0  476.75   15.40
  10  -8   0  177.28    7.70
 -10  -8   0  178.78    6.40
 -10  -8   0  172.98    6.30
  10  -8   0  171.28    6.50
  10  -8   0  171.78    6.20
  10  -8   0  176.18    6.30
 -10  -8   0  165.78    6.40
 -10   8   0  174.48    6.20
  10   8   0  171.18    6.40
 -10   8   0  175.68    6.20
  10   8   0  174.88    7.30
  10   8   0  177.88    6.30
  10   8   0  184.28    6.40
  10   8   0  172.48    6.20
  10   8   0  168.88    6.20
 -12  -8   0   54.69    2.60
  12  -8   0   53.39    2.40
  12  -8   0   55.09    3.90
  12  -8   0   56.29    2.70
 -12  -8   0   52.29    2.50
 -12  -8   0   53.79    2.50
  12   8   0   56.39    2.50
  12   8   0   53.69    3.50
  12   8   0   52.59    2.60
  12   8   0   52.69    2.50
 -12   8   0   54.89    2.50
 -12   8   0   53.29    2.40
 -14  -8   0 1825.82   59.49
  14  -8   0 1801.12   59.39
  14  -8   0 1891.31   62.39
 -14  -8   0 1817.72   59.49
 -14  -8   0 1882.41   59.49
  14  -8   0 1818.82   60.19
  14   8   0 1730.43   59.49
 -14   8   0 1915.91   59.39
 -14   8   0 1784.02   59.29
  14   8   0 1862.71   59.39
  14   8   0 1914.71   60.19
  14   8   0 1810.62   59.49
  16  -8   0  364.56   12.30
 -16  -8   0  359.06   12.20
 -16  -8   0  358.56   12.20
 -16  -8   0  356.96   12.10
  16  -8   0  358.46   12.10
  16   8   0  378.46   12.20
  16   8   0  357.16   12.30
  16   8   0  343.17   12.10
  16   8   0  347.17   12.20
 -16   8   0  364.06   12.00
 -16   8   0  354.96   12.00
  18  -8   0   23.00    1.50
 -18  -8   0   24.00    2.70
 -18  -8   0   23.30    1.50
  18  -8   0   21.70    1.30
  18  -8   0   23.20    1.30
  18   8   0   21.60    1.60
  18   8   0   23.50    1.20
 -18   8   0   24.90    1.50
  18   8   0   20.80    1.30
  18   8   0   22.20    1.40
 -18   8   0   25.80    1.30
  18   8   0   21.30    1.40
  20  -8   0   57.49    2.90
  20  -8   0   58.59    2.20
  20  -8   0   57.19    2.30
  20   8   0   55.49    2.20
  20   8   0   56.99    2.20
 -20   8   0   57.99    2.20
  20   8   0   56.59    2.40
  22  -8   0  358.06   11.40
  22   8   0  343.67   11.60
  22   8   0  339.77   11.30
 -22   8   0  344.47   11.30
   1  -9   0   21.40    1.70
   1  -9   0   20.10    1.60
  -1  -9   0   17.70    1.30
   1  -9   0   23.50    1.40
   1  -9   0   21.20    1.60
  -1  -9   0   18.60    1.50
   1   9   0   18.00    1.50
   1   9   0   19.30    1.50
  -1   9   0   19.80    1.50
  -1   9   0   19.40    1.50
  -1   9   0   19.30    1.40
   1   9   0   18.60    1.40
  -3  -9   0 2323.77   77.19
   3  -9   0 2585.54   77.19
   3  -9   0 2477.55   78.79
   3  -9   0 2427.96   77.29
   3  -9   0 2380.66   77.39
  -3  -9   0 2321.07   77.39
  -3   9   0 2420.76   77.19
   3   9   0 2174.98   77.09
   3   9   0 2436.86   78.39
   3   9   0 2499.55   77.29
   3   9   0 2427.26   77.29
   3   9   0 2374.86   77.29
  -3   9   0 2358.16   77.29
  -3   9   0 2326.57   77.19
  -3   9   0 2414.36   77.19
   5  -9   0  398.76   15.00
  -5  -9   0  389.06   13.80
   5  -9   0  413.06   13.90
  -5  -9   0  414.06   13.70
  -5  -9   0  418.46   13.80
   5  -9   0  431.26   13.80
   5   9   0  414.66   14.90
  -5   9   0  396.76   13.70
  -5   9   0  406.16   13.60
  -5   9   0  403.76   13.70
   5   9   0  377.56   13.60
   5   9   0  400.66   13.80
   5   9   0  416.56   13.80
  -5   9   0  400.96   13.70
   5   9   0  416.46   13.70
   7  -9   0 1673.93   55.19
  -7  -9   0 1617.24   53.59
  -7  -9   0 1585.14   53.69
  -7  -9   0 1629.04   53.69
   7  -9   0 1613.84   53.79
   7  -9   0 1675.53   53.59
   7   9   0 1688.23   53.69
  -7   9   0 1662.83   53.59
   7   9   0 1695.43   53.69
   7   9   0 1682.63   54.89
  -7   9   0 1637.84   53.59
   7   9   0 1686.33   53.59
  -7   9   0 1685.13   53.59
   9  -9   0    8.00    1.20
  -9  -9   0    9.40    1.00
   9  -9   0   12.20    2.60
   9  -9   0    9.30    1.20
  -9  -9   0    9.60    1.20
  -9  -9   0   10.00    1.20
   9   9   0   10.90    1.20
   9   9   0    8.70    1.10
   9   9   0    9.30    1.10
  -9   9   0    9.60    1.10
   9   9   0    8.60    1.10
  -9   9   0    9.60    1.20
   9   9   0    8.60    2.00
  -9   9   0    9.70    1.00
 -11  -9   0  117.49    4.50
 -11  -9   0  109.99    4.80
  11  -9   0  107.69    4.80
 -11  -9   0  110.59    4.40
 -11   9   0  114.89    4.30
 -11   9   0  110.99    4.30
  11   9   0  115.19    4.40
  11   9   0  117.49    4.50
  11   9   0  108.39    6.10
  11   9   0  113.59    4.40
  11   9   0  111.49    4.30
 -11   9   0  119.79    4.40
  13  -9   0   22.60    1.60
 -13  -9   0   21.10    1.50
  13  -9   0   21.10    1.50
 -13  -9   0   18.40    1.50
 -13  -9   0   17.40    1.30
  13   9   0   21.30    1.50
  13   9   0   23.00    1.60
  13   9   0   21.40    1.50
  13   9   0   24.60    1.50
 -13   9   0   21.40    1.30
 -13   9   0   25.20    1.60
  13   9   0   21.80    1.40
 -15  -9   0  286.57   11.10
 -15  -9   0  297.97   10.40
  15  -9   0  308.97   10.30
  15  -9   0  306.87   10.50
 -15  -9   0  296.17   10.30
  15   9   0  334.97   10.40
  15   9   0  311.77   10.50
  15   9   0  276.07   10.80
 -15   9   0  323.77   10.40
 -17  -9   0   74.89    3.40
 -17  -9   0   67.99    3.20
  17  -9   0   79.29    2.90
  17  -9   0   75.49    3.10
  17  -9   0   75.59    2.90
  17   9   0   74.39    3.00
  17   9   0   79.89    3.00
 -17   9   0   75.29    2.90
  17   9   0   73.59    2.90
  17   9   0   77.99    3.10
  17   9   0   73.69    2.80
 -17   9   0   73.79    2.80
  19  -9   0  621.34   20.20
  19  -9   0  630.74   19.80
 -19  -9   0  613.94   19.80
  19  -9   0  635.14   20.10
  19   9   0  599.44   19.90
  19   9   0  618.94   20.10
 -19   9   0  620.94   19.80
 -19   9   0  590.54   19.90
  19   9   0  591.64   19.90
  19   9   0  587.34   19.80
   0 -10   0  208.58    7.30
   0 -10   0  210.68    7.20
   0 -10   0  201.68    7.30
   0  10   0  193.98    8.30
   0  10   0  202.78    7.20
   0  10   0  199.08    7.30
   0  10   0  206.38    7.20
   2 -10   0   46.10    2.20
  -2 -10   0   39.40    2.00
   2 -10   0   44.20    2.00
  -2 -10   0   37.30    2.10
   2 -10   0   38.80    2.10
  -2 -10   0   39.40    2.10
  -2  10   0   40.70    2.10
  -2  10   0   39.70    3.10
   2  10   0   39.10    3.10
   2  10   0   42.30    2.10
   2  10   0   41.10    2.10
  -2  10   0   39.50    2.00
   2  10   0   40.10    2.10
  -2  10   0   42.20    2.00
  -4 -10   0   12.30    1.30
  -4 -10   0   11.90    1.30
   4 -10   0   10.90    1.20
  -4 -10   0   14.10    1.30
  -4  10   0   12.70    1.20
   4  10   0   12.60    2.40
   4  10   0   11.50    1.30
   4  10   0   10.50    1.20
   6 -10   0   15.20    1.50
   6 -10   0   15.50    1.40
  -6 -10   0   18.90    1.50
  -6 -10   0   13.90    1.30
  -6 -10   0   17.10    1.60
  -6  10   0   16.70    1.30
   6  10   0   16.10    2.60
   6  10   0   16.30    1.40
  -6  10   0   15.90    1.30
   6  10   0   15.50    1.30
  -6  10   0   14.80    1.20
   6  10   0   15.30    1.30
  -8 -10   0   22.20    1.60
   8 -10   0   20.20    1.50
  -8 -10   0   18.90    1.30
  -8 -10   0   20.60    1.50
  -8  10   0   21.30    1.40
  -8  10   0   20.20    1.40
  -8  10   0   23.30    1.40
   8  10   0   20.40    1.40
   8  10   0   20.70    1.50
   8  10   0   20.10    1.30
   8  10   0   20.20    1.50
 -10 -10   0  153.28    5.70
 -10 -10   0  155.68    5.70
  10 -10   0  148.59    5.70
 -10 -10   0  153.18    5.60
 -10  10   0  158.48    5.60
 -10  10   0  149.99    5.50
  10  10   0  152.28    5.70
  10  10   0  163.58    5.70
  10  10   0  160.08    5.50
 -10  10   0  152.48    5.50
  10  10   0  155.98    5.60
 -12 -10   0    5.10    0.80
  12 -10   0    4.90    1.00
 -12 -10   0    4.50    0.80
 -12 -10   0    5.00    1.10
 -12  10   0    4.50    0.70
 -12  10   0    4.50    0.70
  12  10   0    4.40    0.80
  12  10   0    4.80    0.90
 -14 -10   0   13.40    1.30
  14 -10   0   12.10    1.10
  14 -10   0   11.70    0.90
 -14 -10   0   12.90    1.00
  14  10   0   12.30    1.00
  14  10   0   13.50    1.00
  14  10   0   13.10    1.20
 -14  10   0   13.00    0.90
 -14  10   0   13.40    0.90
 -16 -10   0    7.20    0.90
  16 -10   0    6.70    0.90
  16 -10   0    5.90    0.70
 -16  10   0    5.90    0.60
  16  10   0    5.60    0.60
  16  10   0    5.40    0.70
 -16  10   0    5.70    0.60
  16  10   0    5.60    0.80
  16  10   0    5.50    1.10
 -18 -10   0   69.69    2.40
  18 -10   0   66.29    2.60
  18 -10   0   67.69    2.40
  18  10   0   65.99    2.60
 -18  10   0   71.39    2.50
  18  10   0   67.39    2.50
 -18  10   0   67.99    2.40
  18  10   0   68.59    2.60
  -1 -11   0    3.20    0.60
   1 -11   0    3.00    0.70
  -1 -11   0    2.70    0.80
   1 -11   0    3.80    0.90
  -1 -11   0    4.10    0.80
  -1  11   0    3.20    0.70
   1  11   0    3.30    0.80
   1  11   0    2.60    0.60
  -1  11   0    2.00    0.60
  -1  11   0    1.60    0.60
   3 -11   0  232.18    7.60
   3 -11   0  227.08    7.60
  -3 -11   0  199.18    7.30
  -3 -11   0  203.58    7.40
  -3 -11   0  198.08    7.50
   3  11   0  201.18    7.40
   3  11   0  198.78    7.30
  -3  11   0  207.88    7.40
  -3  11   0  220.08    7.30
  -3  11   0  198.98    7.30
   3  11   0  209.58    7.30
   5 -11   0   81.89    3.40
  -5 -11   0   77.69    3.20
   5 -11   0   91.19    3.30
  -5 -11   0   79.49    3.40
  -5 -11   0   75.39    3.30
   5  11   0   77.29    3.30
  -5  11   0   75.09    3.60
   5  11   0   87.69    3.40
  -5  11   0   82.29    3.30
  -5  11   0   79.49    3.20
  -7 -11   0  168.88    6.10
   7 -11   0  165.98    6.10
  -7 -11   0  171.38    6.00
  -7 -11   0  173.48    6.90
  -7  11   0  172.68    5.90
   7  11   0  152.88    6.40
  -7  11   0  150.98    6.20
   7  11   0  176.58    5.90
   7  11   0  172.78    6.00
   7  11   0  166.18    5.80
  -9 -11   0  379.06   13.10
  -9 -11   0  376.96   13.00
  -9 -11   0  398.06   13.20
   9 -11   0  388.16   13.10
   9  11   0  410.66   13.10
  -9  11   0  381.56   12.90
   9  11   0  400.86   12.80
  -9  11   0  388.76   12.90
   9  11   0  385.16   12.90
   9  11   0  380.26   13.00
 -11 -11   0   75.49    2.90
  11 -11   0   71.99    3.00
  11 -11   0   76.29    2.80
 -11 -11   0   72.79    3.10
 -11 -11   0   73.79    3.00
 -11  11   0   75.19    2.80
  11  11   0   71.19    3.00
 -11  11   0   73.69    2.80
  11  11   0   71.49    2.80
  11  11   0   71.59    2.90
  11  11   0   71.89    2.90
  13 -11   0   12.80    0.90
 -13 -11   0   10.80    0.90
 -13 -11   0   11.50    1.00
  13 -11   0   12.80    1.10
 -13  11   0   11.60    0.80
  13  11   0   12.90    1.30
 -13  11   0   12.10    0.80
  13  11   0   11.20    0.90
  13  11   0   12.10    0.90
  15 -11   0   19.00    0.90
  15 -11   0   19.70    1.20
 -15 -11   0   16.30    1.10
  15  11   0   18.40    0.90
  15  11   0   18.80    1.00
 -15  11   0   17.90    0.90
 -15  11   0   18.70    0.90
  15  11   0   18.80    1.00
   0 -12   0   23.40    1.30
   0 -12   0   22.40    1.90
   0  12   0   19.30    1.20
   0  12   0   19.90    1.30
  -2 -12   0  267.57    8.80
   2 -12   0  274.17    8.90
  -2 -12   0  269.47    9.00
  -2 -12   0  259.77    9.00
   2  12   0  255.97    8.90
   2  12   0  250.57    8.80
  -2  12   0  248.88    8.80
  -2  12   0  253.47    8.80
  -4 -12   0   11.30    1.30
  -4 -12   0   11.40    1.00
   4 -12   0   12.20    1.00
   4 -12   0   14.00    1.10
  -4 -12   0   13.50    1.00
  -4  12   0   12.30    1.00
   4  12   0   10.90    1.00
   4  12   0   11.60    1.00
   4  12   0   11.80    0.90
  -4  12   0   12.80    1.00
   6 -12   0   12.60    0.90
  -6 -12   0   12.10    1.00
  -6 -12   0   11.90    0.90
  -6 -12   0   12.40    1.20
  -6  12   0   13.30    0.90
   6  12   0   12.70    1.00
   6  12   0   11.30    0.90
  -6  12   0   13.20    0.90
   6  12   0   11.70    0.90
   6  12   0   11.90    0.90
  -8 -12   0   36.00    1.90
  -8 -12   0   36.50    1.70
   8 -12   0   38.10    1.60
  -8 -12   0   35.60    1.70
   8 -12   0   40.20    1.70
   8  12   0   35.10    1.70
  -8  12   0   37.40    1.60
  -8  12   0   38.80    1.60
   8  12   0   35.40    1.70
   8  12   0   34.60    1.60
 -10 -12   0    3.90    0.70
 -10 -12   0    3.40    0.60
  10 -12   0    4.20    0.60
 -10  12   0    3.20    0.60
  10  12   0    3.00    0.60
  10  12   0    3.40    0.60
   1 -13   0    3.00    0.50
  -1  13   0    2.50    0.40
   1  13   0    3.10    0.60
  -1  13   0    2.60    0.60
  -1  13   0    2.90    0.60
  -3 -13   0    8.00    0.70
   3  13   0    8.30    0.60
   3  13   0    8.10    0.70
  -3  13   0   10.10    0.80
  -3  13   0    7.20    0.70
   3  13   0    7.20    0.70
  -5 -13   0   22.40    1.30
   5 -13   0   24.80    1.20
   5  13   0   22.70    1.10
   5  13   0   24.00    1.50
  -5  13   0   23.50    1.10
 -28   0   1    0.30    0.40
  26   0  -1    0.30    0.30
 -26   0   1   -0.10    0.40
  26   0  -1    0.40    0.50
 -26   0   1    0.70    0.50
  24   0  -1    0.40    0.50
  24   0  -1    1.00    0.60
 -24   0   1   -0.40    0.40
  24   0  -1   -0.30    0.50
 -22   0   1    0.20    0.50
  22   0  -1    0.10    0.60
  22   0  -1    2.10    0.70
  22   0  -1    0.80    0.60
 -22   0   1    1.50    0.50
  22   0  -1    0.10    0.50
  22   0  -1    0.50    0.50
 -18   0   1    1.80    0.60
  18   0  -1    1.30    0.70
  16   0  -1    2.60    0.70
  16   0  -1    2.70    0.80
  16   0  -1    1.00    0.70
  14   0  -1    0.20    0.60
  12   0  -1    2.20    0.60
  12   0  -1    2.40    0.60
  10   0  -1    1.20    0.40
   8   0  -1    0.70    0.20
   8   0  -1    0.30    0.20
   6   0  -1    1.90    0.30
   4   0  -1    1.60    0.20
   2   0  -1    1.00    0.10
   0   0   1    4.90    0.20
  -2   0  -1    4.90    0.30
   2   0   1    4.50    0.30
  -2   0  -1    4.40    0.20
   2   0   1    4.10    0.20
   4   0   1    1.60    0.30
   4   0   1    2.20    0.30
  -4   0  -1    1.90    0.20
   6   0   1    7.70    0.40
   8   0   1    2.10    0.40
   8   0   1    2.10    0.40
  10   0   1    0.20    0.30
  10   0   1    0.40    0.30
  10   0   1    0.30    0.30
  14   0   1    1.90    0.70
  14   0   1    1.30    0.60
  16   0   1    1.60    0.70
  16   0   1    0.20    0.60
  16   0   1    0.80    0.50
  16   0   1   -0.40    0.70
  18   0   1    5.20    1.00
  18   0   1    4.60    0.80
  20   0   1    0.60    0.50
  20   0   1    0.70    1.50
 -20   0  -1    1.10    0.60
  20   0   1    1.70    0.80
  20   0   1    0.90    0.60
  20   0   1    1.40    0.60
  22   0   1    0.60    0.50
  22   0   1    0.20    0.50
  22   0   1    0.40    0.50
  22   0   1    1.80    0.70
  24   0   1    0.70    0.50
 -24   0  -1    0.00    0.40
  24   0   1    0.80    0.50
  24   0   1    1.10    0.40
  26   0   1    0.60    0.40
  26   0   1    0.30    0.30
  27  -1  -1  677.33   21.60
 -27  -1   1  651.73   21.40
  27  -1  -1  626.54   21.40
 -27  -1   1  683.43   21.60
  27   1  -1  684.23   21.60
 -27   1   1  632.84   21.40
  27   1  -1  651.13   21.50
 -25  -1   1   44.50    1.90
  25  -1  -1   45.50    1.90
  25  -1  -1   43.00    2.00
  25  -1  -1   45.70    2.20
 -25  -1   1   43.70    1.90
  25   1  -1   46.40    2.20
 -25   1   1   43.70    1.90
  25   1  -1   43.40    2.00
 -25   1   1   45.20    2.00
  23  -1  -1   52.89    2.30
 -23  -1   1   46.90    2.10
  23  -1  -1   51.69    2.40
  23  -1  -1   49.80    2.60
  23   1  -1   49.40    2.30
  23   1  -1   53.69    2.60
 -23   1   1   49.99    2.20
  23   1  -1   47.10    2.10
  23   1  -1   50.89    2.50
 -23   1   1   48.30    2.20
  21  -1  -1   79.49    3.50
  21  -1  -1   79.69    3.30
 -21  -1   1   76.69    3.10
  21  -1  -1   84.19    3.20
  21   1  -1   81.79    3.20
 -21   1   1   78.29    3.10
  21   1  -1   77.99    3.50
  21   1  -1   76.79    3.60
  21   1  -1   80.89    3.30
 -21   1   1   81.69    3.20
  21   1  -1   75.49    3.40
  19  -1  -1  487.15   16.20
  19  -1  -1  477.75   16.30
  19  -1  -1  410.06   16.20
 -19  -1   1  467.55   15.80
  19  -1  -1  506.05   16.80
 -19   1   1  466.25   15.80
  19   1  -1  493.25   16.20
  19   1  -1  506.25   16.20
  19   1  -1  475.05   16.10
  19   1  -1  482.65   16.70
  19   1  -1  492.85   15.90
  17  -1  -1 1979.50   64.99
  17  -1  -1 2001.60   65.29
  17  -1  -1 1970.90   64.89
  17  -1  -1 2093.09   65.29
  17  -1  -1 2053.99   64.59
 -17   1   1 1945.41   64.49
  17   1  -1 2090.19   64.89
  17   1  -1 1991.40   64.59
  17   1  -1 1976.00   65.29
  17   1  -1 2015.60   64.79
  17   1  -1 1937.71   64.89
  15  -1  -1 1141.79   37.40
  15  -1  -1 1137.19   37.60
  15  -1  -1 1148.39   37.60
  15  -1  -1 1152.48   37.10
  15  -1  -1 1153.78   37.60
  15   1  -1 1144.99   37.30
  15   1  -1 1161.18   37.40
  15   1  -1 1120.09   37.60
  13  -1  -1  478.05   16.00
  13  -1  -1  494.65   16.10
  13  -1  -1  487.75   16.20
  13  -1  -1  462.65   16.10
  13  -1  -1  481.45   16.20
  13   1  -1  502.75   16.00
  13   1  -1  478.95   15.80
  13   1  -1  481.65   16.20
  13   1  -1  457.05   16.00
  11  -1  -1  283.77    9.60
  11  -1  -1  280.47    9.30
  11  -1  -1  274.77    9.60
  11   1  -1  278.57    9.60
  11   1  -1  282.97    9.30
  11   1  -1  274.37    9.70
  11   1  -1  279.07    9.40
   9  -1  -1  188.48    6.20
   9  -1  -1  182.18    6.30
   9   1  -1  175.28    6.40
   9   1  -1  178.78    6.10
  -1  -1   1    7.10    0.30
  -1   1   1    6.20    0.40
   3  -1   1   10.00    0.60
   3  -1   1    8.30    0.60
  -3  -1  -1    8.80    0.50
  -3   1  -1    7.70    0.50
   3   1   1    9.00    0.50
   3   1   1    8.70    0.40
   3   1   1    8.40    0.50
  -5  -1  -1  834.52   32.80
   5  -1   1  808.62   33.00
   5  -1   1  810.02   32.50
   5   1   1  818.52   32.70
   7  -1   1 4647.73  158.28
   9  -1   1   28.30    1.40
   9  -1   1   23.30    1.30
   9   1   1   22.90    1.10
   9   1   1   29.40    1.40
   9   1   1   23.90    1.20
  11  -1   1  457.55   16.10
  11  -1   1  492.45   16.10
  11  -1   1  491.85   16.20
  11  -1   1  482.65   16.10
  11   1   1  471.95   16.00
  11   1   1  495.95   15.80
  11   1   1  478.75   16.30
  11   1   1  480.75   15.90
  13  -1   1  730.13   23.30
  13  -1   1  683.93   23.50
  13  -1   1  709.53   22.90
  13   1   1  687.73   23.50
  13   1   1  702.73   23.20
  15  -1   1  143.39    6.30
  15  -1   1  172.88    6.60
  15  -1   1  165.68    5.90
  15  -1   1  169.58    6.40
  15  -1   1  168.38    6.20
  15  -1   1  160.18    6.30
  15   1   1  171.78    6.60
  15   1   1  157.98    6.10
  15   1   1  168.28    6.20
  15   1   1  178.88    6.00
  15   1   1  178.48    6.20
  17  -1   1  865.81   28.30
  17  -1   1  869.71   29.00
  17  -1   1  905.01   28.20
  17  -1   1  854.11   28.60
  17  -1   1  865.71   28.20
  17  -1   1  851.61   28.50
  17   1   1  858.51   28.30
  17   1   1  849.22   28.50
  17   1   1  860.61   29.10
  17   1   1  873.51   28.40
  17   1   1  845.72   28.40
 -17   1  -1  827.22   28.00
  17   1   1  892.61   28.20
  17   1   1  854.71   28.40
  19  -1   1    9.90    1.10
  19  -1   1   10.80    1.10
 -19  -1  -1   10.70    1.00
  19  -1   1   10.20    2.20
  19  -1   1   10.40    1.40
  19   1   1   11.00    1.50
  19   1   1   11.40    1.20
 -19   1  -1   10.10    1.20
  19   1   1    9.90    2.00
  19   1   1   11.50    1.10
  19   1   1   11.30    1.20
  21  -1   1   96.09    3.60
  21  -1   1   96.49    3.80
  21  -1   1  100.29    3.70
  21  -1   1   91.29    4.00
 -21  -1  -1   97.59    3.60
 -21   1  -1   88.39    4.30
  21   1   1   96.69    3.60
  21   1   1   97.09    3.80
  21   1   1   97.79    4.00
 -21   1  -1   97.59    3.70
  23  -1   1   14.60    1.10
  23  -1   1   17.10    1.10
 -23  -1  -1   17.00    1.10
 -23  -1  -1   14.80    1.00
  23  -1   1   14.90    1.00
  23  -1   1   14.20    1.60
  23   1   1   14.40    1.20
  23   1   1   16.70    1.80
 -23   1  -1   14.70    1.10
  23   1   1   13.70    1.00
  25  -1   1  445.06   14.70
 -25  -1  -1  436.46   14.30
 -25  -1  -1  442.66   14.40
  25  -1   1  454.25   14.40
  25  -1   1  415.76   14.50
  25   1   1  416.96   14.50
  25   1   1  460.75   14.60
 -25   1  -1  438.36   14.40
 -27  -1  -1   55.39    2.00
  27  -1   1   50.19    2.00
  27  -1   1   57.99    2.10
 -27   1  -1   50.99    2.00
  27   1   1   52.89    2.00
  27   1   1   54.79    2.10
 -28  -2   1   12.30    0.80
 -28  -2   1   10.50    0.70
  28  -2  -1   11.30    0.70
  28  -2  -1   11.30    0.90
  28   2  -1   11.90    0.90
  28   2  -1   10.50    0.70
 -28   2   1   11.10    0.80
  26  -2  -1   72.39    2.70
  26  -2  -1   69.49    2.80
  26  -2  -1   72.19    3.00
 -26  -2   1   72.99    2.80
 -26  -2   1   73.79    2.70
  26   2  -1   74.19    2.90
 -26   2   1   71.09    2.80
  26   2  -1   73.89    2.80
  24  -2  -1    1.60    0.60
 -24  -2   1    1.90    0.70
  24  -2  -1    0.70    0.40
  24  -2  -1    2.00    0.80
 -24   2   1    0.50    0.40
  24   2  -1    0.70    0.70
  24   2  -1    0.80    0.50
  24   2  -1    0.30    0.90
  24   2  -1    1.20    0.50
 -22  -2   1   23.20    1.30
  22  -2  -1   22.60    1.40
  22  -2  -1   18.10    1.30
  22  -2  -1   19.90    1.70
  22   2  -1   18.70    1.30
  22   2  -1   18.50    1.20
 -22   2   1   19.40    1.80
  22   2  -1   19.10    1.50
  22   2  -1   19.00    1.40
 -22   2   1   18.60    1.30
  20  -2  -1    4.30    0.80
  20   2  -1    5.00    0.90
  18  -2  -1 1008.10   33.10
  18  -2  -1  929.81   32.40
  18  -2  -1 1017.30   32.20
  18   2  -1  968.60   32.90
  18   2  -1 1027.80   32.40
  18   2  -1  971.80   32.30
 -18   2   1  980.70   32.10
  18   2  -1 1003.80   32.10
  18   2  -1  971.10   32.40
 -18   2   1  985.30   32.00
  16  -2  -1  221.98    8.20
  16  -2  -1  205.28    7.80
  16  -2  -1  225.38    8.00
  16  -2  -1  222.78    8.30
  16  -2  -1  210.48    7.50
 -16   2   1  211.78    9.20
  16   2  -1  205.58    7.70
  16   2  -1  211.68    7.50
  16   2  -1  219.58    7.80
  16   2  -1  231.98    7.80
  16   2  -1  228.88    8.20
 -16   2   1  210.88    7.40
 -14  -2   1  206.68    7.30
  14  -2  -1  212.08    7.60
  14  -2  -1  217.48    7.90
  14  -2  -1  209.68    7.30
  14  -2  -1  218.38    7.90
 -14   2   1  215.28    8.60
  14   2  -1  212.98    7.50
  14   2  -1  214.88    7.80
  12  -2  -1  153.88    6.10
  12  -2  -1  164.08    6.00
  12  -2  -1  168.58    6.10
 -12  -2   1  158.68    5.60
  12  -2  -1  166.88    6.10
  12  -2  -1  162.78    5.70
  12   2  -1  172.48    5.70
  12   2  -1  162.68    5.80
  12   2  -1  161.98    6.00
  10  -2  -1   17.90    1.10
  10  -2  -1   19.10    1.00
  10  -2  -1   18.50    1.20
 -10  -2   1   15.80    1.00
  10   2  -1   21.80    1.00
  10   2  -1   17.60    1.20
   8  -2  -1 2670.83  104.49
   8  -2  -1 3080.59  106.79
   8   2  -1 3009.70  107.19
  -4  -2   1  241.08    7.90
  -4  -2   1  229.88    7.70
   4  -2  -1  230.48    7.60
   4  -2  -1  229.18    7.50
  -4  -2   1  225.68    7.40
  -4   2   1  210.68    7.70
   4   2  -1  217.58    7.80
   4   2  -1  223.08    7.70
   4   2  -1  228.58    7.40
   4  -2   1 1664.33   62.29
  -4  -2  -1 1693.23   62.19
  -4   2  -1 1766.62   62.39
   6  -2   1 3367.56  112.49
   6  -2   1 2992.20  110.99
  -6  -2  -1 3149.88  111.49
   8  -2   1  216.68    7.80
   8  -2   1  224.48    7.80
  -8  -2  -1  231.38    7.90
   8  -2   1  240.98    7.90
  -8   2  -1  217.58    8.30
   8   2   1  211.28    7.90
   8   2   1  230.88    7.90
   8   2   1  222.58    7.60
   8   2   1  224.08    7.30
  10  -2   1   28.70    1.60
 -10  -2  -1   28.40    1.60
 -10  -2  -1   27.40    1.30
  10   2   1   28.80    1.60
  10   2   1   28.00    1.60
  12  -2   1   18.70    1.20
  12  -2   1   18.70    1.40
  12  -2   1   18.10    1.50
  12  -2   1   21.30    1.50
  12   2   1   17.50    1.30
 -12   2  -1   22.10    2.00
  12   2   1   19.60    1.50
  14  -2   1  988.40   32.60
  14  -2   1  953.60   32.20
  14  -2   1  986.60   32.70
  14  -2   1 1000.00   32.00
 -14   2  -1  976.40   33.90
  14   2   1 1004.20   32.20
  14   2   1  972.20   32.20
  14   2   1  982.20   32.70
  14   2   1  977.90   31.90
  16  -2   1 2365.16   73.29
  16  -2   1 2353.66   73.39
  16  -2   1 2215.78   73.39
  16  -2   1 2222.28   74.09
  16  -2   1 2267.77   73.59
  16  -2   1 2351.36   74.19
  16   2   1 2301.87   74.29
  16   2   1 2181.18   73.49
  16   2   1 2204.48   73.49
  16   2   1 2223.38   73.59
  16   2   1 2265.97   73.29
  16   2   1 2355.36   73.59
  18  -2   1   26.60    1.60
  18  -2   1   24.60    1.60
  18  -2   1   26.10    1.60
  18  -2   1   24.30    1.90
  18   2   1   25.80    1.90
  18   2   1   23.10    1.70
  18   2   1   29.70    1.60
 -18   2  -1   23.00    1.40
  18   2   1   25.10    1.80
  18   2   1   26.60    1.50
  18   2   1   30.00    2.40
  18   2   1   23.90    1.80
  20  -2   1  107.19    4.00
  20  -2   1  107.49    4.20
  20  -2   1  112.89    4.10
  20  -2   1  105.59    4.40
 -20  -2  -1  107.79    4.00
  20   2   1  104.69    4.30
  20   2   1  103.09    4.40
 -20   2  -1  108.49    4.00
  20   2   1  107.09    4.10
  20   2   1  107.79    4.30
  20   2   1  101.89    5.30
  20   2   1  107.69    4.00
 -22  -2  -1    2.30    0.50
  22  -2   1    2.60    0.80
  22  -2   1    2.30    0.60
  22  -2   1    3.10    0.60
  22   2   1    2.30    0.70
  22   2   1    2.60    0.60
  22   2   1    1.90    0.50
  22   2   1    4.30    0.90
  24  -2   1  194.28    7.10
  24  -2   1  205.68    6.80
 -24  -2  -1  201.28    6.70
 -24  -2  -1  196.38    6.80
  24  -2   1  188.38    6.90
 -24   2  -1  195.98    6.80
  24   2   1  211.38    7.00
  24   2   1  203.88    6.90
  24   2   1  194.18    6.70
  26  -2   1  183.48    6.30
 -26  -2  -1  183.18    6.30
  26  -2   1  192.88    6.40
 -26  -2  -1  182.68    6.20
  26  -2   1  182.98    6.20
  26   2   1  181.18    6.30
 -26   2  -1  185.98    6.30
  26   2   1  194.28    6.30
  27  -3  -1    6.80    0.90
  27  -3  -1    6.90    0.70
 -27  -3   1    6.70    0.70
  27  -3  -1    7.90    0.80
 -27  -3   1    9.40    0.60
  27   3  -1    7.50    0.90
  27   3  -1    7.90    0.70
 -27   3   1    9.40    0.70
 -25  -3   1   56.09    2.30
  25  -3  -1   57.29    2.30
  25  -3  -1   56.09    2.50
  25  -3  -1   57.19    2.30
 -25  -3   1   54.69    2.20
  25   3  -1   59.69    2.50
  25   3  -1   55.79    2.60
  25   3  -1   55.49    2.20
  25   3  -1   57.89    2.30
 -25   3   1   55.89    2.30
  23  -3  -1   36.30    1.80
 -23  -3   1   37.00    1.70
  23  -3  -1   36.00    2.10
  23  -3  -1   37.20    2.10
  23  -3  -1   36.90    1.80
  23   3  -1   33.70    1.90
  23   3  -1   37.10    2.20
  23   3  -1   36.90    1.80
 -23   3   1   36.20    1.80
  23   3  -1   35.40    1.90
  23   3  -1   38.70    1.80
  21  -3  -1   89.19    3.60
  21  -3  -1   87.49    3.90
  21  -3  -1   90.89    3.60
  21  -3  -1  103.09    4.20
  21   3  -1   84.49    3.70
 -21   3   1   90.89    3.50
  21   3  -1   91.29    3.80
  21   3  -1   87.59    3.50
  21   3  -1   91.69    3.60
  21   3  -1   88.29    3.70
  21   3  -1   90.79    3.90
  19  -3  -1  149.79    6.20
  19  -3  -1  161.28    6.00
  19  -3  -1  157.18    6.00
  19  -3  -1  161.18    7.10
  19   3  -1  184.98    6.20
  19   3  -1  156.78    6.80
  19   3  -1  160.68    6.10
  19   3  -1  162.98    6.10
  19   3  -1  164.38    6.20
 -19   3   1  189.98    6.00
  19   3  -1  162.78    5.90
  17  -3  -1   10.20    1.60
  17  -3  -1   10.90    1.40
  17  -3  -1   11.10    1.10
  17   3  -1    9.10    1.50
  17   3  -1    8.40    1.30
  17   3  -1    9.40    1.40
 -17   3   1    8.30    0.90
  15  -3  -1   15.80    1.60
 -15  -3   1   15.80    1.30
  15  -3  -1   20.70    1.20
  15  -3  -1   19.30    1.70
 -15  -3   1   15.50    1.30
  15   3  -1   19.30    1.50
  15   3  -1   18.20    2.00
  15   3  -1   16.40    1.50
 -15   3   1   16.00    2.20
 -15   3   1   17.90    1.40
  15   3  -1   15.60    1.50
 -13  -3   1    5.10    1.00
  13  -3  -1    4.30    0.80
 -13  -3   1    5.30    1.00
  13  -3  -1    5.00    1.10
  13  -3  -1    4.60    1.10
 -13   3   1    5.60    0.70
  13   3  -1    6.10    0.90
  11  -3  -1  873.91   30.50
 -11  -3   1  902.11   30.70
  11  -3  -1  953.20   29.90
 -11  -3   1  930.71   30.00
  11  -3  -1  929.31   30.00
  11   3  -1  909.51   30.10
 -11   3   1  966.00   31.20
  11   3  -1  943.21   29.90
 -11   3   1  919.31   29.90
   9  -3  -1 1002.40   33.70
  -9  -3   1 1031.50   33.90
  -9  -3   1 1064.69   33.20
   9   3  -1 1020.40   33.60
  -7  -3   1 1039.20   34.20
   7  -3  -1 1082.49   34.60
   7   3  -1 1064.49   34.20
  -5  -3   1 2637.44   96.29
   5  -3  -1 2632.64   96.69
   5   3  -1 2694.83   97.09
   3  -3  -1   51.89    2.30
  -3  -3   1   53.69    2.20
  -3  -3   1   50.99    2.40
   3  -3  -1   54.49    2.10
   3  -3  -1   51.49    2.10
  -3  -3   1   60.89    2.00
   3   3  -1   53.69    1.90
  -3   3   1   49.50    1.90
  -3   3   1   50.69    2.20
  -3   3   1   51.39    2.10
   3   3  -1   54.59    2.30
   3   3  -1   54.29    2.30
   1  -3  -1    9.30    0.70
  -1  -3   1    8.80    0.80
  -1  -3   1    9.00    0.70
   1  -3  -1    9.70    0.70
  -1  -3   1   10.80    0.60
   1   3  -1    8.50    0.70
  -1   3   1    9.40    0.70
  -1   3   1    9.00    0.70
   1   3  -1    8.60    0.70
  -1  -3  -1   67.09    2.80
   1  -3   1   71.89    3.00
  -1  -3  -1   73.39    2.90
   1  -3   1   74.19    2.80
   1   3   1   69.19    2.90
  -1   3  -1   74.79    2.50
   1   3   1   74.99    2.60
   1   3   1   71.59    2.90
  -1   3  -1   74.09    2.70
   1   3   1   76.59    2.60
  -1   3  -1   72.09    2.90
  -3  -3  -1   21.80    1.20
   3  -3   1   19.00    1.10
  -3  -3  -1   23.80    0.80
   3   3   1   22.80    1.00
   3   3   1   21.20    1.30
  -3   3  -1   22.40    1.00
  -3   3  -1   19.60    1.30
   3   3   1   21.90    0.90
   3   3   1   18.90    1.20
  -5  -3  -1    5.30    0.70
   5  -3   1    4.10    0.40
   5  -3   1    4.40    0.70
  -5  -3  -1    5.10    0.50
  -5   3  -1    4.70    0.80
   5   3   1    3.40    0.70
  -7  -3  -1 1191.58   38.40
  -9  -3  -1  376.36   13.10
   9  -3   1  374.76   13.70
  -9  -3  -1  402.46   13.80
   9   3   1  428.06   13.50
  -9   3  -1  421.16   14.40
  11  -3   1   62.29    3.00
 -11  -3  -1   64.69    3.10
  11  -3   1   61.89    2.60
 -11  -3  -1   61.79    2.50
 -11   3  -1   67.79    3.60
  11   3   1   60.39    2.70
  11   3   1   60.99    2.90
 -11   3  -1   65.19    2.40
  13  -3   1    2.40    0.60
  13  -3   1    2.10    0.70
 -13  -3  -1    3.00    0.70
  13  -3   1    1.20    0.60
  13   3   1    1.30    0.60
  13   3   1    2.30    0.70
  13   3   1    2.90    0.70
  15  -3   1  174.98    6.40
  15  -3   1  171.48    6.60
  15  -3   1  174.78    6.30
  15  -3   1  185.08    6.40
  15  -3   1  184.08    7.20
  15  -3   1  179.28    6.40
  15   3   1  181.08    6.30
  15   3   1  178.98    6.50
  15   3   1  177.28    7.10
  15   3   1  185.48    6.60
  15   3   1  177.28    6.50
  15   3   1  182.38    6.60
 -15   3  -1  175.78    6.20
  17  -3   1    8.30    1.40
  17  -3   1    6.30    1.40
  17  -3   1    7.90    1.10
  17  -3   1    8.50    1.20
  17   3   1    8.20    1.50
 -17   3  -1    9.10    0.90
  17   3   1    8.60    1.30
  17   3   1    9.20    1.30
  17   3   1    7.80    2.60
  17   3   1    6.50    1.20
  17   3   1    8.10    1.40
  19  -3   1   18.20    1.30
  19  -3   1   19.00    1.30
  19  -3   1   17.30    1.50
  19  -3   1   20.30    1.30
  19  -3   1   20.60    1.70
  19   3   1   15.80    1.20
  19   3   1   17.40    1.50
  19   3   1   15.10    1.60
  19   3   1   17.90    1.60
  19   3   1   13.70    2.30
  19   3   1   20.20    1.30
  19   3   1   15.60    1.40
 -19   3  -1   17.90    1.20
  21  -3   1    1.60    0.70
 -21  -3  -1    2.30    0.50
  21  -3   1    0.80    0.50
  21  -3   1    1.60    0.50
  21   3   1    1.50    0.60
  21   3   1    0.70    0.60
  21   3   1    1.90    0.50
  21   3   1    1.50    0.70
  21   3   1    1.20    0.50
  23  -3   1   17.50    1.10
 -23  -3  -1   18.60    1.10
  23  -3   1   16.30    1.30
  23  -3   1   15.70    1.10
  23   3   1   21.00    1.40
 -23   3  -1   17.50    1.10
  23   3   1   18.60    1.10
  23   3   1   17.90    1.10
  23   3   1   17.10    1.50
  25  -3   1    9.80    0.70
 -25  -3  -1    9.00    0.70
  25  -3   1    9.90    0.70
  25  -3   1    8.10    0.90
 -25  -3  -1   10.10    0.70
  25   3   1    9.20    0.90
 -25   3  -1    9.10    0.80
  25   3   1   10.20    1.10
  25   3   1    9.70    0.70
 -26  -4   1  134.99    4.60
 -26  -4   1  135.09    4.60
  26  -4  -1  134.89    4.60
  26  -4  -1  132.09    4.70
  26  -4  -1  132.09    4.80
  26   4  -1  140.49    4.70
 -26   4   1  128.59    4.60
 -26   4   1  128.99    4.60
 -24  -4   1  158.98    5.60
  24  -4  -1  159.48    5.70
  24  -4  -1  154.68    5.90
  24  -4  -1  154.98    5.60
  24   4  -1  155.08    5.50
 -24   4   1  159.88    5.60
  24   4  -1  173.98    5.80
  24   4  -1  160.78    5.60
  24   4  -1  163.48    6.00
  22  -4  -1  466.15   16.20
  22  -4  -1  473.45   15.90
 -22  -4   1  473.45   15.70
  22  -4  -1  499.95   16.00
  22  -4  -1  460.95   15.90
  22   4  -1  486.95   15.90
  22   4  -1  454.25   16.00
  22   4  -1  483.85   16.20
 -22   4   1  473.35   15.80
  22   4  -1  498.35   16.00
  22   4  -1  471.65   16.00
  22   4  -1  477.65   15.80
  20  -4  -1   30.00    1.70
  20  -4  -1   30.70    3.30
  20  -4  -1   30.00    1.70
  20  -4  -1   29.10    2.00
  20   4  -1   32.50    1.90
  20   4  -1   31.50    1.80
  20   4  -1   30.60    1.70
  20   4  -1   32.80    1.60
  20   4  -1   29.60    1.90
  20   4  -1   30.20    3.10
  20   4  -1   29.50    1.90
  18  -4  -1  617.84   21.30
  18  -4  -1  606.64   20.40
  18  -4  -1  602.94   20.10
  18  -4  -1  607.34   20.10
  18   4  -1  581.24   20.90
  18   4  -1  614.44   20.20
  18   4  -1  615.94   20.30
  18   4  -1  611.44   20.10
 -18   4   1  603.94   20.00
  18   4  -1  593.44   19.90
  16  -4  -1   19.00    1.40
 -16  -4   1   20.60    1.50
  16  -4  -1   25.20    1.80
  16  -4  -1   19.00    1.90
  16  -4  -1   22.90    1.60
 -16  -4   1   20.90    1.50
  16   4  -1   19.30    1.50
 -16   4   1   21.40    1.30
  16   4  -1   20.30    1.70
 -14  -4   1   39.90    1.90
  14  -4  -1   45.00    2.60
 -14  -4   1   39.70    1.90
  14  -4  -1   36.60    2.20
  14   4  -1   39.00    2.00
  14   4  -1   38.70    2.10
 -14   4   1   34.40    2.00
 -14   4   1   37.20    3.10
  14   4  -1   38.60    2.10
  14   4  -1   39.60    2.30
  12  -4  -1  740.53   25.00
 -12  -4   1  771.82   25.30
 -12  -4   1  756.62   24.20
  12  -4  -1  717.73   24.20
 -12  -4   1  752.92   24.20
  12   4  -1  711.73   24.30
  12   4  -1  714.13   24.80
 -12   4   1  779.82   25.70
 -12   4   1  726.43   24.10
 -10  -4   1  171.58    6.30
  10  -4  -1  194.08    6.40
  10  -4  -1  180.88    6.90
 -10  -4   1  173.88    6.30
  10  -4  -1  182.78    6.90
 -10  -4   1  174.38    7.00
  10   4  -1  186.58    6.40
 -10   4   1  174.88    6.20
 -10   4   1  194.38    7.30
  10   4  -1  196.68    6.80
  -8  -4   1 1136.99   36.70
   8  -4  -1 1145.59   37.30
  -8  -4   1 1145.19   37.50
   8   4  -1 1120.99   37.20
  -4  -4   1  178.28    6.10
   4  -4  -1  182.78    6.50
  -4  -4   1  191.88    6.30
  -4  -4   1  175.58    6.60
   4  -4  -1  177.68    6.70
  -4   4   1  185.68    6.50
  -4   4   1  179.58    6.20
   4   4  -1  185.98    6.10
  -4   4   1  188.28    6.70
   4   4  -1  178.08    6.80
  -2  -4   1 1345.37   43.70
  -2   4   1 1371.16   44.20
   0  -4  -1 5122.99  175.78
   0  -4   1 4703.23  174.48
   0   4   1 5162.88  174.98
   0   4  -1 5223.88  175.58
   2  -4   1    6.10    0.70
  -2  -4  -1    5.70    0.90
  -2  -4  -1    6.10    0.50
  -2   4  -1    4.90    0.80
  -2   4  -1    6.60    0.70
   2   4   1    7.20    0.50
   6  -4   1 1422.26   47.00
  -6  -4  -1 1462.25   46.40
   8  -4   1  138.89    4.30
   8  -4   1  121.29    4.60
   8  -4   1  124.99    5.10
  -8  -4  -1  120.49    4.50
  -8  -4  -1  140.19    5.00
  -8  -4  -1  130.09    5.20
  -8   4  -1  130.39    5.50
   8   4   1  132.19    4.60
   8   4   1  123.69    4.60
   8   4   1  128.29    5.00
 -10  -4  -1    5.10    0.70
 -10  -4  -1    4.20    1.10
  10  -4   1    7.20    0.90
 -10  -4  -1    5.40    0.80
 -10   4  -1    5.20    0.70
 -10   4  -1    5.10    1.30
  10   4   1    5.10    0.90
  12  -4   1  436.76   13.80
 -12  -4  -1  377.66   13.80
 -12  -4  -1  378.86   12.70
 -12  -4  -1  363.26   12.70
  12  -4   1  354.36   13.00
  12  -4   1  371.56   12.80
  12   4   1  388.96   12.90
  12   4   1  362.36   12.90
 -12   4  -1  380.16   12.60
  12   4   1  365.36   13.40
  12   4   1  416.46   12.90
 -12   4  -1  380.86   14.50
  14  -4   1  884.61   29.00
 -14  -4  -1  871.81   28.80
  14  -4   1  893.31   30.00
  14  -4   1  871.91   28.90
 -14  -4  -1  883.31   28.90
  14  -4   1  859.71   29.30
  14  -4   1  870.41   29.00
  14   4   1  901.81   29.10
  14   4   1  840.42   29.10
  14   4   1  948.21   29.00
  14   4   1  931.21   28.80
  14   4   1  944.71   29.00
  14   4   1  901.71   29.10
  14   4   1  874.91   29.00
 -14   4  -1  837.72   28.80
  14   4   1  866.01   29.80
  16  -4   1  662.53   22.70
  16  -4   1  667.13   21.20
  16  -4   1  652.73   21.20
  16  -4   1  647.84   21.30
  16  -4   1  643.74   21.40
  16   4   1  583.84   21.60
 -16   4  -1  645.74   21.20
  16   4   1  650.43   21.40
  16   4   1  640.04   21.60
  16   4   1  674.53   21.40
  16   4   1  582.64   23.20
  16   4   1  692.73   21.30
  18  -4   1 1353.56   43.70
  18  -4   1 1353.46   45.30
  18  -4   1 1333.97   43.90
  18  -4   1 1327.57   43.90
  18  -4   1 1399.76   44.00
  18  -4   1 1316.17   44.20
  18  -4   1 1429.56   43.70
  18   4   1 1329.07   44.20
  18   4   1 1311.07   43.80
 -18   4  -1 1378.86   43.80
  18   4   1 1308.07   45.00
  18   4   1 1261.27   44.00
  18   4   1 1398.16   44.00
  18   4   1 1357.86   44.00
  18   4   1 1390.16   43.90
  18   4   1 1370.56   43.90
  20  -4   1  154.08    5.50
  20  -4   1  141.59    5.70
  20  -4   1  148.29    5.50
  20  -4   1  145.89    5.50
  20   4   1  143.89    5.30
  20   4   1  144.09    5.60
  20   4   1  149.39    5.80
  20   4   1  153.68    5.40
  20   4   1  158.88    5.60
  20   4   1  152.78    5.40
 -20   4  -1  146.79    5.30
  20   4   1  152.38    5.70
 -22  -4  -1   23.90    1.30
  22  -4   1   23.90    1.40
  22  -4   1   21.50    2.00
  22  -4   1   23.70    1.40
 -22   4  -1   26.40    1.40
  22   4   1   26.60    1.30
  22   4   1   25.70    1.80
  22   4   1   25.90    1.40
  22   4   1   27.80    1.60
  24  -4   1    0.70    0.50
 -24  -4  -1    1.10    0.40
  24  -4   1    1.10    0.40
  24   4   1    1.60    0.40
  24   4   1    1.40    0.40
 -25  -5   1    4.00    0.60
  25  -5  -1    4.20    0.80
  25  -5  -1    4.60    0.60
 -25  -5   1    3.80    0.60
 -25   5   1    3.30    0.50
 -25   5   1    4.00    0.60
  25   5  -1    3.40    0.70
  25   5  -1    2.90    0.70
  23  -5  -1    0.70    0.60
  23  -5  -1    0.40    0.50
  23  -5  -1    0.10    0.50
 -23  -5   1    1.10    0.40
  23  -5  -1    0.50    0.40
  23   5  -1    0.80    0.70
  23   5  -1    0.70    0.50
  23   5  -1    1.40    0.50
  23   5  -1    0.80    0.40
 -23   5   1    1.00    0.40
 -23   5   1    0.70    0.40
  23   5  -1    0.40    0.50
  21  -5  -1    1.20    0.50
  21  -5  -1    0.30    0.50
  21  -5  -1    0.80    0.50
  21  -5  -1    1.00    0.70
  21   5  -1    1.10    0.60
  21   5  -1    1.30    0.50
  21   5  -1    2.30    0.50
  21   5  -1    0.10    0.60
  21   5  -1    0.30    0.50
  19  -5  -1  629.84   20.90
  19  -5  -1  610.94   21.20
  19  -5  -1  646.14   20.70
  19  -5  -1  623.84   21.00
  19  -5  -1  628.74   22.40
  19   5  -1  633.44   21.20
  19   5  -1  665.23   21.00
  19   5  -1  629.84   20.80
  19   5  -1  629.54   21.00
  19   5  -1  612.64   20.80
 -19   5   1  642.84   20.80
  19   5  -1  674.13   20.90
  19   5  -1  595.44   22.00
  17  -5  -1  662.73   22.60
  17  -5  -1  670.33   22.90
  17  -5  -1  659.13   22.90
 -17  -5   1  694.03   22.50
  17  -5  -1  686.83   23.80
  17   5  -1  676.43   22.80
 -17   5   1  677.73   22.50
  17   5  -1  684.33   22.70
  17   5  -1  734.53   22.50
  17   5  -1  675.63   23.50
  17   5  -1  678.43   22.60
  17   5  -1  711.73   22.60
  15  -5  -1   42.40    2.80
 -15  -5   1   36.20    1.90
  15  -5  -1   35.90    2.20
  15  -5  -1   41.50    2.10
 -15  -5   1   35.30    1.90
  15   5  -1   38.40    2.10
 -15   5   1   37.30    1.80
  15   5  -1   35.20    2.50
  15   5  -1   36.30    2.10
  15   5  -1   39.50    2.10
  15   5  -1   38.60    2.10
  13  -5  -1   12.20    1.70
  13  -5  -1   12.80    1.20
  13  -5  -1   14.20    1.70
  13   5  -1   13.20    1.50
  13   5  -1   14.40    1.40
  13   5  -1   14.00    1.20
  13   5  -1   14.10    1.60
  13   5  -1   10.90    1.20
 -13   5   1   14.40    1.00
 -13   5   1   13.00    2.50
  13   5  -1   13.30    1.30
 -11  -5   1  263.77   10.40
 -11  -5   1  262.57    9.20
  11  -5  -1  267.27    9.30
  11  -5  -1  271.17   10.00
 -11  -5   1  277.77    9.20
 -11   5   1  277.57    9.20
  11   5  -1  278.67    9.90
 -11   5   1  278.57   10.60
  11   5  -1  269.97    9.30
  -9  -5   1   76.39    3.80
   9  -5  -1   70.19    3.40
  -9  -5   1   77.19    2.80
   9  -5  -1   77.09    3.10
   9  -5  -1   68.29    2.90
  -9  -5   1   75.19    2.80
   9   5  -1   67.89    3.20
   9   5  -1   67.09    2.90
  -9   5   1   74.89    2.80
  -7  -5   1  139.49    6.20
  -7  -5   1  139.99    5.00
   7  -5  -1  140.19    5.20
   7  -5  -1  153.38    5.50
  -7   5   1  144.49    6.00
   7   5  -1  152.88    5.00
   7   5  -1  154.28    5.60
   7   5  -1  146.69    5.00
   7   5  -1  146.39    5.10
  -7   5   1  135.59    5.00
  -7   5   1  142.59    5.10
  -5  -5   1 3481.65  111.79
   3  -5  -1 3057.29  120.69
  -3  -5   1 3234.18  121.89
  -3   5   1 3262.87  121.09
   3   5  -1 3210.08  120.99
  -1  -5   1   41.20    2.20
  -1  -5   1   42.10    2.00
   1  -5  -1   42.40    2.00
  -1  -5   1   39.30    1.70
   1  -5  -1   44.30    2.30
   1   5  -1   44.60    1.70
  -1   5   1   49.20    1.80
   1   5  -1   44.20    2.40
  -1   5   1   41.10    2.30
  -1  -5  -1 1135.49   36.90
  -1  -5  -1 1079.39   36.10
   1  -5   1 1104.69   36.50
   1  -5   1 1077.99   36.10
   1   5   1 1142.69   37.00
  -1   5  -1 1176.18   37.10
   3  -5   1   18.20    1.30
  -3  -5  -1   15.30    1.40
  -3  -5  -1   17.50    0.90
  -3  -5  -1   14.60    0.90
   3   5   1   15.90    0.90
  -3   5  -1   14.40    0.80
   3   5   1   16.20    1.40
  -5  -5  -1   47.20    2.60
  -5  -5  -1   46.20    2.00
   5  -5   1   47.30    2.10
   5  -5   1   51.69    2.30
  -5   5  -1   49.60    2.00
   5   5   1   53.79    2.00
  -5   5  -1   47.20    2.40
  -5   5  -1   50.99    2.80
   5   5   1   46.30    2.50
  -7  -5  -1 2040.60   67.49
  -7  -5  -1 2080.49   67.49
  -7  -5  -1 2116.69   68.59
   7  -5   1 2050.89   67.59
   7   5   1 2100.49   67.59
  -7   5  -1 2076.09   67.49
  -7   5  -1 2235.38   69.09
   9  -5   1  326.47   11.30
   9  -5   1  332.07   12.00
  -9  -5  -1  333.57   11.20
  -9  -5  -1  326.37   11.20
  -9  -5  -1  330.37   12.30
  -9   5  -1  346.27   11.20
  -9   5  -1  347.07   12.70
   9   5   1  335.37   11.30
   9   5   1  336.77   11.90
  11  -5   1   64.69    3.10
  11  -5   1   68.59    3.30
 -11  -5  -1   76.49    2.90
 -11  -5  -1   76.09    2.90
 -11  -5  -1   76.99    4.20
  11  -5   1   72.89    3.70
  11   5   1   74.49    3.00
 -11   5  -1   70.19    2.80
  11   5   1   69.79    3.50
  11   5   1   69.09    2.80
  11   5   1   73.29    3.10
 -11   5  -1   71.69    4.40
 -13  -5  -1   20.80    1.30
  13  -5   1   17.00    1.30
  13  -5   1   16.00    1.90
  13  -5   1   15.40    1.40
 -13  -5  -1   20.60    1.40
  13  -5   1   15.90    1.70
  13   5   1   14.60    1.40
  13   5   1   14.90    1.40
  13   5   1   18.50    1.20
 -13   5  -1   16.90    1.20
  13   5   1   15.60    1.30
  13   5   1   16.20    1.80
  15  -5   1  153.58    5.60
  15  -5   1  152.48    6.80
  15  -5   1  145.19    5.40
  15  -5   1  143.29    5.90
 -15  -5  -1  152.18    5.50
 -15  -5  -1  155.08    5.50
  15  -5   1  156.38    5.70
  15   5   1  149.59    5.70
  15   5   1  152.48    6.60
  15   5   1  150.48    5.70
 -15   5  -1  153.98    5.40
  17  -5   1  296.27   10.10
  17  -5   1  301.67   10.30
  17  -5   1  290.07   11.50
  17  -5   1  290.97   10.10
  17  -5   1  312.27   10.00
  17  -5   1  288.27   10.50
  17   5   1  297.97   10.40
  17   5   1  299.77   10.30
  17   5   1  276.67   11.10
 -17   5  -1  298.77   10.00
  17   5   1  282.97   10.30
  17   5   1  311.97   10.10
  17   5   1  290.97   10.00
  17   5   1  291.17   10.10
  19  -5   1  103.39    4.40
  19  -5   1  106.09    4.10
  19  -5   1  109.79    4.00
  19  -5   1  110.09    4.20
  19  -5   1  112.49    4.20
  19   5   1  113.29    4.10
  19   5   1  100.99    4.30
  19   5   1  107.69    4.00
  19   5   1  105.09    4.20
 -19   5  -1  103.19    4.00
  19   5   1  103.59    4.30
  19   5   1  105.59    4.10
  21  -5   1   50.39    2.20
  21  -5   1   53.89    2.40
  21  -5   1   44.20    2.50
  21   5   1   50.69    2.10
  21   5   1   50.69    2.50
  21   5   1   54.69    2.20
  21   5   1   54.89    3.00
  21   5   1   50.49    2.20
 -21   5  -1   53.39    2.20
  23  -5   1   67.09    2.70
  23  -5   1   62.39    2.60
  23  -5   1   65.69    2.50
 -23  -5  -1   64.59    2.40
 -23   5  -1   63.09    2.40
 -23   5  -1   62.89    2.50
  23   5   1   63.89    2.40
  23   5   1   66.69    2.80
 -25  -5  -1  200.78    6.20
  25  -5   1  196.28    6.30
  25  -5   1  191.58    6.40
  25   5   1  176.28    6.20
 -25   5  -1  170.28    6.30
  24  -6  -1   16.20    1.10
 -24  -6   1   19.20    1.00
  24  -6  -1   19.60    1.00
  24  -6  -1   18.10    1.30
 -24   6   1   17.10    1.00
  24   6  -1   18.10    0.90
 -24   6   1   19.00    1.10
  24   6  -1   18.50    1.30
  22  -6  -1   59.09    2.50
  22  -6  -1   52.49    2.30
 -22  -6   1   58.39    2.30
  22  -6  -1   55.69    2.50
  22   6  -1   55.19    2.20
  22   6  -1   53.69    2.40
 -22   6   1   54.39    2.30
 -22   6   1   58.09    2.30
  22   6  -1   53.99    2.40
  22   6  -1   53.49    2.60
  20  -6  -1   58.89    2.70
  20  -6  -1   59.69    2.60
  20  -6  -1   59.29    2.80
  20  -6  -1   55.89    2.50
  20   6  -1   56.69    2.60
  20   6  -1   57.09    2.60
  20   6  -1   60.19    2.70
  20   6  -1   56.39    2.40
 -20   6   1   57.29    2.50
  20   6  -1   57.99    2.80
 -20   6   1   57.19    2.40
  18  -6  -1   20.30    1.60
  18  -6  -1   18.20    1.70
  18  -6  -1   17.20    2.80
 -18  -6   1   21.40    1.70
 -18  -6   1   20.80    1.70
  18   6  -1   19.70    1.40
  18   6  -1   18.60    1.90
 -18   6   1   23.70    2.30
  18   6  -1   21.70    1.50
  18   6  -1   18.60    2.60
 -16  -6   1  134.69    5.00
  16  -6  -1  136.49    6.30
 -16  -6   1  133.39    5.00
  16  -6  -1  134.89    5.10
  16  -6  -1  131.29    5.30
  16   6  -1  134.89    5.10
  16   6  -1  133.99    5.00
  16   6  -1  135.29    5.20
  16   6  -1  127.89    5.90
 -16   6   1  134.49    5.40
 -16   6   1  134.29    4.90
  14  -6  -1  446.26   16.00
 -14  -6   1  443.26   14.80
 -14  -6   1  427.46   14.70
  14  -6  -1  427.96   14.90
  14  -6  -1  424.56   15.10
 -14  -6   1  436.86   14.90
 -14   6   1  432.26   14.70
  14   6  -1  454.95   14.80
  14   6  -1  439.36   14.90
  14   6  -1  450.35   15.00
  14   6  -1  470.85   15.80
 -14   6   1  448.96   15.10
  12  -6  -1   48.80    2.30
 -12  -6   1   51.69    2.50
 -12  -6   1   43.90    2.20
 -12  -6   1   45.50    2.20
  12  -6  -1   46.10    2.80
  12  -6  -1   47.00    3.00
  12   6  -1   45.20    2.10
  12   6  -1   54.89    3.00
  12   6  -1   53.29    2.30
  12   6  -1   46.70    2.30
 -12   6   1   48.50    2.20
 -12   6   1   51.69    5.30
 -12   6   1   48.50    2.40
  12   6  -1   55.69    2.40
  10  -6  -1  716.33   25.10
 -10  -6   1  724.13   25.70
 -10  -6   1  719.63   24.30
 -10  -6   1  730.33   24.20
  10  -6  -1  658.43   24.80
  10   6  -1  780.92   24.30
  10   6  -1  756.62   24.30
 -10   6   1  768.22   24.40
 -10   6   1  719.13   24.10
 -10   6   1  762.02   24.20
  10   6  -1  741.63   25.00
  10   6  -1  743.73   24.10
 -10   6   1  791.32   26.00
   8  -6  -1    8.10    1.30
  -8  -6   1    7.70    0.80
   8  -6  -1    4.70    1.20
  -8  -6   1    4.80    1.50
   8  -6  -1    5.50    0.90
  -8  -6   1    5.70    0.80
  -8   6   1    7.60    1.70
   8   6  -1    7.10    1.10
  -8   6   1    6.10    0.80
   6  -6  -1   86.99    3.40
  -6  -6   1   82.29    3.20
   6  -6  -1   84.39    3.90
  -6  -6   1   84.49    4.20
   6  -6  -1   89.59    3.90
  -6  -6   1   85.29    3.30
   6  -6  -1   85.09    3.20
  -6   6   1   89.89    3.40
   6   6  -1   87.99    4.40
  -6   6   1   85.09    3.30
   6   6  -1   86.09    3.30
   6   6  -1   90.29    3.80
  -6   6   1   94.89    4.40
   6   6  -1   89.49    3.20
   4  -6  -1   50.79    2.70
   4  -6  -1   47.30    2.50
  -4  -6   1   46.50    2.00
  -4  -6   1   50.69    2.20
  -4  -6   1   46.70    2.00
  -4  -6   1   47.40    2.80
   4  -6  -1   48.20    2.00
   4  -6  -1   53.09    2.20
  -4   6   1   54.39    2.10
   4   6  -1   50.99    1.90
   4   6  -1   48.40    2.10
   4   6  -1   49.30    2.90
  -2  -6   1   35.00    1.70
   2  -6  -1   37.50    2.30
  -2  -6   1   36.20    1.60
   2  -6  -1   36.30    1.60
   2  -6  -1   34.90    1.90
  -2  -6   1   37.10    2.30
  -2  -6   1   36.40    1.90
   2   6  -1   35.80    1.50
  -2   6   1   37.60    2.40
   2   6  -1   34.00    2.40
  -2   6   1   38.10    1.70
   0  -6   1  107.49    4.00
   0  -6   1  110.89    4.00
   0  -6  -1  117.89    4.90
   0  -6  -1  110.19    4.30
   0  -6   1  115.59    4.50
   0  -6   1  115.89    4.80
   0  -6  -1  106.39    4.10
   0   6   1  102.39    4.00
   0   6   1  120.69    4.10
   0   6   1  117.89    4.10
   0   6   1  116.49    5.00
   0   6  -1  116.59    4.00
   2  -6   1  108.59    4.00
  -2  -6  -1  108.59    4.80
   2  -6   1  107.49    4.60
  -2  -6  -1  107.59    4.10
  -2  -6  -1  107.29    3.90
   2  -6   1  102.29    3.80
   2   6   1  109.69    3.90
   2   6   1  111.79    4.00
   2   6   1  105.39    4.80
  -2   6  -1  104.89    3.80
  -2   6  -1  105.99    4.90
  -4  -6  -1   56.79    2.30
   4  -6   1   54.29    2.20
   4  -6   1   54.19    2.40
   4  -6   1   49.50    2.70
  -4  -6  -1   56.59    3.10
   4  -6   1   55.39    2.80
  -4   6  -1   52.69    3.20
  -4   6  -1   55.89    2.20
   4   6   1   56.79    2.20
  -4   6  -1   53.79    2.30
   4   6   1   54.09    2.30
   4   6   1   51.09    2.70
   4   6   1   55.19    3.20
   4   6   1   60.99    2.30
  -6  -6  -1  185.08    6.50
   6  -6   1  177.78    7.60
   6  -6   1  201.48    7.30
  -6  -6  -1  186.98    6.50
  -6  -6  -1  186.88    7.60
   6  -6   1  178.68    6.60
  -6   6  -1  193.18    7.90
  -6   6  -1  202.18    6.60
  -6   6  -1  176.38    6.40
   6   6   1  190.68    6.70
   6   6   1  181.28    7.10
   6   6   1  182.28    6.50
   8  -6   1   25.30    2.10
  -8  -6  -1   32.80    1.50
   8  -6   1   26.70    1.60
  -8  -6  -1   30.80    2.60
  -8  -6  -1   30.40    1.50
   8   6   1   26.10    1.60
   8   6   1   27.20    1.60
   8   6   1   30.00    1.50
   8   6   1   33.60    2.10
  -8   6  -1   30.60    1.60
   8   6   1   28.00    1.70
  -8   6  -1   28.00    1.60
  -8   6  -1   29.20    2.80
  10  -6   1  122.19    4.90
  10  -6   1  126.89    4.60
 -10  -6  -1  124.19    4.50
 -10  -6  -1  122.99    4.50
  10  -6   1  120.39    5.50
  10  -6   1  118.99    4.60
 -10  -6  -1  120.19    4.70
  10   6   1  127.99    4.50
  10   6   1  121.59    5.30
 -10   6  -1  121.69    4.60
 -10   6  -1  116.69    4.80
  10   6   1  117.09    4.60
  10   6   1  124.09    4.60
  10   6   1  124.79    4.70
 -12  -6  -1  193.18    7.00
  12  -6   1  192.38    7.00
  12  -6   1  205.38    8.30
  12  -6   1  191.28    7.20
 -12  -6  -1  197.28    7.20
  12  -6   1  212.48    7.50
 -12  -6  -1  194.58    7.00
  12   6   1  202.68    7.20
  12   6   1  210.38    6.90
  12   6   1  200.48    7.90
  12   6   1  208.48    7.10
 -12   6  -1  199.48    7.00
  12   6   1  190.58    7.20
  14  -6   1  351.36   12.50
  14  -6   1  388.16   13.90
 -14  -6  -1  362.16   12.30
  14   6   1  371.36   12.40
  14   6   1  362.16   13.40
 -14   6  -1  359.06   12.20
  14   6   1  349.96   12.40
  14   6   1  366.46   12.50
  14   6   1  372.66   12.50
 -16  -6  -1  276.97    9.50
  16  -6   1  262.97    9.90
  16  -6   1  281.17    9.50
 -16  -6  -1  294.47    9.70
  16  -6   1  266.17   11.00
  16  -6   1  287.27    9.80
  16  -6   1  282.17    9.60
  16   6   1  282.77    9.60
  16   6   1  278.17    9.90
  16   6   1  268.87    9.70
  16   6   1  280.77    9.80
 -16   6  -1  278.77    9.50
  18  -6   1    2.40    0.60
  18  -6   1    2.80    0.60
  18  -6   1    2.20    0.60
  18  -6   1    3.40    0.80
  18   6   1    3.50    0.80
  18   6   1    2.20    0.70
  18   6   1    2.00    0.60
  18   6   1    1.70    0.50
  20  -6   1   12.20    1.10
  20  -6   1   11.60    1.00
  20  -6   1    8.80    1.10
  20  -6   1   10.00    1.00
 -20   6  -1    9.80    1.00
 -20   6  -1   10.80    0.90
  20   6   1   11.30    1.00
  20   6   1   10.90    1.30
  20   6   1   11.70    0.90
  20   6   1   10.40    1.00
  20   6   1    9.50    1.00
 -22  -6  -1   19.70    1.10
  22  -6   1   21.10    1.40
  22  -6   1   19.10    1.30
  22  -6   1   21.00    1.20
  22   6   1   20.70    1.40
  22   6   1   21.00    1.10
 -22   6  -1   20.50    1.30
 -22   6  -1   20.80    1.10
 -24  -6  -1    2.60    0.50
  24   6   1    2.40    0.40
 -24   6  -1    1.90    0.50
  23  -7  -1   29.30    1.50
  23  -7  -1   28.70    1.30
 -23  -7   1   29.70    1.30
  23   7  -1   28.10    1.20
  23   7  -1   28.60    1.60
 -23   7   1   25.90    1.40
 -23   7   1   28.90    1.30
  21  -7  -1   12.20    1.10
  21  -7  -1   13.10    0.90
  21  -7  -1   12.50    0.90
  21  -7  -1   12.30    1.20
 -21   7   1   13.70    1.10
  21   7  -1   12.00    1.00
  21   7  -1   10.90    1.00
  21   7  -1   11.60    1.20
  21   7  -1   11.60    0.90
 -21   7   1   11.90    0.90
  21   7  -1   11.30    1.00
  19  -7  -1  382.16   12.80
 -19  -7   1  392.96   12.60
  19  -7  -1  372.56   12.60
  19   7  -1  368.76   12.70
 -19   7   1  386.36   12.60
  19   7  -1  363.56   12.50
 -19   7   1  370.46   12.50
  19   7  -1  369.26   12.80
  19   7  -1  376.06   12.90
  19   7  -1  370.66   13.00
  17  -7  -1   15.20    1.30
 -17  -7   1   16.00    1.20
 -17  -7   1   16.10    1.50
 -17   7   1   14.70    1.20
  17   7  -1   15.90    1.20
 -17   7   1   16.00    1.20
  17   7  -1   15.80    1.40
 -15  -7   1 1344.97   44.80
 -15  -7   1 1370.26   44.80
  15  -7  -1 1345.77   45.00
 -15  -7   1 1425.16   44.90
  15  -7  -1 1452.95   46.50
  15  -7  -1 1337.57   45.00
 -15   7   1 1382.76   44.70
  15   7  -1 1453.95   44.80
  15   7  -1 1353.76   44.90
  15   7  -1 1376.56   45.90
 -15   7   1 1333.07   44.70
  15   7  -1 1385.46   45.00
 -13  -7   1  333.47   11.60
  13  -7  -1  337.97   11.80
  13  -7  -1  348.77   13.00
 -13  -7   1  342.17   11.70
  13   7  -1  340.97   11.70
 -13   7   1  333.67   12.80
  13   7  -1  350.46   11.60
  13   7  -1  344.37   11.80
  13   7  -1  330.77   12.60
 -13   7   1  337.07   11.50
 -13   7   1  355.46   11.60
 -11  -7   1  587.04   19.80
 -11  -7   1  597.04   19.70
 -11  -7   1  593.84   19.70
  11  -7  -1  591.34   20.00
  11  -7  -1  651.73   19.90
  11  -7  -1  572.74   20.80
 -11   7   1  575.24   19.60
 -11   7   1  584.14   19.60
  11   7  -1  587.84   19.80
  11   7  -1  569.74   20.50
 -11   7   1  624.24   20.00
  11   7  -1  603.14   19.70
  11   7  -1  597.24   19.60
  11   7  -1  594.94   19.80
  -9  -7   1   62.29    2.90
  -9  -7   1   64.69    2.80
   9  -7  -1   60.69    3.50
  -9  -7   1   62.59    2.70
   9   7  -1   64.89    2.80
  -9   7   1   63.19    2.70
  -9   7   1   63.39    2.70
   9   7  -1   65.09    3.40
   9   7  -1   72.29    2.90
  -9   7   1   69.79    3.00
  -9   7   1   64.09    4.50
   9   7  -1   69.19    2.90
   7  -7  -1  640.74   22.50
  -7  -7   1  645.64   21.70
   7  -7  -1  648.54   21.50
  -7  -7   1  663.13   21.60
  -7  -7   1  658.03   23.30
  -7  -7   1  677.13   21.70
   7   7  -1  566.24   22.20
   7   7  -1  646.74   21.50
  -7   7   1  674.53   21.60
  -7   7   1  672.13   21.60
   7   7  -1  681.53   21.70
   7   7  -1  629.44   21.70
   7   7  -1  663.33   21.70
  -7   7   1  693.13   23.40
  -7   7   1  700.93   21.80
  -5  -7   1 1390.16   45.00
   5  -7  -1 1380.06   45.00
   5  -7  -1 1368.96   44.80
  -5  -7   1 1396.46   46.50
   5  -7  -1 1331.17   45.70
   5  -7  -1 1441.66   46.10
  -5  -7   1 1362.86   44.90
  -5  -7   1 1383.26   45.00
   5   7  -1 1361.06   45.70
  -5   7   1 1441.96   46.60
  -5   7   1 1433.86   44.90
  -5   7   1 1347.67   44.90
   5   7  -1 1312.47   44.80
   5   7  -1 1449.46   44.90
  -5   7   1 1493.75   45.10
   5   7  -1 1398.56   45.00
   5   7  -1 1348.47   46.70
   5   7  -1 1352.06   44.90
  -3  -7   1    8.70    1.60
  -3  -7   1    8.20    0.90
   3  -7  -1   10.00    1.20
  -3  -7   1    8.20    0.90
   3  -7  -1    7.50    1.20
  -3  -7   1    7.30    1.20
  -3   7   1   10.60    1.70
   3   7  -1    9.50    1.80
  -3   7   1    9.10    0.90
   3   7  -1    7.30    1.20
   3   7  -1    8.40    1.10
   3   7  -1    8.10    0.90
  -3   7   1    8.20    1.10
   1  -7  -1   11.90    1.30
   1  -7  -1    9.00    0.90
  -1  -7   1   11.10    1.40
  -1  -7   1    9.60    1.60
  -1  -7   1   10.80    0.90
  -1  -7   1    9.60    1.30
   1  -7  -1    9.70    1.60
   1  -7  -1    7.40    1.10
  -1   7   1    8.20    1.00
   1   7  -1    9.50    1.20
   1   7  -1    8.10    0.90
  -1   7   1    9.10    0.90
   1   7  -1    8.00    1.70
  -1   7   1    8.20    1.70
   1  -7   1    2.70    0.90
  -1  -7  -1    2.40    0.50
   1  -7   1    2.80    0.60
  -1  -7  -1    3.20    1.00
   1  -7   1    3.20    0.70
  -1  -7  -1    2.50    1.00
  -1   7  -1    1.40    0.60
   1   7   1    2.50    0.90
   1   7   1    2.60    0.60
  -3  -7  -1   22.50    1.40
   3  -7   1   25.70    1.90
   3  -7   1   25.70    1.40
  -3  -7  -1   22.00    1.40
   3  -7   1   24.00    1.30
  -3  -7  -1   21.60    2.30
   3  -7   1   25.00    1.50
   3  -7   1   23.80    2.20
   3   7   1   22.40    1.30
   3   7   1   25.90    2.40
   3   7   1   25.10    1.40
   3   7   1   24.60    1.30
   3   7   1   26.90    1.50
   3   7   1   27.20    1.90
  -3   7  -1   24.70    2.50
  -3   7  -1   24.20    1.50
   3   7   1   24.30    1.50
  -5  -7  -1  636.64   21.30
  -5  -7  -1  651.93   22.90
  -5  -7  -1  640.54   21.30
   5  -7   1  669.93   21.60
   5  -7   1  649.74   22.30
   5  -7   1  620.34   21.30
   5   7   1  682.53   21.40
   5   7   1  648.94   21.30
  -5   7  -1  648.04   21.30
   5   7   1  644.74   21.40
   5   7   1  636.64   22.10
   5   7   1  633.64   21.20
   5   7   1  677.23   21.40
  -5   7  -1  665.63   23.20
   5   7   1  645.24   21.30
  -5   7  -1  621.34   21.20
  -7  -7  -1 2356.66   81.99
  -7  -7  -1 2458.85   82.09
  -7  -7  -1 2474.25   82.19
   7  -7   1 2498.55   82.09
   7  -7   1 2516.85   83.29
   7  -7   1 2462.05   82.29
  -7   7  -1 2746.63   85.69
   7   7   1 2672.73   82.19
   7   7   1 2723.03   82.49
   7   7   1 2499.35   81.99
   7   7   1 2542.25   82.19
  -7   7  -1 2556.34   82.09
  -7   7  -1 2565.34   82.09
   7   7   1 2637.44   82.19
  -9  -7  -1  988.30   32.60
   9  -7   1 1010.10   32.80
   9  -7   1 1026.10   33.80
   9  -7   1  998.70   32.40
  -9  -7  -1  977.00   32.50
   9  -7   1  985.50   32.70
  -9  -7  -1  949.90   32.40
   9   7   1  987.20   32.60
  -9   7  -1 1013.50   32.40
   9   7   1  989.70   32.60
   9   7   1 1001.50   33.50
   9   7   1 1049.79   32.50
   9   7   1  990.00   32.40
   9   7   1  995.10   32.40
  -9   7  -1  982.90   32.40
  11  -7   1 1363.36   43.10
 -11  -7  -1 1354.06   42.80
  11  -7   1 1340.67   42.60
  11  -7   1 1313.97   42.90
  11  -7   1 1370.66   44.30
 -11  -7  -1 1298.37   42.70
 -11  -7  -1 1281.77   43.10
  11   7   1 1178.38   43.30
  11   7   1 1315.77   43.20
 -11   7  -1 1442.76   42.70
  11   7   1 1304.87   43.90
  11   7   1 1318.47   42.80
  11   7   1 1214.68   43.00
  13  -7   1 2206.38   71.59
  13  -7   1 2232.48   73.39
  13  -7   1 2193.98   71.99
  13  -7   1 2244.08   72.09
 -13  -7  -1 2235.48   71.79
 -13  -7  -1 2229.68   71.69
 -13  -7  -1 2293.27   71.79
  13  -7   1 2240.38   71.79
  13   7   1 2191.78   72.89
  13   7   1 2269.37   71.99
 -13   7  -1 2290.77   71.69
 -13   7  -1 2185.28   71.69
  13   7   1 2195.88   71.89
  13   7   1 2122.39   71.79
  13   7   1 2234.88   71.79
  15  -7   1   48.10    3.70
  15  -7   1   47.70    3.00
  15  -7   1   49.00    2.60
 -15  -7  -1   51.99    2.50
  15  -7   1   51.29    2.30
 -15  -7  -1   51.19    2.70
  15   7   1   48.10    3.40
  15   7   1   51.49    2.40
  15   7   1   55.19    2.50
  15   7   1   50.39    2.40
 -15   7  -1   49.90    2.20
  15   7   1   50.89    2.50
 -17  -7  -1  130.89    4.80
  17  -7   1  119.09    4.90
  17  -7   1  124.59    4.90
 -17  -7  -1  132.89    5.10
  17  -7   1  123.49    4.70
  17  -7   1  133.89    4.70
  17   7   1  125.59    4.70
  17   7   1  122.99    4.70
  17   7   1  123.99    4.90
 -17   7  -1  130.39    4.70
  17   7   1  123.79    4.90
  17   7   1  125.99    5.00
 -17   7  -1  145.49    4.70
  19  -7   1  147.69    5.30
  19  -7   1  140.69    5.30
  19  -7   1  147.99    5.00
  19  -7   1  141.69    5.20
  19   7   1  138.89    5.10
  19   7   1  147.49    5.40
 -19   7  -1  146.99    5.20
 -19   7  -1  142.99    5.10
  19   7   1  143.79    5.30
  19   7   1  141.99    5.30
  19   7   1  141.79    5.10
  21  -7   1   31.40    1.50
  21  -7   1   30.40    1.50
  21  -7   1   35.50    1.70
 -21  -7  -1   37.20    1.50
  21   7   1   31.00    1.60
  21   7   1   33.40    1.60
  21   7   1   31.90    1.40
 -21   7  -1   33.70    1.50
  21   7   1   35.00    1.90
  22  -8  -1  137.19    4.70
 -22  -8   1  136.79    4.70
  22  -8  -1  158.18    4.80
  22  -8  -1  135.69    4.90
  22   8  -1  130.69    4.80
  22   8  -1  136.09    4.90
  22   8  -1  134.49    4.70
 -22   8   1  130.29    4.60
 -22   8   1  137.49    4.70
  20  -8  -1   85.49    3.20
  20  -8  -1   87.69    3.10
  20  -8  -1   89.59    3.40
  20   8  -1   81.69    3.10
  20   8  -1   83.59    3.20
 -20   8   1   86.89    3.30
  20   8  -1   85.19    3.30
  20   8  -1   86.59    3.50
 -20   8   1   85.89    3.20
  20   8  -1   86.09    3.30
  18  -8  -1   33.30    1.70
  18  -8  -1   36.50    1.70
 -18  -8   1   35.10    2.10
 -18  -8   1   35.70    1.80
  18  -8  -1   34.70    1.90
  18   8  -1   37.10    1.80
  18   8  -1   35.70    1.70
 -18   8   1   38.10    1.80
  18   8  -1   32.50    1.90
  18   8  -1   36.90    2.00
  16  -8  -1   38.30    2.10
 -16  -8   1   39.60    2.20
 -16  -8   1   38.10    2.00
  16  -8  -1   39.70    1.90
 -16  -8   1   38.20    2.10
 -16   8   1   41.10    1.90
  16   8  -1   41.20    2.10
 -16   8   1   45.20    2.00
  16   8  -1   39.80    2.20
  16   8  -1   44.70    2.00
  14  -8  -1  435.46   16.30
  14  -8  -1  454.35   15.30
 -14  -8   1  430.56   14.70
 -14  -8   1  430.66   14.70
  14  -8  -1  441.06   14.50
 -14  -8   1  436.76   15.20
 -14   8   1  422.06   14.50
  14   8  -1  427.66   14.70
  14   8  -1  450.25   14.60
  14   8  -1  417.86   15.80
 -12  -8   1   40.20    2.00
  12  -8  -1   33.30    2.00
 -12  -8   1   41.70    2.00
  12  -8  -1   32.30    3.10
 -12  -8   1   33.40    2.00
  12   8  -1   35.20    2.80
  12   8  -1   38.90    1.90
  12   8  -1   31.60    2.00
 -12   8   1   34.80    1.80
  12   8  -1   32.40    1.90
 -12   8   1   35.30    1.90
  10  -8  -1 1540.75   51.59
 -10  -8   1 1640.34   51.69
 -10  -8   1 1583.74   51.49
 -10  -8   1 1544.25   51.49
  10  -8  -1 1595.64   52.89
 -10   8   1 1561.94   51.39
  10   8  -1 1572.64   52.49
  10   8  -1 1602.54   51.39
  10   8  -1 1582.64   51.49
  10   8  -1 1608.54   51.49
 -10   8   1 1633.84   51.39
  -8  -8   1  980.10   32.60
  -8  -8   1  967.00   32.70
   8  -8  -1  991.60   32.80
   8  -8  -1 1031.10   34.00
  -8  -8   1 1043.60   32.70
   8  -8  -1  964.50   32.70
   8   8  -1  937.21   32.50
   8   8  -1  998.30   33.70
  -8   8   1  989.10   32.60
   8   8  -1 1018.50   32.70
  -8   8   1 1025.60   32.60
   8   8  -1 1025.30   32.60
   8   8  -1 1026.00   32.70
  -6  -8   1    2.40    0.70
  -6  -8   1    2.60    0.70
  -6  -8   1    3.60    0.70
   6  -8  -1    2.80    0.70
   6  -8  -1    4.80    0.90
  -6   8   1    3.20    0.60
   6   8  -1    2.10    0.50
   6   8  -1    2.80    0.80
  -6   8   1    4.10    0.70
   6   8  -1    3.40    1.00
   6   8  -1    2.70    0.60
   4  -8  -1    4.70    0.90
   4  -8  -1    6.40    0.90
   4  -8  -1    9.00    1.20
   4  -8  -1    6.80    1.30
  -4  -8   1    4.90    1.00
  -4  -8   1    6.40    0.90
  -4  -8   1    6.60    1.00
   4  -8  -1    6.10    1.50
  -4   8   1    6.70    1.00
  -4   8   1    6.40    0.90
  -4   8   1    5.00    1.00
   4   8  -1    6.30    1.30
   4   8  -1    6.60    1.20
   4   8  -1    6.70    0.90
   4   8  -1    5.80    1.00
   4   8  -1    4.30    0.70
  -2  -8   1   18.30    1.20
   2  -8  -1   17.30    1.90
   2  -8  -1   17.90    1.20
   2  -8  -1   17.80    1.20
  -2  -8   1   18.70    1.30
  -2  -8   1   14.70    1.40
   2  -8  -1   21.30    1.60
   2   8  -1   16.10    1.20
   2   8  -1   16.90    1.40
  -2   8   1   16.40    1.30
  -2   8   1   17.70    1.30
  -2   8   1   18.00    1.30
  -2   8   1   20.40    1.40
  -2   8   1   15.10    1.30
   2   8  -1   16.70    1.40
   2   8  -1   14.90    1.20
   2   8  -1   15.90    1.30
  -2   8   1   15.70    2.90
   0  -8   1   53.89    2.70
   0  -8   1   59.99    3.20
   0  -8   1   50.19    2.50
   0  -8   1   54.99    2.40
   0  -8   1   54.99    2.40
   0  -8  -1   54.39    2.40
   0  -8  -1   53.49    2.40
   0  -8   1   53.29    2.60
   0   8  -1   54.59    2.50
   0   8  -1   62.59    2.50
   0   8  -1   54.59    2.50
   0   8   1   52.39    2.40
   0   8  -1   52.29    2.40
   0   8   1   57.39    2.50
   0   8   1   55.29    2.50
   0   8   1   54.59    2.40
   0   8   1   53.49    4.00
   2  -8   1   44.80    2.20
  -2  -8  -1   46.00    2.10
   2  -8   1   41.70    2.20
   2  -8   1   46.40    2.90
   2  -8   1   40.80    2.20
   2  -8   1   41.60    3.60
  -2  -8  -1   45.10    2.00
   2  -8   1   45.00    2.00
   2  -8   1   46.70    2.00
   2   8   1   45.70    2.10
  -2   8  -1   40.80    2.10
   2   8   1   41.90    2.60
   2   8   1   43.10    2.10
  -2   8  -1   48.20    2.10
   2   8   1   41.60    2.10
  -2   8  -1   45.40    2.10
   2   8   1   38.90    2.00
   2   8   1   42.90    2.10
  -2   8  -1   40.70    2.00
   4  -8   1    5.50    1.10
   4  -8   1    5.40    1.00
   4  -8   1    7.40    1.30
   4  -8   1    4.20    0.70
  -4  -8  -1    3.50    0.70
   4   8   1    5.30    0.80
   4   8   1    6.50    1.40
   4   8   1    3.00    0.70
  -4   8  -1    3.70    0.70
   4   8   1    5.10    0.90
   4   8   1    5.30    1.00
   4   8   1    6.50    1.00
  -4   8  -1    7.30    1.20
  -6  -8  -1  944.21   30.90
  -6  -8  -1  966.70   31.00
   6  -8   1  919.41   30.90
  -6  -8  -1  936.11   31.00
   6  -8   1  957.10   32.20
   6  -8   1  919.41   31.10
  -6   8  -1  955.90   30.90
  -6   8  -1  955.50   30.90
   6   8   1  998.70   31.00
   6   8   1  918.41   31.90
   6   8   1  921.51   30.80
   6   8   1  968.20   31.00
   6   8   1  949.21   31.00
   8  -8   1  171.18    6.70
  -8  -8  -1  180.48    6.90
   8  -8   1  184.78    7.90
   8  -8   1  178.88    6.50
  -8  -8  -1  188.48    6.60
  -8  -8  -1  185.58    6.80
   8   8   1  172.68    6.50
   8   8   1  197.18    7.40
  -8   8  -1  172.98    6.60
   8   8   1  181.88    6.60
   8   8   1  184.08    6.60
   8   8   1  193.18    6.50
  -8   8  -1  189.68    6.50
   8   8   1  189.98    7.60
  10  -8   1  231.48    7.70
  10  -8   1  209.68    7.90
 -10  -8  -1  226.68    7.80
 -10  -8  -1  222.68    7.70
 -10  -8  -1  216.88    7.80
  10  -8   1  217.68    7.60
  10  -8   1  219.08    9.10
 -10   8  -1  224.18    7.70
  10   8   1  216.38    7.80
  10   8   1  216.58    7.60
 -10   8  -1  221.38    7.60
  10   8   1  223.18    8.80
  10   8   1  207.08    7.80
  10   8   1  218.08    7.60
  10   8   1  218.78    7.70
 -12  -8  -1  243.78    8.50
 -12  -8  -1  234.78    8.50
  12  -8   1  235.48    8.70
  12  -8   1  240.28   10.10
  12  -8   1  247.58    8.50
  12  -8   1  236.08    8.30
 -12  -8  -1  251.37    8.60
  12   8   1  230.38    9.60
  12   8   1  240.78    8.50
 -12   8  -1  248.48    8.40
  12   8   1  250.87    8.60
 -12   8  -1  245.48    8.40
  12   8   1  258.57    8.60
  12   8   1  236.08    8.60
  14  -8   1  702.33   22.80
 -14  -8  -1  673.03   22.80
  14  -8   1  678.43   23.10
 -14  -8  -1  687.53   22.90
 -14  -8  -1  689.43   22.90
 -14   8  -1  740.33   22.80
  14   8   1  673.63   22.90
 -14   8  -1  702.43   22.80
  14   8   1  739.13   23.00
  14   8   1  688.83   22.80
  14   8   1  675.03   23.00
  14   8   1  674.03   23.00
  16  -8   1   26.80    1.80
  16  -8   1   24.90    1.70
  16  -8   1   23.80    1.60
 -16  -8  -1   24.50    1.50
 -16   8  -1   28.10    1.80
 -16   8  -1   25.40    1.40
  16   8   1   25.40    1.70
  16   8   1   26.30    1.80
  16   8   1   25.90    1.70
  16   8   1   24.30    1.50
  18  -8   1   60.89    2.50
  18  -8   1   65.09    2.40
  18  -8   1   62.49    2.60
  18   8   1   59.29    2.60
  18   8   1   61.09    2.60
 -18   8  -1   61.39    2.40
  18   8   1   60.09    2.50
  18   8   1   62.19    2.70
  18   8   1   59.79    2.40
  20  -8   1   26.40    1.30
  20  -8   1   28.00    1.40
 -20  -8  -1   28.10    1.20
  20   8   1   27.20    1.60
  20   8   1   24.80    1.20
  20   8   1   26.70    1.40
 -20   8  -1   28.10    1.20
  20   8   1   26.30    1.30
  21  -9  -1   19.20    1.00
 -21  -9   1   22.20    0.90
  21  -9  -1   20.60    1.00
  21  -9  -1   18.80    1.20
 -21   9   1   18.80    0.90
  21   9  -1   21.40    0.90
  21   9  -1   20.40    1.00
 -21   9   1   21.80    1.00
 -19  -9   1  127.29    4.60
 -19  -9   1  132.29    4.40
  19  -9  -1  121.69    5.00
  19  -9  -1  124.39    4.50
  19  -9  -1  129.99    4.50
  19   9  -1  133.09    4.60
 -19   9   1  128.89    4.40
  19   9  -1  128.59    4.70
  19   9  -1  123.19    4.50
  19   9  -1  129.49    4.60
  19   9  -1  129.39    4.50
 -19   9   1  129.99    4.50
  17  -9  -1  122.99    4.70
 -17  -9   1  123.19    4.50
 -17  -9   1  129.49    4.60
  17  -9  -1  129.69    4.40
 -17  -9   1  122.89    4.70
  17  -9  -1  123.19    4.40
  17   9  -1  129.19    4.60
 -17   9   1  122.29    4.40
  17   9  -1  115.79    4.50
  17   9  -1  120.89    4.50
 -17   9   1  116.59    4.90
 -17   9   1  123.39    4.40
  17   9  -1  125.49    4.70
  15  -9  -1  212.78    7.40
 -15  -9   1  214.78    7.60
  15  -9  -1  210.18    7.60
 -15  -9   1  217.68    7.60
 -15  -9   1  209.98    7.50
  15   9  -1  225.78    7.60
 -15   9   1  222.68    7.50
 -15   9   1  208.28    7.40
  15   9  -1  205.08    7.50
 -15   9   1  218.28    7.80
  15   9  -1  203.88    7.50
  15   9  -1  211.38    7.60
 -13  -9   1  150.68    5.60
 -13  -9   1  153.78    5.60
  13  -9  -1  150.88    5.40
  13  -9  -1  146.39    5.70
 -13  -9   1  146.39    5.50
 -13   9   1  153.78    5.50
  13   9  -1  150.68    5.40
  13   9  -1  146.79    5.60
  13   9  -1  150.08    5.60
 -13   9   1  154.08    5.50
 -13   9   1  154.58    5.50
 -11  -9   1    8.00    1.50
  11  -9  -1    7.70    1.40
 -11  -9   1    7.80    1.10
  11  -9  -1    8.40    2.50
 -11  -9   1    6.10    1.10
  11   9  -1    8.90    1.10
 -11   9   1    6.80    0.90
  11   9  -1    6.10    1.50
 -11   9   1    6.60    0.90
   9  -9  -1  251.67   10.30
  -9  -9   1  256.77    8.90
  -9  -9   1  249.48    9.00
  -9  -9   1  247.58    8.80
   9  -9  -1  247.38    9.00
   9   9  -1  257.57    8.90
   9   9  -1  262.77    8.80
   9   9  -1  249.28    8.60
   9   9  -1  254.77    8.90
  -9   9   1  259.57    8.80
   9   9  -1  248.88   10.00
  -9   9   1  249.48    8.80
  -9   9   1  257.07    8.80
  -7  -9   1    1.30    0.60
  -7  -9   1    2.50    0.70
  -7  -9   1    2.10    0.70
   7  -9  -1    1.70    0.80
   7  -9  -1    2.90    0.70
   7  -9  -1    2.80    1.30
  -7   9   1    2.20    0.70
  -7   9   1    1.80    0.60
   7   9  -1    3.60    0.80
   7   9  -1    1.70    0.60
  -7   9   1    2.40    0.60
  -7   9   1    2.70    0.70
   7   9  -1    3.30    1.20
   5  -9  -1  616.34   22.50
  -5  -9   1  664.63   21.50
   5  -9  -1  662.03   21.40
   5  -9  -1  677.23   21.20
  -5  -9   1  621.34   21.50
   5  -9  -1  638.94   21.50
  -5  -9   1  652.83   21.40
  -5   9   1  639.94   21.30
  -5   9   1  652.83   21.30
   5   9  -1  639.44   21.40
  -5   9   1  632.74   21.30
   5   9  -1  663.63   21.30
  -5   9   1  656.13   21.40
   5   9  -1  631.24   22.40
   5   9  -1  640.44   21.40
  -3  -9   1  537.65   18.20
   3  -9  -1  546.85   18.30
   3  -9  -1  564.34   18.10
   3  -9  -1  563.84   18.30
  -3  -9   1  541.85   18.40
  -3   9   1  548.25   18.10
  -3   9   1  552.74   18.20
   3   9  -1  537.45   18.20
   3   9  -1  553.04   19.30
  -3   9   1  536.75   18.20
  -3   9   1  553.64   18.20
   3   9  -1  541.25   18.20
   1  -9  -1   10.60    1.00
  -1  -9   1    9.60    1.00
  -1  -9   1   11.60    1.30
   1  -9  -1   10.60    1.20
  -1   9   1    8.40    1.20
  -1   9   1    9.30    1.20
   1   9  -1    7.80    1.20
  -1   9   1   10.40    1.80
   1   9  -1    8.90    1.10
  -1   9   1   11.50    1.10
  -1   9   1    8.70    1.30
   1   9  -1    8.70    1.30
   1  -9   1    2.80    0.80
   1  -9   1    3.10    0.80
  -1  -9  -1    4.10    0.70
  -1  -9  -1    4.10    0.80
   1  -9   1    2.00    0.60
  -1  -9  -1    2.80    0.80
   1  -9   1    1.80    0.80
   1   9   1    2.90    0.70
   1   9   1    4.20    0.80
   1   9   1    3.10    0.70
  -1   9  -1    2.20    0.70
  -1   9  -1    1.70    0.60
   3  -9   1   44.40    4.30
  -3  -9  -1   50.29    2.60
   3  -9   1   55.69    2.60
   3  -9   1   57.99    2.40
   3  -9   1   50.89    2.50
  -3  -9  -1   50.29    2.60
   3  -9   1   57.99    2.70
  -3  -9  -1   49.80    2.40
   3   9   1   58.09    2.60
  -3   9  -1   55.19    2.50
  -3   9  -1   56.79    2.50
  -3   9  -1   54.69    2.50
   3   9   1   59.19    2.50
   3   9   1   51.09    2.30
   3   9   1   56.19    3.40
   5  -9   1  328.67   10.90
   5  -9   1  307.17   10.90
   5  -9   1  306.77   10.80
  -5  -9  -1  316.57   10.90
  -5  -9  -1  313.57   10.80
   5  -9   1  303.47   12.10
  -5  -9  -1  304.97   10.90
   5   9   1  324.17   10.80
   5   9   1  326.27   10.90
   5   9   1  317.27   10.90
   5   9   1  317.87   11.90
  -5   9  -1  323.07   10.80
  -5   9  -1  316.67   10.80
  -5   9  -1  324.47   10.80
   5   9   1  304.37   10.70
   7  -9   1   51.69    2.40
  -7  -9  -1   52.29    2.50
  -7  -9  -1   49.60    2.50
  -7  -9  -1   51.19    2.40
   7  -9   1   51.09    3.90
   7   9   1   51.39    3.40
   7   9   1   53.89    2.50
   7   9   1   53.79    2.40
   7   9   1   53.59    2.50
   7   9   1   56.59    2.60
  -7   9  -1   54.09    2.40
  -7   9  -1   54.39    2.40
   7   9   1   56.79    2.40
   9  -9   1   17.00    1.40
  -9  -9  -1   15.60    1.20
  -9  -9  -1   16.40    1.40
   9  -9   1   17.20    1.30
   9  -9   1   12.30    2.80
   9   9   1   16.60    1.30
   9   9   1   16.40    1.30
   9   9   1   16.30    1.30
   9   9   1   15.60    1.50
  -9   9  -1   15.00    1.20
  -9   9  -1   17.50    1.30
 -11  -9  -1   58.49    2.70
 -11  -9  -1   63.39    2.80
  11  -9   1   62.79    2.70
 -11  -9  -1   58.29    2.60
  11  -9   1   55.19    2.70
  11  -9   1   58.59    2.50
  11   9   1   62.79    2.70
  11   9   1   60.29    2.60
  11   9   1   61.09    2.80
  11   9   1   62.79    2.70
  11   9   1   59.59    2.70
 -11   9  -1   59.59    2.60
  13  -9   1    3.90    0.60
 -13  -9  -1    3.20    0.70
  13  -9   1    2.60    0.70
 -13  -9  -1    3.70    0.80
  13   9   1    2.80    0.60
 -13   9  -1    3.30    0.60
  13   9   1    3.30    0.80
  13   9   1    2.20    0.60
 -15  -9  -1    3.70    0.90
  15  -9   1    3.30    0.60
  15  -9   1    3.30    0.60
 -15  -9  -1    3.70    0.70
  15  -9   1    5.00    0.90
 -15  -9  -1    4.00    0.80
  15   9   1    2.50    0.70
  15   9   1    4.50    0.80
 -15   9  -1    3.80    0.70
  17  -9   1   29.10    1.40
  17  -9   1   27.80    1.40
  17  -9   1   29.30    1.60
  17   9   1   27.30    1.50
  17   9   1   29.50    1.80
  17   9   1   27.40    1.30
 -17   9  -1   27.50    1.30
 -17   9  -1   28.30    1.40
  17   9   1   26.70    1.40
  19  -9   1    2.30    0.40
  19  -9   1    2.70    0.60
  19  -9   1    2.40    0.40
 -19  -9  -1    2.30    0.40
  19   9   1    2.20    0.40
  19   9   1    2.60    0.50
 -19   9  -1    2.90    0.50
  19   9   1    2.50    0.50
  19   9   1    2.80    0.70
 -19   9  -1    2.40    0.40
 -18 -10   1  118.79    3.90
  18 -10  -1  117.79    4.20
  18 -10  -1  119.79    4.00
  18  10  -1  116.19    4.20
  18  10  -1  115.79    4.00
 -18  10   1  110.79    4.00
  18  10  -1  113.89    4.10
  18  10  -1  112.69    4.10
 -18  10   1  115.19    4.00
 -16 -10   1   15.60    1.40
 -16 -10   1   13.10    1.10
  16 -10  -1   15.10    1.00
 -16 -10   1   15.40    1.10
  16 -10  -1   15.70    1.20
  16  10  -1   14.00    1.00
 -16  10   1   13.30    0.90
  16  10  -1   13.40    1.00
  16  10  -1   17.30    1.50
 -16  10   1   14.00    0.90
 -14 -10   1   26.90    1.70
  14 -10  -1   25.00    1.50
 -14 -10   1   23.90    1.50
 -14 -10   1   25.60    1.40
  14  10  -1   26.40    1.60
  14  10  -1   25.00    1.40
 -14  10   1   25.30    1.40
  14  10  -1   25.00    1.50
 -14  10   1   28.00    1.40
  14  10  -1   27.90    1.50
 -12 -10   1   11.70    1.10
  12 -10  -1   13.70    1.20
 -12 -10   1   12.30    1.30
 -12 -10   1   13.50    1.30
 -12  10   1   13.00    1.20
 -12  10   1   10.10    1.10
  12  10  -1    9.60    1.20
  12  10  -1    9.80    1.00
  12  10  -1   10.30    1.40
 -10 -10   1  148.99    5.60
 -10 -10   1  150.88    5.70
 -10 -10   1  149.09    5.50
  10 -10  -1  146.59    5.60
 -10  10   1  146.09    5.40
  10  10  -1  148.49    5.50
  10  10  -1  157.78    5.60
 -10  10   1  156.88    5.50
  10  10  -1  147.99    5.40
 -10  10   1  159.78    5.70
  -8 -10   1  330.27   11.30
  -8 -10   1  314.67   11.10
  -8 -10   1  321.07   11.30
   8 -10  -1  320.37   11.20
   8  10  -1  330.27   11.20
  -8  10   1  323.77   11.10
   8  10  -1  323.17   10.90
  -8  10   1  329.37   11.00
  -8  10   1  342.47   11.10
  -8  10   1  336.17   11.10
   8  10  -1  319.27   11.00
   8  10  -1  320.07   11.20
  -6 -10   1  498.75   16.80
   6 -10  -1  495.45   16.90
   6 -10  -1  554.14   16.70
  -6 -10   1  461.45   16.90
  -6 -10   1  484.55   16.80
  -6  10   1  506.95   16.60
  -6  10   1  516.75   16.70
   6  10  -1  481.25   17.90
   6  10  -1  493.25   16.60
  -6  10   1  507.05   16.60
   6  10  -1  496.55   16.70
  -6  10   1  489.05   16.60
  -4 -10   1   28.00    1.90
  -4 -10   1   31.80    1.80
  -4 -10   1   30.20    1.90
   4 -10  -1   35.20    1.90
   4 -10  -1   35.30    2.00
  -4  10   1   31.70    3.10
   4  10  -1   33.30    2.00
  -4  10   1   31.40    1.80
  -4  10   1   32.60    1.80
   4  10  -1   33.60    1.80
   4  10  -1   35.50    3.00
   4  10  -1   34.60    1.80
   2 -10  -1  382.56   12.70
   2 -10  -1  377.16   12.60
  -2 -10   1  377.36   12.60
  -2 -10   1  362.06   12.70
   2 -10  -1  377.06   12.70
  -2 -10   1  379.16   12.70
   2  10  -1  361.46   12.70
  -2  10   1  354.96   12.50
   2  10  -1  373.66   13.90
   2  10  -1  372.66   12.60
  -2  10   1  361.76   12.60
  -2  10   1  386.06   12.70
  -2  10   1  356.56   13.70
  -2  10   1  388.26   12.60
   2  10  -1  377.36   12.60
   0 -10  -1  535.95   17.80
   0 -10   1  528.75   17.90
   0 -10   1  559.64   17.80
   0 -10  -1  528.15   17.70
   0 -10   1  565.44   17.70
   0 -10  -1  518.25   17.80
   0  10  -1  557.14   17.80
   0  10   1  509.45   17.80
   0  10  -1  527.95   17.70
   0  10   1  532.65   17.80
   0  10   1  551.74   17.70
   0  10  -1  512.75   17.80
   0  10  -1  534.55   19.00
   0  10   1  521.85   18.90
   0  10   1  512.35   17.70
   2 -10   1  573.44   17.40
   2 -10   1  531.75   17.10
   2 -10   1  531.15   17.20
  -2 -10  -1  510.25   17.10
  -2 -10  -1  515.05   17.20
   2 -10   1  462.45   17.20
  -2 -10  -1  491.25   17.20
   2  10   1  484.55   17.10
   2  10   1  500.85   17.00
  -2  10  -1  500.65   17.00
  -2  10  -1  511.75   17.20
   2  10   1  530.75   17.30
  -2  10  -1  506.55   17.10
   2  10   1  510.45   18.30
  -4 -10  -1  352.56   11.70
   4 -10   1  291.47   11.50
  -4 -10  -1  304.07   11.00
   4 -10   1  343.27   11.00
  -4 -10  -1  328.77   11.10
  -4  10  -1  310.87   10.90
  -4  10  -1  330.27   11.00
   4  10   1  317.47   10.90
   4  10   1  300.27   12.10
   4  10   1  319.07   11.00
  -6 -10  -1  489.05   17.30
  -6 -10  -1  510.15   17.20
   6 -10   1  505.05   17.30
  -6 -10  -1  517.15   17.30
   6  10   1  518.85   17.10
  -6  10  -1  517.45   17.10
  -6  10  -1  507.75   17.10
   6  10   1  535.55   17.20
   6  10   1  532.45   17.30
   6  10   1  507.75   17.00
  -6  10  -1  525.55   17.10
  -8 -10  -1   77.69    3.30
   8 -10   1   76.79    3.40
  -8 -10  -1   78.79    3.30
  -8 -10  -1   76.39    3.20
   8  10   1   81.59    3.30
  -8  10  -1   80.59    3.20
   8  10   1   77.29    3.10
   8  10   1   80.09    3.30
   8  10   1   79.39    3.20
  -8  10  -1   79.69    3.20
  -8  10  -1   81.19    3.20
  10 -10   1   86.89    3.30
 -10 -10  -1   76.99    3.20
 -10 -10  -1   75.89    3.30
 -10 -10  -1   78.39    3.40
  10 -10   1   77.19    3.40
  10  10   1   84.89    3.70
  10  10   1   81.39    3.40
  10  10   1   80.09    3.30
  10  10   1   81.59    3.10
 -10  10  -1   80.99    3.20
  10  10   1   80.39    3.30
 -10  10  -1   79.39    3.20
 -10  10  -1   84.09    3.40
 -12 -10  -1   26.40    1.50
  12 -10   1   27.90    1.40
  12 -10   1   25.60    1.60
 -12 -10  -1   28.70    1.50
 -12 -10  -1   28.30    1.70
 -12  10  -1   27.10    1.40
 -12  10  -1   26.80    1.40
  12  10   1   25.70    1.40
  12  10   1   27.00    1.70
 -12  10  -1   25.40    1.50
  12  10   1   27.40    1.50
  12  10   1   27.60    1.50
 -14 -10  -1  242.18    8.70
  14 -10   1  263.17    8.50
 -14 -10  -1  259.17    8.60
  14 -10   1  255.27    8.70
 -14 -10  -1  259.67    8.50
  14  10   1  249.97    8.60
  14  10   1  241.48    8.90
  14  10   1  251.67    8.60
 -14  10  -1  246.78    8.50
 -14  10  -1  244.08    8.40
  16 -10   1  301.77    9.60
 -16 -10  -1  283.17    9.70
  16 -10   1  293.67    9.80
  16  10   1  283.17    9.60
  16  10   1  294.97    9.70
  16  10   1  283.37    9.80
 -16  10  -1  289.47    9.60
 -16  10  -1  294.97    9.60
  16  10   1  286.97    9.70
 -15 -11   1   27.00    1.40
  15 -11  -1   29.80    1.30
 -15 -11   1   28.60    1.40
  15 -11  -1   25.80    1.40
  15  11  -1   27.10    1.30
 -15  11   1   27.20    1.40
  15  11  -1   27.30    1.30
 -15  11   1   27.80    1.20
  15  11  -1   28.00    1.60
 -13 -11   1    0.80    0.50
  13 -11  -1    0.50    0.40
 -13 -11   1    0.90    0.70
  13 -11  -1    1.10    0.60
 -13 -11   1    0.30    0.70
  13  11  -1    0.30    0.40
 -13  11   1    0.60    0.40
 -13  11   1    0.50    0.30
  13  11  -1    0.60    0.40
  13  11  -1    0.20    0.60
  11 -11  -1  105.29    3.70
 -11 -11   1   97.89    3.70
 -11 -11   1   95.89    3.80
 -11 -11   1  101.09    3.90
  11 -11  -1   95.29    3.80
  11  11  -1  106.19    3.90
  11  11  -1   93.99    3.70
  11  11  -1   98.49    3.70
 -11  11   1   99.79    3.70
  11  11  -1  101.19    3.70
 -11  11   1   97.99    3.70
  -9 -11   1   43.70    2.10
  -9 -11   1   48.00    2.30
  -9 -11   1   43.90    2.10
   9 -11  -1   44.70    2.20
  -9  11   1   47.70    2.00
   9  11  -1   48.90    2.20
   9  11  -1   46.80    2.00
  -9  11   1   45.40    2.00
   9  11  -1   46.00    2.00
   9  11  -1   44.00    2.10
  -7 -11   1   11.20    1.20
  -7 -11   1   14.00    1.10
   7 -11  -1   14.60    1.50
   7 -11  -1   15.00    1.20
  -7 -11   1   11.80    1.50
   7  11  -1   15.40    1.50
   7  11  -1   13.30    1.10
   7  11  -1   12.60    1.00
   7  11  -1   13.60    1.20
  -7  11   1   11.90    1.30
  -5 -11   1  810.72   26.00
  -5 -11   1  789.42   25.70
   5 -11  -1  752.52   26.30
  -5 -11   1  755.12   25.80
   5  11  -1  805.62   25.70
  -5  11   1  789.02   25.70
  -5  11   1  806.62   25.70
   5  11  -1  777.62   26.40
   5  11  -1  763.32   25.70
  -3 -11   1  768.02   24.90
   3 -11  -1  785.02   24.90
  -3 -11   1  718.43   24.90
  -3 -11   1  748.63   24.80
   3 -11  -1  793.82   24.80
   3 -11  -1  798.42   24.70
   3  11  -1  720.33   24.80
   3  11  -1  759.02   24.80
   3  11  -1  744.83   24.90
  -3  11   1  749.73   24.80
  -3  11   1  712.83   24.70
  -1 -11   1    2.40    0.60
  -1 -11   1    1.00    0.80
   1 -11  -1    2.80    0.80
   1 -11  -1    2.30    0.60
   1 -11  -1    3.10    0.70
  -1 -11   1    1.00    0.50
  -1  11   1    2.00    0.70
   1  11  -1    1.20    0.60
   1  11  -1    1.20    0.60
   1  11  -1    1.70    0.60
  -1  11   1    2.10    0.60
   1 -11   1  311.77   10.20
  -1 -11  -1  309.77   10.40
   1 -11   1  299.57   10.40
   1 -11   1  316.07   10.40
  -1 -11  -1  304.47   10.30
  -1 -11  -1  294.37   10.40
   1  11   1  289.97   10.30
  -1  11  -1  292.67   10.20
  -1  11  -1  299.77   10.30
  -1  11  -1  302.97   10.30
   1  11   1  311.87   10.30
   1  11   1  283.37   10.20
  -3 -11  -1   40.70    2.00
  -3 -11  -1   42.40    2.20
  -3 -11  -1   42.20    2.20
  -3  11  -1   44.80    2.10
   3  11   1   45.90    2.10
   3  11   1   42.70    2.20
  -3  11  -1   42.90    2.30
   3  11   1   42.30    2.10
  -3  11  -1   43.40    2.10
  -5 -11  -1   10.90    1.00
  -5 -11  -1    9.50    1.00
   5 -11   1   11.60    1.40
  -5 -11  -1    9.40    1.20
   5  11   1   10.30    1.00
  -5  11  -1   12.30    1.20
   5  11   1   12.40    1.30
   5  11   1   12.50    1.30
  -5  11  -1   10.80    1.00
  -5  11  -1   10.10    1.10
  -7 -11  -1   30.60    1.60
   7 -11   1   28.50    1.80
  -7 -11  -1   28.10    2.30
  -7 -11  -1   30.40    1.60
  -7  11  -1   31.60    1.50
   7  11   1   29.20    1.60
   7  11   1   30.30    1.50
  -7  11  -1   32.10    1.60
   7  11   1   30.70    1.60
  -7  11  -1   30.20    1.70
   7  11   1   31.60    1.80
  -9 -11  -1  277.47    9.50
   9 -11   1  277.07    9.30
   9 -11   1  293.77    9.40
  -9 -11  -1  271.77    9.50
  -9 -11  -1  273.67    9.40
   9 -11   1  266.47    9.50
   9  11   1  266.87    9.40
   9  11   1  287.27    9.20
   9  11   1  270.17    9.30
  -9  11  -1  278.17    9.30
   9  11   1  275.97    9.40
  -9  11  -1  275.37    9.30
  11 -11   1    1.40    0.50
 -11 -11  -1    2.10    0.50
 -11 -11  -1    2.10    0.50
 -11 -11  -1    1.70    0.70
 -11  11  -1    1.20    0.40
  11  11   1    2.80    0.50
 -11  11  -1    1.70    0.40
  11  11   1    2.00    0.50
  11  11   1    2.40    0.80
  11  11   1    0.90    0.50
 -13 -11  -1   84.49    3.20
  13 -11   1   89.99    3.10
  13 -11   1   80.39    3.30
 -13 -11  -1   83.89    3.40
 -13  11  -1   89.79    3.10
  13  11   1   85.29    3.20
 -13  11  -1   91.79    3.10
  13  11   1   87.79    3.10
  13  11   1   85.69    3.20
 -12 -12   1   11.00    0.90
 -12 -12   1   12.90    0.90
 -12  12   1   13.60    0.80
  12  12  -1   15.30    1.00
  12  12  -1   11.80    0.80
 -12  12   1   12.50    0.80
  10 -12  -1    3.00    0.60
 -10 -12   1    3.10    0.50
 -10 -12   1    2.60    0.50
 -10  12   1    3.00    0.60
  10  12  -1    2.40    0.50
   8 -12  -1   52.39    2.00
  -8 -12   1   48.10    2.20
  -8 -12   1   54.69    2.30
  -8 -12   1   42.90    2.20
   8  12  -1   50.19    2.30
   8  12  -1   45.80    2.10
  -8  12   1   51.09    2.00
  -8  12   1   49.30    2.00
   8  12  -1   52.99    2.10
   6 -12  -1   97.59    3.50
  -6 -12   1   98.19    3.80
  -6 -12   1   97.29    3.70
  -6 -12   1  102.09    3.70
   6  12  -1   95.09    3.50
  -6  12   1   98.39    3.60
   6  12  -1   99.59    3.70
   6  12  -1   95.29    3.60
  -6  12   1   98.09    3.60
   6  12  -1   92.29    3.40
   4 -12  -1   15.50    1.10
   4 -12  -1   14.70    1.10
  -4 -12   1   13.10    1.10
  -4 -12   1   12.30    1.40
  -4 -12   1   13.60    1.10
   4  12  -1   14.70    1.10
   4  12  -1   17.20    1.00
  -4  12   1   15.10    1.00
   4  12  -1   16.50    1.30
   4  12  -1   14.50    1.10
  -4  12   1   15.00    1.00
  -2 -12   1   38.10    1.80
   2 -12  -1   35.60    1.70
  -2 -12   1   37.10    2.20
  -2 -12   1   37.50    1.80
   2 -12  -1   36.90    1.70
  -2  12   1   34.10    1.70
   2  12  -1   31.80    1.60
  -2  12   1   33.90    1.60
   2  12  -1   32.40    1.70
   2  12  -1   34.40    1.90
   0 -12  -1  335.57   11.30
   0 -12   1  354.56   11.30
   0 -12  -1  339.27   11.30
   0 -12  -1  338.97   11.20
   0  12  -1  330.07   11.20
   0  12  -1  324.47   11.20
   0  12   1  325.87   11.20
   0  12  -1  323.47   11.10
   0  12   1  333.77   11.30
  -2 -12  -1  432.16   14.60
   2 -12   1  475.85   14.60
  -2 -12  -1  453.25   14.60
  -2 -12  -1  451.95   14.50
  -2  12  -1  426.76   14.50
  -2  12  -1  425.16   14.40
   2  12   1  406.26   14.40
   2  12   1  430.06   14.40
   2  12   1  438.56   14.60
  -4 -12  -1  135.19    4.70
  -4 -12  -1  132.09    4.80
  -4 -12  -1  128.89    4.90
   4 -12   1  130.89    4.60
  -4  12  -1  132.59    4.70
   4  12   1  136.89    4.70
   4  12   1  130.49    4.70
  -4  12  -1  136.89    4.70
   4  12   1  128.79    4.80
   4  12   1  125.39    4.60
  -6 -12  -1    2.10    0.70
  -6 -12  -1    2.90    0.60
   6 -12   1    2.30    0.50
   6 -12   1    1.90    0.50
  -6  12  -1    2.10    0.50
  -6  12  -1    2.00    0.50
   6  12   1    2.30    0.50
   6  12   1    1.70    0.50
   6  12   1    2.50    0.50
   6  12   1    1.80    0.50
  -8 -12  -1   17.60    1.10
  -8 -12  -1   19.30    1.10
   8 -12   1   17.00    1.00
  -8  12  -1   16.60    1.00
   8  12   1   18.20    1.20
   8  12   1   18.50    1.00
   8  12   1   17.70    1.10
  -8  12  -1   18.40    1.10
  10 -12   1   17.30    1.10
 -10 -12  -1   16.40    1.30
 -10 -12  -1   17.20    1.00
  10  12   1   18.60    1.00
 -10  12  -1   19.00    1.00
 -10  12  -1   18.80    0.90
  10  12   1   19.20    1.00
  -5 -13   1  359.96   13.70
   5 -13  -1  430.16   13.40
   5  13  -1  419.96   13.50
  -5  13   1  405.86   13.30
  -5  13   1  423.76   13.40
   5  13  -1  412.46   13.30
   3 -13  -1  112.09    3.70
  -3 -13   1  114.19    4.00
   3  13  -1  101.29    3.60
  -3  13   1  109.89    3.70
  -3  13   1  102.59    3.70
   3  13  -1   99.69    3.60
   3  13  -1  102.29    3.70
  -3  13   1  103.59    3.70
  -1 -13   1    6.00    0.70
   1 -13  -1    6.80    0.70
  -1  13   1    5.20    0.60
  -1  13   1    6.60    0.70
   1  13  -1    7.60    0.70
  -1  13   1    7.10    0.70
   1 -13   1   45.50    1.80
  -1 -13  -1   46.90    1.90
  -1  13  -1   42.90    1.80
   1  13   1   42.20    1.70
   1  13   1   42.90    1.80
  -3 -13  -1    6.50    0.80
   3  13   1    7.60    0.60
   3  13   1    8.10    0.70
   3  13   1    7.00    0.70
  -3  13  -1    6.50    0.60
   3  13   1    8.40    1.10
 -28   0   2  184.48    6.20
  28   0  -2  192.58    6.40
  28   0  -2  174.88    6.30
  26   0  -2  219.48    7.70
 -26   0   2  221.08    7.40
  26   0  -2  212.48    7.50
 -26   0   2  217.98    7.40
  24   0  -2  239.28    8.40
  24   0  -2  241.28    8.10
 -24   0   2  229.18    8.00
 -24   0   2  246.08    8.10
  24   0  -2  223.58    8.20
  22   0  -2 1695.83   52.19
 -22   0   2 1583.94   52.19
 -22   0   2 1590.44   52.09
  22   0  -2 1594.14   52.49
  22   0  -2 1611.34   52.59
  20   0  -2  215.08    7.60
 -20   0   2  205.98    7.30
  20   0  -2  210.58    7.70
 -18   0   2  721.93   24.10
  18   0  -2  730.83   24.40
  18   0  -2  728.53   24.40
  18   0  -2  742.23   24.50
  18   0  -2  757.62   25.00
  18   0  -2  752.22   24.80
  16   0  -2  262.37    9.30
  16   0  -2  255.27    8.90
  16   0  -2  267.77    9.40
  16   0  -2  267.47    9.20
  16   0  -2  260.17    9.20
  14   0  -2   10.30    1.00
  14   0  -2   10.70    1.00
  14   0  -2    8.90    0.90
  14   0  -2   10.70    1.20
  12   0  -2  480.65   15.50
  12   0  -2  447.96   15.40
  12   0  -2  460.35   15.40
  10   0  -2 1373.16   55.99
 -10   0   2 1267.17   54.19
   8   0  -2 2337.87   80.79
  -8   0   2 2035.00   79.59
  -4   0   2   31.90    1.30
   0   0   2   48.30    1.70
   4   0   2 1280.27   45.60
  -4   0  -2 1271.07   45.90
   6   0   2  494.35   16.10
   6   0   2  489.45   16.30
   8   0   2 2552.44   97.19
  -8   0  -2 2393.76   90.29
  10   0   2   99.29    3.70
  10   0   2   97.39    3.90
  10   0   2   95.09    3.70
  12   0   2   19.90    1.50
  12   0   2   20.80    1.40
  14   0   2  295.27   10.60
  14   0   2  310.17   10.30
  14   0   2  309.07   11.00
  14   0   2  329.67   10.60
  14   0   2  281.57   10.50
  16   0   2   50.49    2.30
  16   0   2   53.69    2.40
  16   0   2   48.80    2.70
  16   0   2   49.10    2.60
  16   0   2   48.20    2.90
  16   0   2   51.89    2.30
  18   0   2 1782.62   58.79
 -18   0  -2 1788.32   58.29
  18   0   2 1809.92   58.69
  18   0   2 1846.52   59.49
  18   0   2 1808.12   58.39
  18   0   2 1861.41   58.39
  18   0   2 1758.92   58.49
  20   0   2 2432.86   79.79
  20   0   2 2446.96   79.59
  20   0   2 2457.25   80.99
  20   0   2 2623.64   79.69
  20   0   2 2453.05   79.99
 -20   0  -2 2434.26   79.49
  22   0   2   31.30    1.70
  22   0   2   31.10    2.10
 -22   0  -2   29.70    1.60
  22   0   2   37.20    1.70
  22   0   2   34.00    1.90
 -22   0  -2   32.00    1.60
  24   0   2  129.59    4.50
  24   0   2  136.79    4.80
 -24   0  -2  128.49    4.60
  24   0   2  125.79    4.70
 -26   0  -2   95.39    3.40
  26   0   2  103.69    3.50
  26   0   2   93.79    3.40
  29  -1  -2   10.90    0.70
 -29  -1   2   11.40    0.70
  29  -1  -2   12.10    1.00
 -29   1   2   11.30    0.80
  29   1  -2   12.00    0.80
  29   1  -2   13.40    0.90
  27  -1  -2   37.50    1.90
  27  -1  -2   37.40    1.70
  27  -1  -2   38.30    1.60
 -27  -1   2   40.40    1.70
 -27  -1   2   38.90    1.60
 -27   1   2   37.70    1.70
  27   1  -2   38.60    1.80
  27   1  -2   37.60    1.70
  25  -1  -2  177.78    6.60
 -25  -1   2  182.58    6.30
  25  -1  -2  184.88    6.30
  25  -1  -2  170.98    6.50
  25   1  -2  189.78    6.50
 -25   1   2  180.58    6.30
 -25   1   2  181.28    6.20
  25   1  -2  175.78    7.40
  23  -1  -2  759.32   25.70
 -23  -1   2  781.22   25.50
  23  -1  -2  819.22   25.60
  23  -1  -2  799.22   25.90
 -23   1   2  761.22   25.40
  23   1  -2  775.22   25.80
  23   1  -2  780.22   25.70
  23   1  -2  768.62   25.70
 -21  -1   2  629.04   21.10
  21  -1  -2  642.44   21.50
  21   1  -2  643.54   21.50
  21   1  -2  622.74   21.40
  21   1  -2  662.33   21.10
  21   1  -2  662.43   21.60
 -21   1   2  649.43   21.10
 -21   1   2  640.04   21.20
  19  -1  -2  428.26   14.30
 -19  -1   2  405.56   13.90
  19  -1  -2  406.36   14.20
  19  -1  -2  431.96   14.00
  19   1  -2  431.26   14.70
  19   1  -2  400.46   14.10
  19   1  -2  428.66   13.90
  19   1  -2  419.26   14.30
  19   1  -2  413.56   14.20
 -19   1   2  415.16   13.90
  19   1  -2  417.56   14.20
  17  -1  -2   53.29    2.70
  17  -1  -2   45.80    2.40
  17  -1  -2   40.40    2.80
  17  -1  -2   49.90    2.20
  17  -1  -2   48.80    2.70
  17  -1  -2   51.59    2.60
  17   1  -2   48.30    2.80
  17   1  -2   52.19    2.60
  17   1  -2   46.10    2.40
  17   1  -2   46.60    2.60
 -17   1   2   47.80    2.10
  15  -1  -2  227.78    7.80
  15  -1  -2  234.68    8.30
  15  -1  -2  232.98    8.20
  15  -1  -2  229.98    8.10
  15   1  -2  222.58    8.00
  15   1  -2  236.28    8.10
  15   1  -2  216.08    8.40
  13  -1  -2  245.48    8.60
 -13  -1   2  248.78    8.40
  13  -1  -2  250.17    8.70
  13   1  -2  257.97    8.70
  13   1  -2  255.77    8.50
  13   1  -2  242.58    8.50
  13   1  -2  243.68    8.50
  11  -1  -2  134.19    5.00
  11  -1  -2  148.79    5.00
  11  -1  -2  139.09    4.90
  11   1  -2  132.99    4.80
  11   1  -2  138.49    5.00
  11   1  -2  134.59    5.20
  -9  -1   2  693.93   22.30
   9  -1  -2  649.74   21.70
   9   1  -2  633.44   21.50
   9   1  -2  672.33   21.80
   7  -1  -2   22.60    1.10
   7  -1  -2   24.90    1.00
   7   1  -2   23.40    1.20
  -3  -1   2  118.39    4.40
  -3  -1   2  127.59    4.40
  -3  -1   2  140.39    4.30
   3   1  -2  125.39    4.40
   3   1  -2  128.69    4.40
  -3   1   2  125.19    4.20
   1  -1  -2  286.57   12.30
  -1  -1   2  305.77   12.70
   1   1  -2  330.07   13.00
  -1   1   2  304.77   12.30
   3  -1   2 1399.16   48.80
   3  -1   2 1367.86   48.60
  -3  -1  -2 1324.57   48.40
   3   1   2 1403.46   48.80
  -5  -1  -2  235.38    7.90
  -5  -1  -2  234.48    8.20
   5  -1   2  233.98    8.20
   5  -1   2  236.18    8.20
   5   1   2  256.67    8.00
   5   1   2  247.88    8.20
   5   1   2  254.07    8.10
   5   1   2  247.78    8.30
  -7  -1  -2   17.40    0.90
   7  -1   2   17.80    1.10
  -7  -1  -2   20.40    1.00
   7   1   2   16.70    1.00
   7   1   2   19.40    1.20
   7   1   2   19.00    1.00
   7   1   2   18.50    1.00
   9  -1   2  173.18    6.40
   9  -1   2  177.88    6.40
   9   1   2  192.38    6.10
   9   1   2  174.78    6.50
   9   1   2  171.58    6.20
  11  -1   2   20.90    1.40
  11  -1   2   22.10    1.50
  11  -1   2   20.50    1.50
  11   1   2   20.40    1.40
  11   1   2   20.80    1.40
  13  -1   2  625.94   20.50
  13  -1   2  634.04   20.70
  13  -1   2  617.74   20.80
  13   1   2  609.44   20.90
  13   1   2  589.14   20.40
  15  -1   2  587.24   20.30
  15  -1   2  597.84   20.20
  15  -1   2  598.94   20.10
  15  -1   2  629.24   20.00
  15  -1   2  647.64   20.80
  15  -1   2  615.94   20.00
  15   1   2  603.24   20.00
  15   1   2  600.04   20.20
  15   1   2  619.94   20.30
  15   1   2  601.04   20.30
  15   1   2  598.04   20.20
  15   1   2  585.64   20.70
  15   1   2  596.44   20.00
  17  -1   2   15.90    1.70
  17  -1   2   18.70    1.30
  17  -1   2   16.70    1.30
  17  -1   2   16.60    1.80
  17  -1   2   16.70    2.00
  17   1   2   16.40    1.60
  17   1   2   18.50    1.70
  17   1   2   18.80    1.30
  17   1   2   20.10    1.50
  17   1   2   20.00    1.80
  17   1   2   18.90    2.00
  17   1   2   16.60    1.80
  17   1   2   19.00    1.90
  19  -1   2   31.80    3.00
  19  -1   2   30.50    1.80
  19  -1   2   31.60    1.70
  19  -1   2   32.70    1.70
  19  -1   2   38.30    2.20
 -19  -1  -2   32.60    1.60
  19   1   2   31.70    2.00
  19   1   2   30.70    1.80
  19   1   2   31.00    2.20
  19   1   2   35.50    1.70
  19   1   2   31.30    2.90
  21  -1   2  185.48    6.90
  21  -1   2  194.78    6.60
  21  -1   2  186.08    6.70
  21  -1   2  181.58    6.40
 -21  -1  -2  186.28    6.40
  21   1   2  181.08    6.60
  21   1   2  189.38    6.80
 -21   1  -2  179.68    6.50
  21   1   2  187.28    6.50
  23  -1   2    4.50    0.80
 -23  -1  -2    2.90    0.60
 -23  -1  -2    4.10    0.70
  23  -1   2    3.10    0.70
  23  -1   2    4.30    0.80
  23  -1   2    4.70    0.70
 -23   1  -2    2.50    0.50
  23   1   2    2.80    0.70
  23   1   2    3.40    0.60
  23   1   2    3.70    0.70
  25  -1   2   28.30    1.40
 -25  -1  -2   31.80    1.40
  25  -1   2   31.60    1.60
  25   1   2   35.30    1.60
  25   1   2   31.30    1.40
 -25   1  -2   30.30    1.40
  28  -2  -2   63.79    2.50
  28  -2  -2   68.09    2.60
 -28  -2   2   68.39    2.70
  28  -2  -2   66.39    2.40
 -28  -2   2   64.29    2.50
  28   2  -2   70.89    2.60
  28   2  -2   66.29    2.50
 -28   2   2   63.09    2.50
  26  -2  -2    0.70    0.40
  26  -2  -2    0.50    0.50
 -26  -2   2    0.40    0.40
 -26  -2   2    0.70    0.40
  26   2  -2    0.60    0.40
  26   2  -2    0.10    0.50
 -26   2   2    0.60    0.40
  24  -2  -2  140.19    5.30
  24  -2  -2  144.59    5.60
  24  -2  -2  152.28    5.30
 -24  -2   2  147.19    5.20
  24   2  -2  146.19    5.40
 -24   2   2  147.89    5.30
  24   2  -2  142.39    5.40
  24   2  -2  152.18    5.50
 -22  -2   2    9.40    0.90
  22  -2  -2    8.80    1.20
  22  -2  -2    8.80    1.00
  22  -2  -2   10.70    1.40
  22   2  -2    9.50    1.20
  22   2  -2    8.40    1.30
 -22   2   2    8.10    1.10
 -22   2   2    9.70    1.00
  22   2  -2    9.50    1.00
  22   2  -2    9.30    1.10
 -20  -2   2    2.90    0.60
  20  -2  -2    2.20    0.80
  20   2  -2    3.30    0.80
 -20   2   2    4.90    0.90
  20   2  -2    2.30    0.80
  20   2  -2    2.80    0.70
  18  -2  -2  349.67   12.40
  18  -2  -2  369.96   12.20
  18  -2  -2  375.86   13.00
  18  -2  -2  367.66   13.10
  18   2  -2  362.26   12.30
  18   2  -2  356.46   12.80
  18   2  -2  361.46   12.10
 -18   2   2  352.76   12.10
  18   2  -2  363.76   12.40
  18   2  -2  352.36   12.40
 -18   2   2  362.96   12.10
  16  -2  -2  243.58    8.80
  16  -2  -2  254.57    8.80
  16  -2  -2  253.07    8.50
  16  -2  -2  251.97    9.10
 -16  -2   2  234.08    8.80
  16  -2  -2  259.17    9.10
  16   2  -2  246.48    9.00
 -16   2   2  245.18    8.40
  16   2  -2  250.97    8.70
  16   2  -2  233.28    8.60
 -16   2   2  250.37   10.00
  14  -2  -2  229.38    8.10
  14  -2  -2  232.58    8.40
 -14  -2   2  229.08    7.90
  14  -2  -2  222.08    7.90
  14  -2  -2  235.48    8.20
 -14   2   2  240.68    9.10
  14   2  -2  225.68    8.50
 -14   2   2  235.98    7.80
  14   2  -2  229.58    8.00
  14   2  -2  236.18    8.00
  12  -2  -2   26.80    1.70
 -12  -2   2   31.10    1.40
  12  -2  -2   31.10    1.40
  12  -2  -2   30.40    1.70
  12   2  -2   28.80    1.40
 -12   2   2   26.00    1.30
  12   2  -2   35.10    1.60
 -10  -2   2   28.80    1.40
  10  -2  -2   33.20    1.40
  10  -2  -2   32.60    1.60
  10   2  -2   31.40    1.40
  10   2  -2   32.30    1.60
  -8  -2   2  565.24   19.00
   8  -2  -2  561.04   18.50
  -8  -2   2  569.64   18.70
   8   2  -2  549.74   18.20
   8   2  -2  551.34   18.70
  -8   2   2  576.84   18.70
   8   2  -2  558.44   18.40
   6   2  -2 7488.55  257.47
  -4  -2   2   21.90    1.10
   2  -2  -2  857.71   33.70
   2   2  -2  876.51   34.10
  -2   2   2  872.81   33.40
   0  -2   2   43.70    1.70
   0  -2   2   43.10    1.90
   0  -2  -2   45.20    1.80
   0  -2  -2   44.20    1.80
   0  -2  -2   48.20    1.60
   0   2  -2   43.70    1.90
   0   2   2   51.79    1.70
   0   2   2   47.60    1.90
   0   2   2   46.20    1.80
   0   2   2   46.10    1.60
   2  -2   2 1512.65   54.29
  -2  -2  -2 1429.66   53.89
   2   2   2 1501.95   53.99
  -2   2  -2 1544.45   54.49
  -4  -2  -2 3025.70  105.79
   4   2   2 3082.69  105.89
   6  -2   2  406.16   14.10
   6  -2   2  429.96   14.10
  -6  -2  -2  411.56   14.00
   6   2   2  422.86   14.10
  -6   2  -2  436.16   14.60
   6   2   2  425.36   13.80
   6   2   2  414.96   14.10
  -8  -2  -2 6881.61  241.88
   8  -2   2 7364.36  242.98
   8   2   2 7129.09  242.38
 -10  -2  -2  512.55   17.30
  10  -2   2  512.85   17.40
 -10  -2  -2  508.05   16.80
  10  -2   2  521.65   17.50
  10   2   2  514.45   17.10
 -10   2  -2  529.85   18.30
  10   2   2  508.55   17.40
  12  -2   2   23.10    1.70
  12  -2   2   22.70    1.40
  12  -2   2   22.80    1.70
  12   2   2   22.80    1.50
 -12   2  -2   25.10    2.40
  12   2   2   26.10    1.80
  14  -2   2    6.10    1.00
  14  -2   2    6.30    1.30
  14  -2   2    5.20    0.90
  14  -2   2    5.40    1.00
  14  -2   2    7.50    1.10
  14  -2   2    5.50    1.20
  14   2   2    5.70    1.10
  14   2   2    7.10    1.20
  14   2   2    5.80    1.00
  14   2   2    7.20    1.10
  14   2   2    4.70    0.80
  14   2   2    4.90    0.90
  16  -2   2   66.29    2.80
  16  -2   2   66.99    2.80
  16  -2   2   65.19    3.40
  16  -2   2   65.89    2.80
  16  -2   2   60.49    3.00
  16  -2   2   65.89    2.80
  16  -2   2   62.19    3.50
  16   2   2   66.59    3.50
  16   2   2   70.29    2.80
  16   2   2   59.59    2.90
  16   2   2   69.19    3.10
  16   2   2   62.19    3.00
  16   2   2   62.39    2.90
  16   2   2   60.79    3.00
  16   2   2   65.59    2.80
  18  -2   2   97.89    3.90
  18  -2   2   97.19    4.10
  18  -2   2   97.59    3.70
  18  -2   2   98.79    3.90
 -18   2  -2   98.19    3.70
  18   2   2   97.09    4.20
  18   2   2   97.99    4.00
  18   2   2   96.99    4.80
  18   2   2   92.59    4.00
  18   2   2  100.39    3.80
  18   2   2  104.09    3.90
  18   2   2   96.49    4.10
  20  -2   2 1952.50   64.89
  20  -2   2 1992.60   64.59
 -20  -2  -2 1957.00   64.49
  20  -2   2 2011.00   64.49
  20  -2   2 1956.80   64.69
  20   2   2 1948.41   64.49
  20   2   2 2050.29   64.69
  20   2   2 2059.09   65.49
 -20   2  -2 2001.80   64.59
  20   2   2 2094.29   64.79
  22  -2   2   18.40    1.10
  22  -2   2   16.30    1.20
  22  -2   2   16.20    1.50
 -22  -2  -2   15.80    1.00
  22  -2   2   15.70    1.90
  22   2   2   15.10    1.30
 -22   2  -2   16.90    1.10
  22   2   2   17.00    1.30
  22   2   2   16.90    1.00
  24  -2   2   12.10    0.90
  24  -2   2   11.40    0.90
  24  -2   2   11.40    1.10
 -24  -2  -2   10.40    0.80
 -24  -2  -2   13.50    0.80
  24   2   2   12.10    0.80
  24   2   2   12.70    1.10
 -24   2  -2   12.60    0.90
  24   2   2   11.70    0.90
  26  -2   2    7.10    0.60
 -26  -2  -2    7.50    0.60
  26  -2   2    8.10    0.70
  26   2   2    7.40    0.60
 -27  -3   2  193.98    6.60
 -27  -3   2  196.68    6.60
  27  -3  -2  188.68    6.60
  27  -3  -2  199.48    6.60
  27  -3  -2  197.58    6.80
 -27   3   2  193.78    6.70
  27   3  -2  203.08    6.70
  27   3  -2  195.78    6.70
 -25  -3   2  809.22   26.40
  25  -3  -2  799.82   26.70
 -25  -3   2  835.72   26.40
  25  -3  -2  800.22   26.40
  25  -3  -2  791.82   26.50
  25   3  -2  813.82   26.30
  25   3  -2  801.32   26.70
  25   3  -2  819.62   26.50
 -25   3   2  802.72   26.40
  25   3  -2  834.32   26.60
  23  -3  -2  867.81   26.60
  23  -3  -2  813.72   26.80
  23  -3  -2  785.22   26.50
 -23  -3   2  778.82   26.40
  23  -3  -2  804.42   26.50
  23   3  -2  820.62   26.80
  23   3  -2  798.52   26.30
 -23   3   2  809.22   26.50
  23   3  -2  812.82   26.50
  23   3  -2  827.22   26.60
  23   3  -2  782.12   26.60
  21  -3  -2   89.09    3.50
  21  -3  -2   88.59    3.50
  21  -3  -2   85.39    3.80
  21   3  -2   86.59    3.40
 -21   3   2   88.39    3.50
  21   3  -2   89.09    3.80
  21   3  -2   88.89    3.70
  21   3  -2   85.89    3.60
  21   3  -2   87.19    3.60
  19  -3  -2  243.58   10.90
  19  -3  -2  297.87    9.90
  19  -3  -2  297.47   10.90
  19   3  -2  297.17   10.20
  19   3  -2  294.97   10.40
 -19   3   2  281.17    9.80
  19   3  -2  296.07    9.80
  19   3  -2  286.37   10.70
 -19   3   2  298.57    9.80
 -17  -3   2   58.29    2.60
  17  -3  -2   63.69    3.00
  17  -3  -2   58.99    3.20
  17  -3  -2   58.79    2.60
 -17   3   2   59.49    2.70
  17   3  -2   66.69    2.90
  17   3  -2   60.89    3.20
 -17   3   2   60.19    2.50
  17   3  -2   61.29    2.80
  17   3  -2   64.39    2.80
  15  -3  -2  977.30   32.10
  15  -3  -2  980.30   32.90
  15  -3  -2  987.80   32.90
  15  -3  -2  971.80   32.40
 -15  -3   2  972.90   32.10
 -15  -3   2 1002.90   32.10
  15   3  -2  938.81   32.20
 -15   3   2 1024.70   33.80
  15   3  -2 1037.20   32.80
 -15   3   2  983.40   32.00
  13  -3  -2 8266.37  290.27
  11  -3  -2 3010.60   96.59
   9  -3  -2 5239.58  175.68
  -9  -3   2 4994.20  174.28
   9  -3  -2 4485.75  172.48
   9   3  -2 4965.80  175.88
   7  -3  -2 1440.86   59.49
   7  -3  -2 1510.15   59.69
   7   3  -2 1406.36   59.89
  -5  -3   2  147.59    4.70
   5  -3  -2  137.69    4.90
  -5  -3   2  130.99    5.00
   5  -3  -2  140.69    4.90
  -5   3   2  133.99    5.00
   5   3  -2  137.19    5.10
   5   3  -2  135.69    4.60
   5   3  -2  138.59    5.20
  -3  -3   2 3025.50  106.59
   3  -3  -2 2971.50  110.19
  -3   3   2 3071.09  105.69
   3   3  -2 2934.21  106.19
   1  -3   2  290.67    9.90
  -1  -3  -2  282.87    9.70
   1  -3   2  270.27    9.40
  -1  -3  -2  275.27    9.60
   1  -3   2  280.07    9.50
   1   3   2  274.47    9.20
  -1   3  -2  272.07    9.70
   1   3   2  305.97    9.70
  -1   3  -2  284.77    9.40
   1   3   2  275.17    9.60
   1   3   2  294.97    9.30
   1   3   2  275.87    9.50
  -3  -3  -2   30.50    1.00
  -3  -3  -2   29.50    1.50
   3  -3   2   28.10    1.50
  -3  -3  -2   28.10    1.70
   3   3   2   27.20    1.40
  -3   3  -2   30.70    1.30
   3   3   2   30.60    1.60
  -5  -3  -2  460.75   15.60
  -5  -3  -2  496.25   16.10
   5  -3   2  451.65   16.00
   5  -3   2  490.85   15.60
   5   3   2  501.35   15.70
  -5   3  -2  483.55   16.50
   5   3   2  476.35   16.00
  -7  -3  -2  205.08    7.40
  -7  -3  -2  196.88    6.80
   7  -3   2  195.38    7.30
   7   3   2  204.78    7.00
   7   3   2  204.58    7.30
  -7   3  -2  218.58    7.90
   9  -3   2 4567.04  181.38
   9   3   2 5712.33  204.48
  11  -3   2 2114.79   68.29
  11  -3   2 2055.99   68.79
 -11  -3  -2 2139.49   68.09
 -11  -3  -2 2128.29   68.99
  11  -3   2 2101.79   68.99
 -11   3  -2 2229.78   70.09
  11   3   2 2103.59   68.39
 -11   3  -2 2081.89   68.09
  13  -3   2   32.90    2.20
  13  -3   2   31.10    1.80
  13  -3   2   30.70    1.60
  13  -3   2   28.20    1.90
  13  -3   2   30.20    1.70
  13   3   2   30.00    2.10
  13   3   2   30.30    1.90
 -13   3  -2   30.70    1.50
  13   3   2   29.30    1.70
  13   3   2   29.60    1.80
  13   3   2   33.20    1.80
  15  -3   2  444.96   15.70
  15  -3   2  449.76   14.70
  15  -3   2  448.36   14.80
  15  -3   2  430.96   14.80
  15  -3   2  418.36   15.10
  15  -3   2  450.65   14.70
  15   3   2  447.16   15.00
  15   3   2  444.96   15.70
  15   3   2  455.85   14.90
  15   3   2  448.16   14.80
  15   3   2  433.06   15.00
 -15   3  -2  417.06   14.60
  15   3   2  443.76   14.90
  15   3   2  462.55   14.80
  15   3   2  433.66   15.00
  17  -3   2  214.18    7.90
  17  -3   2  212.28    7.40
  17  -3   2  219.78    7.60
  17  -3   2  214.28    7.60
  17  -3   2  208.98    8.70
  17  -3   2  209.18    7.60
  17   3   2  219.18    7.50
  17   3   2  218.08    7.70
  17   3   2  216.48    7.60
  17   3   2  221.58    7.60
  17   3   2  214.68    7.80
 -17   3  -2  216.48    7.50
  17   3   2  221.38    7.80
  17   3   2  204.38    7.90
  17   3   2  212.08    8.60
  19  -3   2   62.39    3.00
  19  -3   2   60.39    2.60
  19  -3   2   57.09    2.50
  19  -3   2   60.89    2.60
  19   3   2   58.99    2.50
  19   3   2   56.59    3.70
  19   3   2   60.59    2.80
  19   3   2   58.29    2.80
  19   3   2   57.39    2.80
  19   3   2   64.49    3.60
 -19   3  -2   58.69    3.20
  19   3   2   59.69    2.60
  19   3   2   61.09    2.60
  21  -3   2   91.19    3.50
 -21  -3  -2   90.79    3.40
  21  -3   2   92.49    3.60
  21  -3   2   94.49    3.40
  21  -3   2   84.89    3.80
 -21   3  -2   89.59    3.50
  21   3   2   90.79    4.20
  21   3   2   89.19    3.40
  21   3   2   94.89    3.60
  21   3   2   90.19    3.90
  23  -3   2  659.93   21.30
 -23  -3  -2  635.54   21.10
  23  -3   2  627.14   21.30
  23  -3   2  645.54   21.50
  23   3   2  708.63   21.30
  23   3   2  635.84   21.20
 -23   3  -2  660.63   21.20
  23   3   2  627.84   21.20
  25  -3   2   77.19    2.80
  25  -3   2   84.69    3.10
  25  -3   2   81.79    3.10
 -25  -3  -2   80.99    2.80
 -25  -3  -2   81.29    2.90
  25   3   2   80.49    2.80
 -25   3  -2   74.69    2.90
  25   3   2   74.69    2.70
  26  -4  -2    2.20    0.50
  26  -4  -2    2.50    0.50
 -26  -4   2    2.80    0.50
 -26  -4   2    2.90    0.50
  26  -4  -2    1.80    0.60
  26   4  -2    1.60    0.60
 -26   4   2    3.50    0.70
  26   4  -2    2.70    0.60
  26   4  -2    2.70    0.50
 -26   4   2    3.00    0.60
  24  -4  -2    8.60    0.90
  24  -4  -2    7.40    1.10
  24  -4  -2    7.60    1.10
  24  -4  -2    7.70    0.80
 -24  -4   2    8.20    0.90
  24   4  -2    8.90    0.80
 -24   4   2    8.50    0.90
  24   4  -2    9.00    0.90
  24   4  -2    8.20    1.20
  24   4  -2    6.30    0.80
  24   4  -2    9.30    1.00
  22  -4  -2   27.20    1.60
 -22  -4   2   28.10    1.50
  22  -4  -2   31.70    1.70
  22  -4  -2   25.40    1.90
  22   4  -2   30.10    1.80
  22   4  -2   28.70    1.80
  22   4  -2   28.50    1.50
 -22   4   2   27.60    1.50
  22   4  -2   30.00    1.60
  22   4  -2   29.60    1.80
  22   4  -2   29.40    1.70
  20  -4  -2   15.30    1.30
  20  -4  -2   13.10    2.70
  20  -4  -2   12.60    1.50
  20  -4  -2   17.00    1.30
  20   4  -2   13.90    1.40
 -20   4   2   12.00    1.10
  20   4  -2   14.40    2.40
  20   4  -2   13.30    1.30
  20   4  -2   15.50    1.20
  20   4  -2   14.70    1.50
 -18  -4   2   67.59    2.80
  18  -4  -2   67.99    2.90
  18  -4  -2   68.19    2.90
 -18  -4   2   63.09    2.90
  18  -4  -2   66.69    3.90
 -18   4   2   68.49    2.80
  18   4  -2   67.49    3.00
  18   4  -2   63.89    2.80
  18   4  -2   69.09    3.10
  18   4  -2   65.19    3.60
  18   4  -2   65.49    3.10
 -16  -4   2  447.56   14.90
  16  -4  -2  440.66   15.00
  16  -4  -2  436.26   15.20
  16  -4  -2  459.25   15.90
 -16  -4   2  454.65   14.90
  16   4  -2  435.36   15.10
  16   4  -2  458.85   15.10
  16   4  -2  436.26   15.00
 -16   4   2  455.35   14.90
  16   4  -2  448.56   15.60
  16   4  -2  446.66   15.00
  14  -4  -2   68.39    3.60
  14  -4  -2   58.69    3.20
  14  -4  -2   60.19    3.20
 -14  -4   2   61.89    2.60
 -14  -4   2   60.59    2.50
 -14   4   2   61.79    3.80
  14   4  -2   63.99    3.10
 -14   4   2   59.99    2.50
  14   4  -2   62.89    2.80
  12  -4  -2  114.99    4.90
 -12  -4   2  118.89    4.30
 -12  -4   2  121.59    4.30
  12  -4  -2  114.39    4.30
  12   4  -2  110.09    4.40
 -12   4   2  124.99    5.40
  12   4  -2  115.49    4.70
 -12   4   2  130.19    4.30
  10  -4  -2  604.84   20.30
 -10  -4   2  605.24   20.60
  10  -4  -2  594.04   19.80
 -10  -4   2  590.44   19.70
  10  -4  -2  615.84   20.00
 -10  -4   2  593.64   19.70
 -10   4   2  633.64   20.70
 -10   4   2  606.24   19.70
  10   4  -2  592.14   20.50
  10   4  -2  589.54   19.60
  10   4  -2  613.74   19.80
   8  -4  -2   48.20    2.10
  -8  -4   2   44.00    1.80
   8  -4  -2   43.70    2.20
  -8  -4   2   45.00    2.40
   8   4  -2   46.70    1.80
   8   4  -2   44.10    2.20
  -8   4   2   48.20    2.40
   6  -4  -2   30.70    1.60
  -6  -4   2   29.60    1.30
  -6  -4   2   27.70    1.30
   6  -4  -2   32.60    1.60
  -6  -4   2   29.10    1.70
   6   4  -2   29.60    1.90
  -6   4   2   30.00    1.70
  -6   4   2   30.10    1.30
  -4  -4   2 1037.40   34.10
   4  -4  -2 1032.60   34.50
   4  -4  -2 1080.99   34.70
  -4   4   2 1077.49   34.60
   2   4  -2 1894.31   61.39
   0  -4   2   82.79    3.30
   0  -4   2   78.19    3.30
   0  -4  -2   91.29    3.60
   0  -4  -2   82.79    3.40
   0   4   2   78.09    3.40
   0   4  -2   78.99    3.50
   0   4  -2   82.59    3.30
   0   4  -2   88.29    2.80
   0   4   2   89.79    3.00
   2  -4   2   20.60    1.20
  -2  -4  -2   19.40    1.30
   2  -4   2   20.30    1.30
  -2  -4  -2   19.20    1.00
  -2  -4  -2   19.50    1.40
   2   4   2   18.80    0.90
   2   4   2   20.60    1.00
   2   4   2   21.80    1.40
  -2   4  -2   18.70    0.80
   2   4   2   18.20    1.20
  -2   4  -2   20.50    1.20
  -2   4  -2   18.30    1.40
  -4  -4  -2 5081.59  182.98
   4  -4   2 5241.08  184.18
  -4   4  -2 5369.86  183.98
   4   4   2 5227.98  183.18
  -6  -4  -2  218.78    8.30
   6  -4   2  231.18    9.20
  -6  -4  -2  219.58    7.60
   6  -4   2  239.38    8.00
   6  -4   2  233.28    7.60
  -6   4  -2  229.78    8.70
   6   4   2  226.18    7.80
   8  -4   2 4568.74  167.58
  10  -4   2  278.37    9.10
 -10  -4  -2  254.17    8.90
  10  -4   2  261.07    9.80
 -10  -4  -2  267.17    9.90
 -10  -4  -2  256.47    8.90
 -10   4  -2  283.57   10.70
  10   4   2  259.57    9.10
 -10   4  -2  259.47    8.90
  10   4   2  273.47    9.70
  12  -4   2   56.29    3.20
 -12  -4  -2   58.79    2.40
  12  -4   2   54.89    2.80
 -12  -4  -2   55.79    2.40
  12  -4   2   56.39    2.70
  12  -4   2   55.89    3.20
 -12  -4  -2   57.79    3.50
  12  -4   2   62.09    2.50
  12   4   2   58.79    2.70
  12   4   2   60.19    2.60
 -12   4  -2   56.19    2.30
  12   4   2   67.39    2.60
 -12   4  -2   58.49    3.90
  12   4   2   56.39    3.10
  12   4   2   55.39    2.60
  12   4   2   52.49    2.60
  14  -4   2  279.07   10.40
  14  -4   2  290.57    9.90
  14  -4   2  298.47   10.10
  14  -4   2  298.07   11.10
  14  -4   2  297.07   10.10
  14  -4   2  304.67   10.00
  14   4   2  289.77   10.90
 -14   4  -2  293.07    9.90
  14   4   2  298.07   10.10
  14   4   2  303.27   10.10
  14   4   2  297.57   10.20
  14   4   2  275.97   10.20
  14   4   2  291.27   10.30
  16  -4   2  272.67    8.90
  16  -4   2  265.97    8.90
  16  -4   2  263.37    9.10
  16  -4   2  262.07    9.10
  16  -4   2  246.98    9.30
  16  -4   2  257.47   10.20
  16  -4   2  252.27    9.00
  16   4   2  256.97    9.30
  16   4   2  252.57   10.00
  16   4   2  253.87    9.20
  16   4   2  274.07    9.00
  16   4   2  260.77    9.00
  16   4   2  255.57    9.20
 -16   4  -2  265.67    8.90
  16   4   2  261.07    9.10
  18  -4   2  241.08    9.00
  18  -4   2  239.88    8.50
  18  -4   2  247.18    8.70
  18  -4   2  257.57    8.90
  18  -4   2  255.77    8.50
  18  -4   2  255.57    8.70
  18   4   2  236.28    9.80
  18   4   2  248.88    8.60
 -18   4  -2  245.98    8.60
  18   4   2  247.98    8.60
  18   4   2  257.07    8.70
  18   4   2  261.57    8.70
  18   4   2  246.48    8.90
  18   4   2  259.47    8.90
  18   4   2  240.18    9.00
  20  -4   2   76.89    3.50
  20  -4   2   82.39    3.30
  20  -4   2   86.19    3.30
  20  -4   2   84.89    3.40
 -20   4  -2   81.39    3.20
  20   4   2   76.79    3.40
  20   4   2   82.09    3.20
  20   4   2   79.99    3.60
  20   4   2   84.49    3.20
  22  -4   2    4.20    0.70
  22  -4   2    4.50    0.90
  22  -4   2    4.50    0.70
  22   4   2    6.80    1.10
  22   4   2    4.90    0.70
  22   4   2    5.60    0.70
 -22   4  -2    4.50    0.60
  24  -4   2    8.40    0.90
  24  -4   2    6.60    0.60
 -24  -4  -2    7.30    0.60
 -24  -4  -2    6.70    0.70
  24  -4   2    6.70    0.70
  24   4   2    6.80    0.70
 -24   4  -2    6.70    0.80
  24   4   2    7.10    0.70
  27  -5  -2   34.70    1.40
 -27  -5   2   37.40    1.40
  27  -5  -2   36.10    1.60
 -27   5   2   34.20    1.40
  25  -5  -2  309.57   10.80
  25  -5  -2  310.57   10.60
  25  -5  -2  325.57   10.70
 -25  -5   2  315.27   10.60
 -25  -5   2  322.37   10.60
  25   5  -2  331.17   10.70
  25   5  -2  344.77   10.70
 -25   5   2  307.57   10.80
 -25   5   2  312.37   10.60
  25   5  -2  324.37   10.90
  25   5  -2  309.27   10.50
  23  -5  -2   10.20    1.00
  23  -5  -2   10.30    1.10
 -23  -5   2   11.30    1.20
  23  -5  -2   12.00    1.40
  23  -5  -2   11.30    1.10
  23   5  -2    9.90    1.30
  23   5  -2   11.70    1.10
 -23   5   2   11.50    1.00
  23   5  -2   13.40    0.90
  23   5  -2   12.30    1.00
  23   5  -2   10.50    1.00
  21  -5  -2   11.70    1.10
  21  -5  -2   13.40    1.40
  21  -5  -2   11.90    1.10
  21   5  -2   11.30    1.10
  21   5  -2   12.90    1.30
  21   5  -2   10.70    1.00
  21   5  -2    9.60    1.20
  21   5  -2   11.60    1.30
  21   5  -2   12.70    1.20
 -21   5   2   10.70    1.00
 -19  -5   2   10.40    1.50
 -19  -5   2    9.00    1.20
  19  -5  -2    8.50    2.20
  19  -5  -2   12.20    1.20
  19  -5  -2    9.30    1.10
  19  -5  -2    9.50    1.40
  19   5  -2   12.00    1.30
  19   5  -2    9.30    1.40
  19   5  -2   10.90    1.20
  19   5  -2   10.50    1.10
 -19   5   2   10.20    1.00
  19   5  -2    8.60    2.20
  19   5  -2   10.00    1.30
  17  -5  -2  126.69    4.80
 -17  -5   2  123.79    4.70
 -17  -5   2  125.99    4.70
  17  -5  -2  123.29    5.70
  17   5  -2  107.59    5.20
  17   5  -2  125.89    4.90
 -17   5   2  126.59    4.60
  17   5  -2  131.99    4.90
  17   5  -2  126.79    4.70
 -15  -5   2   48.90    2.30
 -15  -5   2   48.20    2.60
  15  -5  -2   47.80    2.30
  15  -5  -2   58.79    3.20
 -15  -5   2   52.79    2.40
  15  -5  -2   49.90    2.70
  15   5  -2   53.19    2.50
  15   5  -2   48.10    2.40
  15   5  -2   53.39    2.50
 -15   5   2   47.30    2.20
  15   5  -2   55.39    3.00
  15   5  -2   51.59    2.50
 -13  -5   2   26.60    1.50
  13  -5  -2   29.80    1.60
  13  -5  -2   29.10    2.00
 -13  -5   2   25.60    1.50
  13  -5  -2   26.20    2.20
  13   5  -2   25.70    1.80
  13   5  -2   26.10    2.00
  13   5  -2   25.40    1.70
 -13   5   2   23.00    1.90
 -13   5   2   31.10    2.80
 -11  -5   2 3124.29  101.19
 -11  -5   2 3084.09  102.59
 -11   5   2 3250.37  102.69
  -9  -5   2 2632.44   84.69
  -9  -5   2 2692.23   83.49
  -9  -5   2 2503.85   83.49
   9  -5  -2 2562.94   83.49
   7  -5  -2  116.09    4.40
  -7  -5   2   98.09    5.30
  -7  -5   2  109.89    4.10
  -7  -5   2  102.19    3.80
   7   5  -2  110.29    4.90
  -7   5   2  103.49    3.90
   7   5  -2  108.49    3.90
  -7   5   2  110.59    4.60
  -7   5   2  103.99    3.90
  -5  -5   2  148.69    5.90
   5  -5  -2  149.49    5.70
  -5  -5   2  145.49    5.10
  -5   5   2  148.89    5.80
  -5   5   2  150.68    5.20
   5   5  -2  140.69    5.90
   5   5  -2  153.38    5.00
   3  -5  -2  134.79    5.30
  -3  -5   2  140.99    5.40
  -3  -5   2  139.49    5.00
  -3  -5   2  137.69    4.70
  -3   5   2  138.49    4.80
   3   5  -2  130.99    5.50
   3   5  -2  135.49    4.50
  -3   5   2  129.09    5.30
  -1  -5   2    6.80    0.90
  -1  -5   2    6.80    0.80
   1  -5  -2    7.10    0.90
  -1  -5   2    7.00    0.60
   1   5  -2    8.20    0.50
  -1  -5  -2 7581.34  273.67
   1  -5   2 7676.13  273.97
  -1   5  -2 8096.89  274.77
   1   5   2 8468.45  274.57
  -3  -5  -2   43.40    1.90
   3  -5   2   47.10    2.20
  -3  -5  -2   46.80    2.50
   3  -5   2   47.10    2.30
   3  -5   2   42.90    1.80
   3   5   2   48.00    1.90
  -3   5  -2   47.10    2.70
  -3   5  -2   46.70    1.80
   5  -5   2    2.10    0.70
  -5  -5  -2    1.50    0.60
   5   5   2    2.20    0.50
  -5   5  -2    1.40    1.10
   5   5   2    2.90    0.80
   5   5   2    2.40    0.50
   5   5   2    2.00    0.50
   7  -5   2  496.55   17.40
   7  -5   2  513.35   16.80
  -7  -5  -2  498.45   17.70
  -7  -5  -2  483.95   16.60
  -7  -5  -2  505.55   16.60
  -7   5  -2  533.85   18.20
   7   5   2  511.25   17.30
  -7   5  -2  498.25   16.60
   7   5   2  509.25   16.70
   7   5   2  511.25   16.80
  -9  -5  -2  284.77   10.50
  -9  -5  -2  276.97    9.30
  -9  -5  -2  281.87    9.30
   9  -5   2  268.67    9.50
   9  -5   2  270.97   10.20
  -9   5  -2  278.67    9.30
   9   5   2  275.77    9.50
  -9   5  -2  282.27   11.00
   9   5   2  266.17    9.40
   9   5   2  271.57   10.00
   9   5   2  273.07    9.50
  11  -5   2 1869.71   62.49
  11  -5   2 1981.40   63.69
 -11  -5  -2 1834.02   62.49
  11  -5   2 1987.40   62.89
  11  -5   2 1809.52   62.59
 -11  -5  -2 1926.21   62.49
 -11  -5  -2 1955.50   64.09
  11   5   2 2118.79   62.69
 -11   5  -2 1986.60   68.39
  11   5   2 1889.01   62.69
 -11   5  -2 1929.41   62.39
  11   5   2 1983.80   62.69
  11   5   2 1952.80   62.39
  11   5   2 1915.71   63.39
  13  -5   2  219.58    8.10
  13  -5   2  213.38    7.80
 -13  -5  -2  226.18    7.70
 -13  -5  -2  222.28    7.70
  13  -5   2  218.78    7.60
  13  -5   2  224.38    8.90
  13   5   2  218.48    7.90
  13   5   2  222.68    7.80
 -13   5  -2  229.88    7.60
  13   5   2  220.88    7.50
  13   5   2  214.98    7.80
  13   5   2  227.58    8.60
  13   5   2  213.98    7.90
  15  -5   2  109.19    4.20
  15  -5   2  113.59    4.40
  15  -5   2  112.69    4.30
  15  -5   2  107.79    5.50
  15  -5   2  118.59    4.40
  15  -5   2  114.39    4.70
  15  -5   2  119.59    4.20
  15   5   2  111.09    4.50
  15   5   2  107.99    4.30
  15   5   2  107.39    4.50
  15   5   2  112.69    5.30
 -15   5  -2  114.89    4.20
  15   5   2  112.39    4.50
  17  -5   2    4.50    0.90
  17  -5   2    2.90    0.70
  17  -5   2    3.10    0.70
  17  -5   2    3.60    0.70
  17  -5   2    3.20    0.70
  17  -5   2    2.20    1.40
 -17   5  -2    3.90    0.60
  17   5   2    3.30    0.80
  17   5   2    2.30    1.30
  17   5   2    2.90    0.60
  17   5   2    3.60    0.70
  17   5   2    2.40    0.70
  17   5   2    2.50    0.70
  17   5   2    2.70    0.60
  19  -5   2   21.20    1.30
  19  -5   2   21.20    1.30
  19  -5   2   19.80    1.40
  19  -5   2   19.70    1.60
  19   5   2   21.90    1.70
 -19   5  -2   21.80    1.30
  19   5   2   19.40    1.40
  19   5   2   20.70    1.50
  19   5   2   19.60    1.30
  19   5   2   20.80    1.30
  21  -5   2  273.47    9.10
  21  -5   2  264.07    9.30
  21  -5   2  262.17    9.00
  21  -5   2  265.97    8.90
  21   5   2  245.18    9.10
  21   5   2  254.67    8.90
  21   5   2  271.37    9.30
  21   5   2  286.17    9.00
 -21   5  -2  267.97    9.00
  21   5   2  266.07    8.90
  23  -5   2  178.48    6.20
 -23  -5  -2  187.88    6.20
  23  -5   2  187.28    6.40
  23   5   2  180.98    6.10
 -23   5  -2  187.88    6.20
 -23   5  -2  174.68    6.20
 -26  -6   2    0.80    0.40
  26   6  -2    0.60    0.60
  24  -6  -2   48.70    2.10
 -24  -6   2   51.09    2.00
  24  -6  -2   50.79    2.20
  24  -6  -2   50.69    2.20
  24   6  -2   49.90    2.30
  24   6  -2   50.09    2.00
 -24   6   2   51.39    2.10
  24   6  -2   48.80    2.20
 -24   6   2   50.79    2.00
 -22  -6   2  138.79    5.00
  22  -6  -2  141.59    5.10
  22  -6  -2  131.49    5.10
  22  -6  -2  138.59    5.10
 -22   6   2  138.79    4.90
  22   6  -2  134.59    5.00
  22   6  -2  133.09    5.30
  22   6  -2  138.99    4.90
  22   6  -2  130.99    5.20
 -22   6   2  137.79    5.00
  22   6  -2  133.99    4.80
  20  -6  -2  258.27    8.70
  20  -6  -2  246.58    9.10
 -20  -6   2  282.07    9.00
  20  -6  -2  256.47    9.00
  20   6  -2  267.87    8.90
  20   6  -2  259.97    9.20
 -20   6   2  253.67    8.80
  20   6  -2  249.18    8.80
 -20   6   2  253.47    8.80
  20   6  -2  255.07    9.00
  20   6  -2  251.47    8.80
 -18  -6   2   63.09    2.90
  18  -6  -2   63.19    3.10
 -18  -6   2   65.19    2.80
  18  -6  -2   62.39    4.00
  18  -6  -2   64.29    2.90
  18   6  -2   68.69    2.90
 -18   6   2   65.69    2.70
  18   6  -2   64.79    3.90
 -18   6   2   64.59    2.70
  18   6  -2   65.49    2.80
  18   6  -2   66.39    2.90
 -18   6   2   60.79    3.40
  18   6  -2   62.59    3.00
  16  -6  -2  399.46   14.70
 -16  -6   2  395.76   13.40
 -16  -6   2  379.26   13.60
  16  -6  -2  399.96   13.60
 -16  -6   2  369.96   14.00
  16  -6  -2  395.96   13.70
  16   6  -2  411.86   13.50
 -16   6   2  403.06   13.40
 -16   6   2  419.86   13.90
  16   6  -2  414.36   13.60
  16   6  -2  394.66   14.40
 -16   6   2  401.66   13.40
  16   6  -2  404.06   13.70
  14  -6  -2  200.18    8.00
  14  -6  -2  185.78    7.00
 -14  -6   2  189.78    7.00
 -14  -6   2  197.28    6.80
  14  -6  -2  186.38    7.20
 -14  -6   2  204.98    6.90
 -14   6   2  198.38    7.20
  14   6  -2  197.28    7.70
 -14   6   2  189.88    6.80
  14   6  -2  194.48    7.00
  14   6  -2  188.98    6.90
  14   6  -2  195.38    6.90
  14   6  -2  191.98    7.00
 -14   6   2  184.08    6.70
 -12  -6   2    2.20    0.60
  12  -6  -2    2.10    0.60
  12  -6  -2    1.80    0.80
 -12  -6   2    2.30    0.60
  12  -6  -2    4.40    1.20
 -12   6   2    3.40    1.50
  12   6  -2    2.20    0.70
  12   6  -2    2.00    0.80
  12   6  -2    3.10    0.70
  10  -6  -2  765.12   25.80
 -10  -6   2  736.43   24.80
  10  -6  -2  760.02   24.90
 -10  -6   2  740.63   26.30
 -10  -6   2  756.42   24.80
 -10  -6   2  743.23   24.90
  10   6  -2  787.62   24.90
 -10   6   2  799.72   24.80
 -10   6   2  745.23   24.80
 -10   6   2  811.42   26.40
  10   6  -2  735.13   25.50
 -10   6   2  762.92   25.00
  10   6  -2  716.33   24.80
   8  -6  -2  358.46   12.30
   8  -6  -2  361.36   13.00
  -8  -6   2  363.56   13.50
  -8  -6   2  361.16   12.20
  -8  -6   2  356.96   12.20
   8  -6  -2  381.86   13.00
  -8   6   2  363.86   12.20
   8   6  -2  368.26   12.80
  -8   6   2  366.46   12.40
   8   6  -2  358.06   12.20
  -8   6   2  383.56   13.50
  -6  -6   2 3035.20   97.69
  -6  -6   2 2908.71   96.29
  -6   6   2 3053.29   96.29
  -4  -6   2  265.17    9.30
  -4  -6   2  269.57    9.30
  -4  -6   2  284.27    9.60
  -4  -6   2  275.27   10.30
   4  -6  -2  259.27   10.50
   4  -6  -2  273.47    9.40
  -4   6   2  281.37    9.40
   4   6  -2  276.87    9.30
   4   6  -2  288.37   10.60
  -4   6   2  284.87    9.30
  -4   6   2  286.27   10.30
   2  -6  -2   31.10    2.10
  -2  -6   2   24.90    2.40
  -2  -6   2   27.70    1.40
   2  -6  -2   26.00    1.50
   2  -6  -2   30.80    1.70
  -2  -6   2   29.60    1.70
  -2   6   2   29.30    2.00
   2   6  -2   34.20    2.30
  -2   6   2   31.20    1.50
  -2   6   2   31.20    1.50
   0  -6   2   50.69    2.80
   0  -6  -2   55.99    2.40
   0  -6   2   50.29    2.60
   0  -6  -2   49.20    2.10
   0  -6  -2   53.99    2.90
   0  -6   2   49.50    2.10
   0  -6   2   56.99    2.30
   0  -6   2   46.90    2.10
   0   6   2   54.59    2.20
   0   6   2   51.79    2.80
   0   6   2   55.99    2.20
   0   6  -2   54.09    3.10
   2  -6   2  694.93   23.80
   2  -6   2  733.33   23.20
   2  -6   2  651.53   22.90
  -2  -6  -2  682.33   23.00
   2  -6   2  722.53   23.80
  -2  -6  -2  711.83   24.10
   2   6   2  683.83   23.60
   2   6   2  716.43   23.10
   2   6   2  689.03   23.00
  -2   6  -2  718.23   24.40
   2   6   2  765.42   23.10
   2   6   2  714.03   24.20
  -4  -6  -2   49.00    1.90
   4  -6   2   40.30    2.30
   4  -6   2   36.00    2.30
   4   6   2   41.10    2.00
   4   6   2   34.90    1.90
  -4   6  -2   41.40    2.90
  -4   6  -2   38.10    1.70
   4   6   2   47.70    2.40
   6  -6   2 1816.62   60.09
  -6  -6  -2 1850.71   61.39
  -6  -6  -2 1814.82   59.99
  -6  -6  -2 1849.81   59.89
   6  -6   2 1861.71   60.99
  -6   6  -2 1957.60   61.89
   6   6   2 1825.62   59.99
  -6   6  -2 1871.21   59.89
  -6   6  -2 1898.91   59.99
  -8  -6  -2  526.35   18.90
  -8  -6  -2  522.05   17.40
  -8  -6  -2  500.65   17.50
   8  -6   2  487.35   17.50
   8  -6   2  515.95   17.40
   8  -6   2  542.45   17.80
   8  -6   2  514.35   18.40
   8   6   2  528.65   17.50
   8   6   2  528.65   17.50
   8   6   2  524.95   18.20
  -8   6  -2  547.95   17.50
   8   6   2  548.25   17.50
  -8   6  -2  530.95   19.40
   8   6   2  542.25   17.60
  -8   6  -2  535.95   17.30
  10  -6   2    8.70    1.10
  10  -6   2    8.00    1.50
  10  -6   2    8.40    1.10
 -10  -6  -2    7.40    1.10
 -10  -6  -2    9.70    1.00
 -10  -6  -2    8.30    1.10
  10  -6   2    6.80    1.70
  10   6   2    9.40    1.40
  10   6   2    9.60    1.50
  10   6   2    9.60    1.10
  10   6   2   11.20    1.20
  10   6   2   11.90    1.20
 -12  -6  -2   21.20    1.50
  12  -6   2   20.80    1.50
 -12  -6  -2   18.80    1.30
 -12  -6  -2   23.10    2.50
  12  -6   2   21.70    1.80
  12  -6   2   16.50    2.60
  12  -6   2   21.60    1.40
  12  -6   2   19.70    1.50
  12   6   2   21.80    2.20
  12   6   2   20.30    1.50
  12   6   2   20.90    1.60
  12   6   2   21.40    1.30
 -12   6  -2   20.90    1.30
  12   6   2   25.00    1.60
 -14  -6  -2   87.49    3.50
  14  -6   2   83.09    3.40
  14  -6   2   86.89    4.80
  14  -6   2   88.29    3.70
  14  -6   2   83.49    3.50
 -14  -6  -2   87.19    3.40
  14  -6   2   83.19    3.80
  14   6   2   89.89    3.70
  14   6   2   86.09    3.60
  14   6   2   84.69    4.50
  14   6   2   81.69    3.70
 -14   6  -2   86.29    3.40
  14   6   2   89.49    3.30
  14   6   2   85.09    3.50
  14   6   2   91.29    3.60
  16  -6   2  126.19    4.80
  16  -6   2  127.29    5.20
  16  -6   2  129.49    4.70
  16  -6   2  128.79    5.20
  16  -6   2  127.29    6.30
  16  -6   2  140.29    4.80
  16   6   2  132.29    5.00
  16   6   2  129.59    4.80
  16   6   2  130.49    4.90
  16   6   2  120.69    5.90
  16   6   2  132.59    5.00
  18  -6   2    3.90    1.00
  18  -6   2    3.40    0.70
  18  -6   2    2.50    0.60
  18   6   2    3.10    0.70
 -18   6  -2    2.30    0.60
 -18   6  -2    2.20    0.50
  18   6   2    2.40    0.70
  18   6   2    3.20    0.80
  18   6   2    3.20    0.60
  18   6   2    2.20    0.50
  20  -6   2  826.22   26.30
  20  -6   2  782.22   26.20
  20  -6   2  829.22   26.00
  20  -6   2  774.62   26.40
  20   6   2  802.32   26.40
 -20   6  -2  835.02   26.20
  20   6   2  803.52   26.10
  20   6   2  786.12   26.10
  20   6   2  807.32   26.30
 -20   6  -2  783.62   26.10
  22  -6   2   82.89    3.20
 -22  -6  -2   84.59    3.00
  22  -6   2   84.79    3.10
  22   6   2   84.49    3.10
 -22   6  -2   87.59    3.10
  22   6   2   86.59    3.40
  25  -7  -2    4.20    0.50
 -25   7   2    4.20    0.50
 -23  -7   2    6.80    0.70
  23  -7  -2    6.50    0.70
  23  -7  -2    6.00    0.90
  23  -7  -2    6.50    0.90
  23   7  -2    6.70    0.80
 -23   7   2    6.60    0.90
  23   7  -2    6.80    0.60
 -23   7   2    6.20    0.70
  23   7  -2    6.40    0.80
  23   7  -2    6.80    1.50
  21  -7  -2  175.38    6.10
  21  -7  -2  167.78    6.10
  21  -7  -2  174.48    5.80
  21  -7  -2  169.08    5.90
  21   7  -2  162.18    5.80
 -21   7   2  167.18    5.90
 -21   7   2  176.08    6.00
  21   7  -2  168.98    6.10
  21   7  -2  168.68    6.20
  21   7  -2  164.58    5.90
  21   7  -2  163.18    6.00
  19  -7  -2   13.50    1.40
 -19  -7   2   11.30    1.50
  19  -7  -2   13.30    1.20
  19  -7  -2   13.40    1.10
 -19  -7   2   12.70    1.20
  19   7  -2   12.90    1.10
 -19   7   2   12.30    1.10
  19   7  -2   12.90    1.20
 -19   7   2   13.60    1.10
  19   7  -2   13.90    1.40
  17  -7  -2   72.79    3.80
  17  -7  -2   78.99    4.70
 -17  -7   2   80.09    3.60
 -17  -7   2   73.39    3.30
 -17  -7   2   78.89    3.30
  17  -7  -2   78.89    3.50
  17   7  -2   81.89    3.20
 -17   7   2   81.09    3.10
  17   7  -2   70.49    4.30
  17   7  -2   77.29    3.30
 -17   7   2   84.09    3.40
  15  -7  -2  144.99    5.60
 -15  -7   2  148.09    5.60
 -15  -7   2  152.08    5.60
  15  -7  -2  150.98    6.90
 -15  -7   2  150.78    5.50
  15  -7  -2  142.39    5.70
 -15   7   2  157.38    6.10
  15   7  -2  155.58    5.50
 -15   7   2  146.99    5.40
  15   7  -2  145.69    5.60
  15   7  -2  154.58    5.70
  15   7  -2  144.49    6.50
 -15   7   2  145.59    5.40
 -13  -7   2  194.58    7.10
  13  -7  -2  190.58    7.40
  13  -7  -2  203.98    8.30
  13  -7  -2  189.48    7.20
 -13  -7   2  188.18    7.40
  13   7  -2  197.78    7.20
 -13   7   2  209.98    7.10
  13   7  -2  207.98    7.80
  13   7  -2  200.08    8.70
  13   7  -2  195.78    7.10
 -13   7   2  226.38    7.70
 -13   7   2  202.58    7.10
 -11  -7   2  132.19    5.00
 -11  -7   2  130.39    5.10
  11  -7  -2  131.39    5.10
  11  -7  -2  138.89    6.10
 -11  -7   2  132.29    5.10
 -11   7   2  135.99    5.00
 -11   7   2  137.19    5.00
  11   7  -2  140.69    5.10
  11   7  -2  138.09    5.80
 -11   7   2  146.29    5.30
  11   7  -2  128.09    5.10
  11   7  -2  135.39    5.10
  -9  -7   2   37.60    2.10
   9  -7  -2   37.30    2.60
  -9  -7   2   46.90    2.00
   9   7  -2   36.90    2.00
   9   7  -2   39.80    1.90
   9   7  -2   39.00    2.00
  -9   7   2   45.10    2.20
   9   7  -2   40.20    2.60
   9   7  -2   39.30    2.10
  -9   7   2   43.30    1.90
  -9   7   2   33.70    1.90
   7  -7  -2  268.17   10.10
  -7  -7   2  256.47    9.10
  -7  -7   2  256.67   10.50
  -7  -7   2  264.27    9.00
   7  -7  -2  270.77    8.90
   7  -7  -2  260.17    9.10
   7  -7  -2  261.37    9.80
  -7  -7   2  262.37    9.00
  -7   7   2  254.97    8.90
   7   7  -2  252.67    8.90
   7   7  -2  264.47   10.80
  -7   7   2  258.27    9.00
  -7   7   2  268.97   10.50
   7   7  -2  271.47    9.00
  -7   7   2  264.67    9.10
   7   7  -2  259.47    9.70
  -5  -7   2  152.28    5.80
  -5  -7   2  167.68    7.10
   5  -7  -2  159.18    5.70
   5  -7  -2  156.28    6.40
  -5  -7   2  169.38    5.80
   5  -7  -2  163.28    5.80
  -5  -7   2  169.78    5.80
   5  -7  -2  166.38    6.90
  -5   7   2  168.18    7.10
   5   7  -2  164.18    7.30
   5   7  -2  151.18    5.70
  -5   7   2  168.88    5.90
   5   7  -2  162.78    5.80
  -5   7   2  153.38    5.70
  -5   7   2  165.78    5.80
   5   7  -2  159.48    5.80
  -5   7   2  152.98    5.70
  -3  -7   2   83.19    4.40
  -3  -7   2   81.49    3.30
  -3  -7   2   82.19    3.60
   3  -7  -2   84.59    3.40
   3  -7  -2   85.99    4.30
  -3  -7   2   84.19    3.50
  -3  -7   2   92.69    3.60
  -3  -7   2   82.19    3.30
   3  -7  -2   95.09    3.90
   3  -7  -2   82.09    3.20
  -3  -7   2   85.29    3.90
   3   7  -2   86.49    3.40
  -3   7   2   87.99    3.30
   3   7  -2   88.29    3.30
  -3   7   2   89.39    3.40
  -3   7   2   81.99    3.40
  -3   7   2   80.59    3.30
   3   7  -2   89.49    4.70
  -3   7   2   80.89    4.30
  -1  -7   2    3.00    0.70
   1  -7  -2    4.10    1.40
  -1  -7   2    4.20    1.30
  -1  -7   2    2.30    0.70
  -1   7   2    2.60    0.50
   1   7  -2    2.50    1.10
  -1   7   2    3.40    1.10
   1  -7   2   72.59    3.50
   1  -7   2   68.49    3.00
   1  -7   2   73.19    2.80
  -1  -7  -2   67.99    3.90
   1  -7   2   73.59    2.80
   1  -7   2   72.39    3.80
  -1  -7  -2   71.69    2.90
   1   7   2   81.49    2.90
   1   7   2   72.49    2.90
   1   7   2   73.19    2.90
   1   7   2   67.29    3.00
  -1   7  -2   71.09    4.20
   1   7   2   71.19    3.90
  -1   7  -2   65.49    2.90
   1   7   2   72.79    3.00
   1   7   2   78.59    3.50
  -3  -7  -2  343.47   11.20
   3  -7   2  329.27   12.20
   3  -7   2  318.47   11.20
   3  -7   2  334.07   12.10
   3  -7   2  348.47   11.40
   3  -7   2  320.27   11.10
  -3  -7  -2  339.47   12.70
   3   7   2  334.57   11.30
   3   7   2  316.07   11.20
   3   7   2  346.37   11.30
   3   7   2  321.47   11.90
   3   7   2  327.07   11.10
  -3   7  -2  332.37   11.30
   3   7   2  341.07   11.30
  -3   7  -2  326.67   12.90
   3   7   2  350.16   11.30
  -5  -7  -2   68.29    2.90
  -5  -7  -2   77.09    5.40
   5  -7   2   69.69    3.80
   5  -7   2   70.09    3.00
  -5  -7  -2   71.79    3.00
   5  -7   2   72.49    3.10
  -5   7  -2   74.69    4.50
  -5   7  -2   72.29    3.00
   5   7   2   77.09    3.10
   5   7   2   71.99    2.90
   5   7   2   66.29    3.10
   5   7   2   73.89    3.10
   5   7   2   75.89    3.60
   5   7   2   78.19    3.10
   7  -7   2   23.90    1.80
  -7  -7  -2   23.90    1.50
   7  -7   2   26.00    1.60
  -7  -7  -2   23.30    1.40
   7  -7   2   24.60    1.70
  -7  -7  -2   27.40    1.70
   7  -7   2   25.60    2.30
   7   7   2   31.30    1.50
  -7   7  -2   22.80    1.50
   7   7   2   26.80    1.60
   7   7   2   31.50    1.70
   7   7   2   28.00    2.20
   7   7   2   28.40    1.70
   7   7   2   27.00    1.70
   7   7   2   25.90    1.60
  -9  -7  -2  177.38    6.70
   9  -7   2  185.18    7.00
   9  -7   2  188.48    6.80
   9  -7   2  181.28    6.60
   9  -7   2  199.68    8.00
  -9  -7  -2  182.78    6.60
   9  -7   2  185.58    6.60
  -9  -7  -2  178.58    6.50
   9   7   2  190.28    6.70
   9   7   2  182.18    6.70
   9   7   2  179.98    6.50
   9   7   2  187.48    7.50
   9   7   2  181.68    6.70
  -9   7  -2  191.58    6.50
  -9   7  -2  185.78    6.50
   9   7   2  189.58    6.50
 -11  -7  -2   87.89    3.50
 -11  -7  -2   87.59    3.60
  11  -7   2   84.19    3.70
  11  -7   2   86.89    3.50
  11  -7   2   83.69    4.70
  11  -7   2   85.89    3.90
 -11  -7  -2   80.29    3.90
  11  -7   2   87.09    3.40
  11   7   2   89.49    3.50
  11   7   2   86.29    3.60
  11   7   2   93.29    4.50
 -11   7  -2   92.59    3.50
  11   7   2   83.79    3.60
 -11   7  -2   87.99    3.40
  11   7   2   85.99    3.30
  13  -7   2  133.49    5.10
  13  -7   2  130.39    6.50
  13  -7   2  139.59    5.00
 -13  -7  -2  136.89    5.10
 -13  -7  -2  134.29    5.00
 -13  -7  -2  136.49    5.10
  13  -7   2  128.09    5.30
  13  -7   2  128.89    5.20
  13   7   2  128.99    5.10
  13   7   2  137.29    5.10
  13   7   2  127.09    6.10
  13   7   2  134.39    5.20
 -13   7  -2  139.29    5.00
  13   7   2  144.99    4.90
  13   7   2  143.09    5.20
 -13   7  -2  141.39    5.00
  13   7   2  144.59    5.20
  15  -7   2   41.50    2.10
  15  -7   2   42.70    2.40
  15  -7   2   42.40    1.90
  15  -7   2   43.10    2.20
 -15  -7  -2   44.20    2.30
 -15  -7  -2   43.30    2.10
  15  -7   2   44.90    2.00
 -15   7  -2   41.60    2.00
  15   7   2   40.30    2.30
  15   7   2   41.50    2.10
  15   7   2   43.20    2.20
 -15   7  -2   48.40    2.20
  17  -7   2   83.19    3.40
  17  -7   2   79.99    3.20
  17  -7   2   83.19    3.70
  17   7   2   82.49    3.50
 -17   7  -2   81.59    3.20
  17   7   2   79.89    3.10
  17   7   2   80.89    3.30
  17   7   2   78.09    3.40
 -17   7  -2   79.79    3.10
  19  -7   2    2.10    0.60
  19  -7   2    2.30    0.60
  19  -7   2    2.50    0.50
  19  -7   2    2.50    0.50
 -19   7  -2    2.10    0.50
  19   7   2    2.50    0.70
  19   7   2    2.40    0.60
  19   7   2    2.70    0.60
  19   7   2    3.30    0.70
 -21  -7  -2    1.50    0.40
  21  -7   2    1.50    0.40
  21  -7   2    1.10    0.60
  21   7   2    1.30    0.40
  21   7   2    1.60    0.50
  21   7   2    0.90    0.30
 -21   7  -2    1.10    0.30
 -22  -8   2  175.68    5.80
  22  -8  -2  182.88    6.00
  22  -8  -2  171.58    5.80
  22  -8  -2  168.98    5.70
  22   8  -2  170.68    5.90
 -22   8   2  172.48    5.80
 -22   8   2  169.08    5.90
  22   8  -2  163.38    5.80
 -22   8   2  168.78    6.00
  22   8  -2  166.68    5.90
  22   8  -2  169.78    6.10
  20  -8  -2  259.77    8.50
  20  -8  -2  246.38    8.50
 -20  -8   2  250.67    9.00
  20  -8  -2  256.07    8.70
  20   8  -2  255.07    8.70
  20   8  -2  251.67    8.80
  20   8  -2  244.18    8.50
  20   8  -2  244.18    8.50
  20   8  -2  247.88    8.60
 -20   8   2  255.47    8.50
 -20   8   2  253.87    8.50
 -18  -8   2    1.60    0.60
  18  -8  -2    1.30    0.50
 -18  -8   2    1.90    0.80
 -18  -8   2    2.30    0.80
  18  -8  -2    2.40    0.70
 -18   8   2    1.00    0.50
  18   8  -2    1.90    0.70
 -18   8   2    1.80    0.50
  18   8  -2    1.00    0.60
  18   8  -2    1.40    0.70
 -16  -8   2  552.14   18.50
  16  -8  -2  561.14   18.70
 -16  -8   2  556.04   18.60
  16  -8  -2  568.44   18.40
 -16  -8   2  552.84   18.50
  16   8  -2  545.05   18.60
 -16   8   2  569.24   18.50
 -16   8   2  557.04   18.40
  16   8  -2  554.64   18.50
  16   8  -2  555.74   18.70
 -14  -8   2  135.79    5.20
  14  -8  -2  141.59    6.60
  14  -8  -2  131.79    5.20
 -14  -8   2  138.69    5.20
 -14  -8   2  135.69    5.00
 -14   8   2  141.29    5.00
  14   8  -2  127.39    6.10
  14   8  -2  137.79    5.00
  14   8  -2  130.89    5.20
 -14   8   2  129.69    4.90
  14   8  -2  136.39    5.10
 -12  -8   2   86.19    3.60
  12  -8  -2   85.99    4.70
 -12  -8   2   84.19    3.60
  12  -8  -2   88.29    3.60
 -12   8   2   84.19    3.40
  12   8  -2   83.89    3.60
  12   8  -2   85.29    3.50
  12   8  -2   79.39    4.30
 -12   8   2   86.39    3.40
  12   8  -2   86.49    3.40
 -10  -8   2  550.44   18.40
  10  -8  -2  558.74   19.70
 -10  -8   2  561.74   18.60
  10  -8  -2  544.95   18.50
 -10   8   2  578.04   18.40
  10   8  -2  549.74   18.50
  10   8  -2  563.34   18.40
  10   8  -2  549.15   18.50
  10   8  -2  525.75   19.40
 -10   8   2  559.74   18.40
  -8  -8   2  850.11   27.80
   8  -8  -2  825.92   28.80
   8  -8  -2  853.51   28.10
  -8  -8   2  817.72   27.70
   8  -8  -2  836.72   27.80
   8   8  -2  859.11   27.70
   8   8  -2  842.62   28.60
  -8   8   2  859.31   27.70
  -8   8   2  824.82   27.60
   8   8  -2  865.71   27.70
   8   8  -2  837.22   27.70
  -8   8   2  862.91   27.70
   6  -8  -2  820.42   28.00
   6  -8  -2  834.92   26.90
  -6  -8   2  805.52   27.10
   6  -8  -2  816.82   27.10
  -6  -8   2  798.62   27.00
  -6  -8   2  821.52   27.10
   6   8  -2  831.52   28.00
   6   8  -2  876.21   27.00
   6   8  -2  842.72   27.10
  -6   8   2  811.12   27.00
  -6   8   2  853.61   27.00
   6   8  -2  809.02   27.00
  -6   8   2  794.52   26.90
  -6   8   2  824.72   27.00
  -4  -8   2  116.79    4.30
   4  -8  -2  111.29    4.40
  -4  -8   2  113.59    4.40
   4  -8  -2  113.39    4.30
   4  -8  -2  115.39    5.10
  -4  -8   2  118.29    4.50
  -4   8   2  116.89    4.40
   4   8  -2  115.29    4.40
  -4   8   2  107.39    4.30
   4   8  -2  114.39    4.40
   4   8  -2  121.79    4.40
  -4   8   2  114.29    4.30
  -4   8   2  117.39    4.30
   2  -8  -2  307.77   10.30
  -2  -8   2  288.47   10.30
  -2  -8   2  301.37   10.40
  -2  -8   2  291.07   10.40
  -2  -8   2  297.77   10.20
   2  -8  -2  315.07   11.10
  -2   8   2  313.57   10.30
  -2   8   2  305.97   10.30
   2   8  -2  308.07   10.30
  -2   8   2  308.07   10.30
  -2   8   2  297.67   10.20
   2   8  -2  311.27   10.30
   2   8  -2  298.77   10.30
  -2   8   2  269.97   10.10
   0  -8   2    1.90    0.90
   0  -8   2    3.30    0.80
   0  -8   2    1.80    0.70
   0  -8  -2    1.50    0.50
   0   8   2    1.80    0.60
   0   8   2    0.90    1.40
   0   8   2    0.70    0.60
   0   8  -2    1.60    0.50
   0   8  -2    0.90    0.50
   0   8   2    1.50    0.70
   0   8   2    2.40    0.60
   2  -8   2  406.46   13.70
   2  -8   2  418.86   14.70
   2  -8   2  376.36   13.60
   2  -8   2  436.46   13.60
   2  -8   2  431.16   13.50
  -2  -8  -2  412.56   13.70
  -2  -8  -2  395.66   13.60
   2  -8   2  406.46   13.70
   2   8   2  402.96   14.40
   2   8   2  408.06   13.60
   2   8   2  413.66   13.60
  -2   8  -2  393.06   13.60
   2   8   2  403.16   13.60
   2   8   2  418.16   13.60
  -2   8  -2  395.96   13.60
   2   8   2  362.76   13.40
   4  -8   2   99.39    4.90
  -4  -8  -2   94.19    3.80
   4  -8   2   91.99    3.80
   4  -8   2   98.89    3.90
  -4  -8  -2   97.29    3.90
   4  -8   2   96.39    4.00
   4   8   2  104.09    3.90
   4   8   2   99.49    4.60
  -4   8  -2   97.89    3.80
   4   8   2   96.69    3.70
   4   8   2  105.39    3.90
   4   8   2   98.89    3.90
   6  -8   2 1608.24   52.79
  -6  -8  -2 1571.54   52.89
  -6  -8  -2 1657.13   52.89
   6  -8   2 1571.64   52.99
   6  -8   2 1647.24   54.19
  -6  -8  -2 1597.44   52.79
   6   8   2 1695.03   54.19
   6   8   2 1651.13   52.89
   6   8   2 1684.53   52.89
   6   8   2 1710.53   52.89
   6   8   2 1580.14   52.69
  -6   8  -2 1608.64   52.69
  -8  -8  -2   68.69    3.00
   8  -8   2   65.59    2.90
   8  -8   2   70.99    4.20
  -8  -8  -2   67.49    3.00
  -8  -8  -2   67.29    2.90
   8  -8   2   65.99    3.10
   8   8   2   69.59    3.90
   8   8   2   68.99    3.00
   8   8   2   72.39    3.00
   8   8   2   73.69    2.90
   8   8   2   68.49    2.80
  -8   8  -2   68.79    2.90
   8   8   2   69.79    3.00
  10  -8   2    4.50    0.80
  10  -8   2    4.20    1.40
 -10  -8  -2    5.20    0.90
 -10  -8  -2    6.90    1.00
 -10  -8  -2    5.40    1.10
 -10   8  -2    6.10    0.90
  10   8   2    6.00    1.20
  10   8   2    5.80    1.10
  10   8   2    6.50    0.90
  10   8   2    7.30    1.10
  10   8   2    6.70    1.80
  10   8   2    4.50    0.80
  12  -8   2   83.29    5.10
 -12  -8  -2   89.69    3.80
  12  -8   2   95.89    4.40
  12  -8   2   91.99    3.60
  12  -8   2   89.99    3.70
 -12  -8  -2   97.39    4.00
 -12  -8  -2   96.09    3.80
 -12   8  -2   91.59    3.60
  12   8   2   97.39    3.70
  12   8   2   93.49    3.80
  12   8   2  100.69    3.80
  12   8   2   93.89    4.80
  12   8   2   92.19    3.70
 -14  -8  -2   21.50    1.40
  14  -8   2   20.20    1.40
 -14  -8  -2   19.70    1.60
  14  -8   2   21.80    1.40
  14  -8   2   21.20    1.60
  14   8   2   23.70    1.60
  14   8   2   20.70    1.40
  14   8   2   23.10    1.50
  14   8   2   19.30    1.40
 -14   8  -2   21.60    1.30
 -16  -8  -2  131.39    5.50
 -16  -8  -2  124.79    4.50
  16  -8   2  118.79    4.50
  16  -8   2  126.29    4.40
  16  -8   2  121.39    4.70
 -16   8  -2  120.29    4.40
  16   8   2  122.59    4.70
  16   8   2  123.19    4.70
  16   8   2  115.69    4.50
  16   8   2  117.79    4.50
  16   8   2  126.99    4.60
  18  -8   2  117.19    4.30
  18  -8   2  123.49    4.20
  18  -8   2  124.89    4.50
  18   8   2  116.99    5.20
  18   8   2  115.59    4.30
  18   8   2  116.59    4.40
 -18   8  -2  120.69    4.20
  18   8   2  115.39    4.20
  20  -8   2  473.65   15.10
 -20  -8  -2  477.85   14.90
  20  -8   2  457.95   14.80
  20  -8   2  451.95   15.00
  20   8   2  436.16   14.90
 -20   8  -2  469.85   14.90
  20   8   2  443.16   14.90
  20   8   2  463.95   15.00
  20   8   2  440.26   15.10
  21  -9  -2    9.20    0.70
 -21  -9   2    8.80    0.70
  21  -9  -2    8.60    0.70
  21  -9  -2    9.40    0.90
 -21   9   2    9.50    0.70
  21   9  -2    8.50    0.80
  21   9  -2    8.60    0.60
 -21   9   2    8.00    0.70
  21   9  -2    9.20    0.70
 -19  -9   2   21.70    1.10
  19  -9  -2   21.30    1.10
 -19  -9   2   19.10    1.30
  19  -9  -2   22.10    1.30
  19  -9  -2   19.50    1.10
  19   9  -2   21.30    1.40
 -19   9   2   21.20    1.10
  19   9  -2   21.20    1.30
 -19   9   2   20.40    1.10
  19   9  -2   21.70    1.20
  19   9  -2   21.70    1.30
  19   9  -2   21.80    1.10
 -19   9   2   20.50    1.40
 -17  -9   2  129.99    4.90
 -17  -9   2  135.29    4.90
  17  -9  -2  134.39    4.80
  17  -9  -2  132.89    5.10
 -17  -9   2  129.79    5.00
 -17   9   2  140.09    4.80
  17   9  -2  139.29    5.10
 -17   9   2  135.29    4.90
  17   9  -2  134.19    4.90
  17   9  -2  136.09    5.00
  17   9  -2  143.69    5.00
 -17   9   2  132.99    4.80
  15  -9  -2  408.86   13.40
 -15  -9   2  402.26   13.60
  15  -9  -2  379.06   13.60
 -15  -9   2  401.86   13.60
 -15  -9   2  389.46   13.40
 -15   9   2  402.36   13.40
  15   9  -2  403.26   13.50
 -15   9   2  398.56   13.40
  15   9  -2  402.66   13.60
 -15   9   2  411.16   13.30
 -13  -9   2  236.98    8.60
  13  -9  -2  234.38    8.60
 -13  -9   2  245.68    8.50
  13  -9  -2  244.28    8.40
 -13  -9   2  246.88    8.70
 -13   9   2  249.38    8.40
  13   9  -2  242.38    8.40
  13   9  -2  248.08    8.70
 -13   9   2  247.68    8.50
 -13   9   2  252.77    8.50
  13   9  -2  241.58    8.60
 -11  -9   2  182.28    6.70
 -11  -9   2  192.48    6.90
  11  -9  -2  182.28    8.30
  11  -9  -2  187.68    6.90
 -11  -9   2  188.88    6.90
  11   9  -2  182.28    7.90
  11   9  -2  188.48    6.70
  11   9  -2  189.18    7.00
 -11   9   2  182.88    6.70
 -11   9   2  195.38    7.30
 -11   9   2  194.28    6.70
  11   9  -2  191.28    6.80
  -9  -9   2  742.13   24.40
  -9  -9   2  720.33   24.30
   9  -9  -2  728.03   25.80
   9  -9  -2  730.93   24.40
   9  -9  -2  796.72   24.30
  -9  -9   2  711.23   24.40
  -9   9   2  749.13   24.30
  -9   9   2  754.42   24.30
  -9   9   2  743.73   24.40
   9   9  -2  737.53   24.40
   9   9  -2  717.93   25.50
   9   9  -2  749.13   24.40
  -9   9   2  715.53   24.30
   9   9  -2  738.33   24.20
   7  -9  -2  217.58    7.30
  -7  -9   2  212.28    7.50
   7  -9  -2  211.08    8.80
   7  -9  -2  214.48    7.30
  -7  -9   2  209.68    7.50
   7  -9  -2  197.38    7.50
   7   9  -2  214.48    7.50
  -7   9   2  199.08    7.40
  -7   9   2  204.68    7.40
   7   9  -2  211.98    7.50
   7   9  -2  202.28    8.50
   7   9  -2  207.98    7.40
  -7   9   2  219.08    7.40
  -7   9   2  211.48    7.30
  -5  -9   2  146.29    5.70
  -5  -9   2  158.68    5.60
   5  -9  -2  151.78    5.50
   5  -9  -2  153.68    7.00
   5  -9  -2  150.98    5.70
  -5  -9   2  158.88    5.70
  -5   9   2  149.29    5.60
  -5   9   2  159.78    5.60
   5   9  -2  151.08    5.60
  -5   9   2  156.78    5.50
   5   9  -2  144.79    6.50
   5   9  -2  154.88    5.60
   5   9  -2  150.18    5.60
  -5   9   2  145.59    5.60
  -3  -9   2  602.34   20.70
  -3  -9   2  628.24   20.50
  -3  -9   2  604.64   21.20
   3  -9  -2  655.53   20.50
   3   9  -2  616.54   20.60
  -3   9   2  565.74   20.30
  -3   9   2  628.04   20.50
  -3   9   2  634.84   20.60
  -3   9   2  635.14   20.60
  -3   9   2  645.64   21.60
   3   9  -2  615.14   20.50
  -3   9   2  616.94   20.60
   1  -9  -2  822.52   26.40
  -1  -9   2  803.92   26.40
  -1  -9   2  784.82   26.50
   1  -9  -2  848.22   27.00
  -1  -9   2  815.12   26.50
  -1   9   2  731.23   26.70
  -1   9   2  825.52   27.40
  -1   9   2  830.22   26.40
  -1   9   2  805.22   26.40
  -1   9   2  808.62   26.40
   1   9  -2  788.42   26.40
  -1   9   2  788.22   26.40
   1   9  -2  810.12   26.40
   1  -9   2 3375.26  108.99
  -1  -9  -2 3232.38  107.19
   1  -9   2 3477.95  107.09
   1  -9   2 3396.96  107.29
   1  -9   2 3303.57  107.29
   1  -9   2 3143.49  107.19
  -1   9  -2 3358.26  107.19
   1   9   2 3380.16  108.29
  -1   9  -2 3276.17  107.19
   1   9   2 3286.27  107.19
   1   9   2 3493.95  107.19
   1   9   2 3362.46  107.19
   1   9   2 3557.64  107.19
   1   9   2 3165.98  106.99
  -1   9  -2 3189.98  107.19
  -3  -9  -2  115.49    4.50
   3  -9   2  109.29    4.50
   3  -9   2  116.49    4.50
   3  -9   2  115.39    4.40
  -3  -9  -2  115.09    4.40
  -3  -9  -2  121.09    4.50
   3  -9   2  109.69    5.70
  -3   9  -2  111.49    4.30
   3   9   2  115.79    4.40
   3   9   2  112.99    4.40
  -3   9  -2  112.89    4.40
  -3   9  -2  118.29    4.40
   3   9   2  115.59    5.30
   3   9   2  115.99    4.30
   3   9   2  109.79    4.40
   5  -9   2   92.99    5.30
   5  -9   2   92.89    4.10
  -5  -9  -2   98.69    3.90
  -5  -9  -2   95.49    4.00
   5  -9   2  109.69    3.90
  -5  -9  -2   96.19    4.00
   5   9   2  100.59    4.00
  -5   9  -2  106.99    3.90
   5   9   2  101.39    4.00
   5   9   2  101.29    3.80
  -5   9  -2  101.99    3.90
   5   9   2   95.09    4.90
   7  -9   2    0.80    1.30
  -7  -9  -2    2.10    0.60
   7  -9   2    2.50    0.80
  -7  -9  -2    1.10    0.60
  -7  -9  -2    1.60    0.60
   7   9   2    3.00    0.70
  -7   9  -2    1.10    0.50
   7   9   2    0.70    0.60
   7   9   2    1.70    1.10
   7   9   2    2.10    0.60
  -7   9  -2    2.70    0.60
   7   9   2    1.40    0.50
   9  -9   2   29.00    3.20
   9  -9   2   32.30    2.20
  -9  -9  -2   31.50    1.90
  -9  -9  -2   31.00    1.90
   9  -9   2   32.80    1.70
  -9  -9  -2   29.70    1.80
   9   9   2   30.70    1.60
   9   9   2   32.30    1.70
   9   9   2   30.10    2.80
  -9   9  -2   34.40    1.70
   9   9   2   35.20    2.40
   9   9   2   32.50    1.80
  11  -9   2 1139.59   37.80
  11  -9   2 1147.19   37.40
 -11  -9  -2 1130.79   37.60
 -11  -9  -2 1159.28   37.60
 -11  -9  -2 1162.38   37.70
  11  -9   2 1162.78   37.50
  11   9   2 1131.79   37.40
  11   9   2 1162.18   37.60
 -11   9  -2 1162.48   37.50
  11   9   2 1281.47   37.60
  11   9   2 1101.69   37.60
  11   9   2 1181.38   37.70
  11   9   2 1092.79   37.60
 -13  -9  -2  510.65   17.90
  13  -9   2  528.45   18.10
 -13  -9  -2  528.85   18.10
 -13  -9  -2  529.05   18.00
  13  -9   2  541.05   17.90
  13   9   2  559.84   18.10
  13   9   2  518.75   18.10
  13   9   2  572.34   18.00
 -13   9  -2  591.34   18.60
  13   9   2  548.75   18.40
  15  -9   2  119.89    4.60
 -15  -9  -2  117.99    4.60
  15  -9   2  118.59    4.30
  15  -9   2  124.99    4.30
 -15  -9  -2  120.59    4.40
  15   9   2  115.59    4.40
 -15   9  -2  123.59    4.30
  15   9   2  123.99    4.50
  15   9   2  117.79    4.30
  15   9   2  118.29    4.50
  17  -9   2   11.80    1.00
  17  -9   2   12.30    0.80
  17  -9   2   12.00    0.90
  17   9   2   12.70    1.00
 -17   9  -2   12.40    0.80
  17   9   2   14.50    0.80
  17   9   2   12.00    0.90
 -17   9  -2   13.20    0.90
 -19  -9  -2    1.00    0.30
 -19   9  -2    0.50    0.30
 -19   9  -2    0.70    0.30
 -18 -10   2   17.40    1.20
 -18 -10   2   18.40    0.90
  18 -10  -2   18.00    1.00
  18 -10  -2   18.20    1.20
 -18  10   2   17.10    1.10
  18  10  -2   17.10    1.20
  18  10  -2   16.00    1.00
  18  10  -2   16.80    0.90
 -18  10   2   17.00    0.90
  18  10  -2   16.10    1.00
 -16 -10   2  136.49    5.20
 -16 -10   2  148.99    4.90
 -16 -10   2  145.59    5.10
 -16 -10   2  140.49    5.10
  16 -10  -2  148.19    5.00
  16 -10  -2  136.59    5.10
  16  10  -2  137.39    5.10
  16  10  -2  147.79    5.00
  16  10  -2  143.39    5.20
  16  10  -2  137.29    5.00
 -16  10   2  137.89    5.00
 -16  10   2  144.59    5.00
  14 -10  -2    2.60    0.60
 -14 -10   2    2.60    0.70
 -14 -10   2    2.10    0.60
 -14 -10   2    4.00    0.80
  14  10  -2    3.00    0.60
  14  10  -2    2.30    0.50
 -14  10   2    4.50    0.80
 -14  10   2    2.30    0.50
  14  10  -2    4.00    0.70
 -14  10   2    2.90    0.50
  14  10  -2    2.80    0.60
 -12 -10   2   12.70    1.10
 -12 -10   2   11.50    1.30
 -12 -10   2   11.10    1.10
  12 -10  -2   13.30    1.20
 -12  10   2   13.00    1.30
 -12  10   2   11.80    1.00
  12  10  -2   13.10    1.20
 -12  10   2   12.50    1.30
  12  10  -2   10.20    1.00
  12  10  -2   14.00    1.20
  10 -10  -2   31.30    1.90
 -10 -10   2   31.90    1.90
 -10 -10   2   31.50    1.90
 -10 -10   2   33.10    1.80
  10  10  -2   33.00    1.80
  10  10  -2   32.60    1.80
 -10  10   2   34.80    1.80
 -10  10   2   35.10    1.80
  10  10  -2   34.60    1.70
 -10  10   2   31.40    1.70
  -8 -10   2    0.50    0.50
  -8 -10   2    0.80    0.60
   8 -10  -2    2.10    0.70
  -8 -10   2    0.30    0.60
   8 -10  -2    1.20    0.70
  -8  10   2    0.70    0.60
   8  10  -2    1.70    0.60
   8  10  -2    1.40    0.60
  -8  10   2    1.10    0.50
   8  10  -2    1.60    0.60
   6 -10  -2   77.09    3.20
  -6 -10   2   72.99    3.30
  -6 -10   2   72.79    3.20
  -6 -10   2   70.29    3.20
   6 -10  -2   75.99    2.90
   6 -10  -2   76.59    3.10
   6 -10  -2   76.49    3.40
   6  10  -2   65.89    4.20
   6  10  -2   71.19    3.00
   6  10  -2   69.09    3.10
  -6  10   2   79.09    3.10
  -6  10   2   71.19    3.70
   6  10  -2   76.99    3.90
  -6  10   2   71.99    3.10
   4 -10  -2  354.66   11.60
  -4 -10   2  331.57   11.70
  -4 -10   2  338.27   11.60
  -4 -10   2  354.66   11.70
   4 -10  -2  342.57   11.60
   4 -10  -2  353.06   11.90
  -4  10   2  340.47   11.60
  -4  10   2  326.67   12.70
   4  10  -2  340.57   11.50
   4  10  -2  365.16   11.80
   4  10  -2  330.77   12.80
   4  10  -2  329.17   11.60
  -4  10   2  342.17   11.60
  -4  10   2  313.87   11.80
  -2 -10   2    2.00    0.70
   2 -10  -2    2.70    0.70
  -2 -10   2    1.80    0.60
   2 -10  -2    3.40    0.80
   2  10  -2    2.70    0.60
   2  10  -2    1.10    0.60
  -2  10   2    0.50    0.80
  -2  10   2    1.60    0.70
   2  10  -2    1.10    1.10
  -2  10   2    0.80    0.50
   2  10  -2    2.40    0.70
  -2  10   2    2.10    0.60
   0 -10   2    5.50    1.00
   0 -10  -2    3.20    0.70
   0 -10  -2    3.50    0.80
   0 -10   2    5.00    0.90
   0 -10  -2    4.20    0.70
   0 -10   2    4.50    0.90
   0  10  -2    3.20    0.70
   0  10   2    3.60    0.70
   0  10   2    3.60    0.70
   0  10  -2    5.10    1.00
   0  10  -2    2.90    0.60
   0  10   2    3.20    0.70
   0  10   2    4.30    1.40
   2 -10   2  169.68    5.90
  -2 -10  -2  168.68    6.00
  -2 -10  -2  152.68    5.90
  -2 -10  -2  159.88    5.90
   2  10   2  155.98    5.80
  -2  10  -2  151.28    5.70
  -2  10  -2  157.88    5.80
   2  10   2  158.88    7.00
   2  10   2  158.58    5.80
   2  10   2  149.99    5.60
  -4 -10  -2  570.24   18.90
   4 -10   2  555.44   18.90
   4 -10   2  608.84   18.80
  -4 -10  -2  550.74   18.90
   4  10   2  601.44   18.80
  -4  10  -2  553.74   18.70
   4  10   2  550.94   20.30
  -4  10  -2  536.55   18.70
   4  10   2  561.94   18.80
   4  10   2  572.94   18.80
   4  10   2  538.15   18.60
  -4  10  -2  572.74   18.70
  -6 -10  -2  147.09    5.50
   6 -10   2  140.39    5.50
  -6 -10  -2  147.29    5.40
  -6 -10  -2  139.39    5.50
  -6  10  -2  148.69    5.40
  -6  10  -2  151.68    5.30
   6  10   2  138.59    5.40
   6  10   2  142.39    5.40
   6  10   2  149.59    5.30
  -6  10  -2  152.38    5.40
   6  10   2  154.48    5.40
  -8 -10  -2   10.40    1.00
  -8 -10  -2    8.70    1.20
  -8 -10  -2    9.40    1.10
   8  10   2   10.20    1.00
   8  10   2    8.70    1.30
  -8  10  -2   11.60    1.10
  -8  10  -2   11.80    1.00
  -8  10  -2    9.60    1.00
   8  10   2   10.50    1.10
   8  10   2    9.00    1.00
 -10 -10  -2    7.50    1.00
 -10 -10  -2    9.30    1.20
 -10 -10  -2   10.10    0.90
  10 -10   2    9.50    1.10
  10 -10   2    7.40    1.10
 -10  10  -2    8.50    0.80
  10  10   2    7.60    0.80
  10  10   2    7.30    1.20
 -10  10  -2    7.00    1.00
  10  10   2    7.00    1.20
  10  10   2    9.40    1.10
 -10  10  -2    7.30    1.00
  10  10   2    8.90    1.00
  12 -10   2   26.10    1.40
  12 -10   2   23.90    1.50
 -12 -10  -2   25.20    1.60
 -12 -10  -2   23.80    1.40
 -12 -10  -2   24.50    1.40
  12  10   2   24.60    1.30
 -12  10  -2   25.00    1.30
 -12  10  -2   25.70    1.30
  12  10   2   23.30    1.40
  12  10   2   25.90    1.70
 -12  10  -2   24.10    1.40
  12  10   2   24.80    1.40
  14 -10   2   15.30    1.20
 -14 -10  -2   17.60    1.10
  14 -10   2   16.90    1.00
 -14 -10  -2   16.50    1.40
  14  10   2   17.30    1.00
  14  10   2   18.20    1.60
 -14  10  -2   17.00    1.20
  14  10   2   17.60    1.10
  14  10   2   18.30    1.10
 -14  10  -2   17.20    1.00
 -14  10  -2   17.30    1.00
  16 -10   2  128.09    4.30
  16 -10   2  121.89    4.50
  16  10   2  126.39    4.30
  16  10   2  126.59    4.40
 -16  10  -2  129.69    4.30
 -16  10  -2  126.69    4.30
  16  10   2  117.79    4.30
 -15 -11   2  151.48    5.40
 -15 -11   2  156.08    5.40
  15 -11  -2  158.88    5.30
  15 -11  -2  151.28    5.40
  15  11  -2  159.78    5.50
  15  11  -2  147.59    5.30
 -15  11   2  159.28    5.30
  15  11  -2  151.68    5.30
 -15  11   2  154.48    5.30
 -13 -11   2  228.48    7.90
 -13 -11   2  222.68    7.90
 -13 -11   2  233.18    7.90
  13 -11  -2  226.08    7.90
  13  11  -2  228.98    7.80
 -13  11   2  226.38    7.80
  13  11  -2  228.88    8.30
 -13  11   2  238.68    7.70
  13  11  -2  225.38    7.80
 -11 -11   2  273.57    9.30
  11 -11  -2  263.67    9.20
 -11 -11   2  262.47    9.20
 -11 -11   2  268.17    9.20
 -11  11   2  260.87    9.10
  11  11  -2  257.87    9.10
  11  11  -2  275.77    9.20
 -11  11   2  281.27    9.10
  -9 -11   2   14.00    1.20
  -9 -11   2   13.80    1.10
   9 -11  -2   14.40    1.50
  -9 -11   2   14.40    1.50
   9  11  -2   16.20    1.10
   9  11  -2   15.40    1.40
  -9  11   2   15.30    1.00
   9  11  -2   14.70    1.20
  -9  11   2   16.10    1.10
   9  11  -2   16.80    1.20
   7 -11  -2  480.45   14.80
  -7 -11   2  438.86   14.80
  -7 -11   2  431.06   14.90
  -7 -11   2  414.96   15.20
   7  11  -2  451.25   14.70
   7  11  -2  428.26   14.60
  -7  11   2  455.75   14.60
   7  11  -2  426.16   15.20
   7  11  -2  443.36   14.80
  -7  11   2  436.06   15.00
  -7  11   2  466.25   15.00
  -5 -11   2  178.78    6.40
  -5 -11   2  176.08    6.30
  -5 -11   2  173.38    6.40
   5 -11  -2  185.08    6.20
   5 -11  -2  188.68    7.10
   5  11  -2  165.48    6.30
   5  11  -2  172.38    6.20
  -5  11   2  175.38    6.30
  -5  11   2  177.68    6.30
   5  11  -2  171.38    6.30
   3 -11  -2  110.59    4.00
  -3 -11   2   96.79    4.00
  -3 -11   2  102.09    3.90
   3 -11  -2  100.19    3.80
   3 -11  -2  101.29    4.00
  -3 -11   2  101.49    4.00
  -3  11   2   99.59    3.90
  -3  11   2  100.39    4.00
  -3  11   2   99.99    3.90
   3  11  -2  101.39    3.90
   3  11  -2   95.79    3.90
  -1 -11   2   92.39    3.50
   1 -11  -2   86.79    3.60
   1 -11  -2   88.49    3.60
   1 -11  -2   88.09    3.40
  -1 -11   2   89.49    3.70
  -1 -11   2   87.09    3.60
  -1  11   2   87.19    3.50
   1  11  -2   87.89    4.00
   1  11  -2   88.59    3.50
   1  11  -2   87.59    3.50
  -1  11   2   85.19    3.50
  -1 -11  -2  952.10   31.00
  -1 -11  -2  976.70   31.10
   1 -11   2 1005.20   31.40
   1 -11   2  952.40   31.60
  -1 -11  -2  920.01   31.10
   1  11   2  919.31   31.00
   1  11   2  898.21   30.90
  -1  11  -2  952.30   31.00
  -1  11  -2  962.70   31.00
  -3 -11  -2  164.68    6.00
  -3 -11  -2  166.18    6.10
   3 -11   2  167.38    6.20
   3 -11   2  182.28    6.10
  -3 -11  -2  170.48    6.10
   3  11   2  158.18    6.30
  -3  11  -2  172.68    6.00
  -3  11  -2  165.88    6.00
   3  11   2  160.78    6.00
  -3  11  -2  171.18    6.20
  -5 -11  -2   32.60    1.90
  -5 -11  -2   31.90    1.80
  -5 -11  -2   30.70    1.60
   5 -11   2   30.80    1.80
   5 -11   2   32.80    1.60
   5  11   2   29.80    1.90
  -5  11  -2   33.10    1.70
   5  11   2   29.20    1.50
   5  11   2   31.30    1.50
  -5  11  -2   31.00    1.60
  -5  11  -2   30.20    1.70
   7 -11   2   55.29    2.30
  -7 -11  -2   47.80    2.20
   7 -11   2   50.99    2.10
   7 -11   2   47.50    2.30
  -7 -11  -2   45.40    2.10
  -7 -11  -2   46.10    2.30
   7  11   2   48.40    2.00
  -7  11  -2   47.50    2.20
   7  11   2   47.20    2.10
   7  11   2   52.19    2.20
  -7  11  -2   46.40    2.10
  -7  11  -2   48.80    2.10
   7  11   2   46.60    2.20
  -9 -11  -2  217.38    7.80
   9 -11   2  219.98    7.80
   9 -11   2  241.18    7.60
   9 -11   2  230.68    7.60
  -9 -11  -2  215.08    7.70
  -9 -11  -2  220.68    7.70
   9  11   2  219.68    7.50
  -9  11  -2  225.88    7.60
   9  11   2  224.48    7.70
   9  11   2  215.18    7.70
  -9  11  -2  224.88    7.60
   9  11   2  217.38    7.60
  -9  11  -2  220.38    7.60
 -11 -11  -2  352.86   12.10
 -11 -11  -2  366.56   12.00
 -11 -11  -2  353.76   12.00
  11 -11   2  367.06   11.90
  11 -11   2  360.76   12.10
 -11  11  -2  366.06   11.90
  11  11   2  354.26   11.90
  11  11   2  363.76   12.00
 -11  11  -2  362.36   11.90
  11  11   2  349.17   12.00
  13 -11   2  147.89    5.30
 -13 -11  -2  154.08    5.20
  13 -11   2  155.08    5.10
 -13 -11  -2  148.09    5.20
  13  11   2  149.59    5.10
  13  11   2  148.49    5.20
 -13  11  -2  150.58    5.10
  13  11   2  144.39    5.20
 -13  11  -2  154.28    5.10
 -12 -12   2  165.18    5.70
 -12 -12   2  162.98    5.70
  12 -12  -2  165.28    5.60
 -12  12   2  169.78    5.60
  12  12  -2  167.18    5.70
  12  12  -2  164.48    5.60
 -12  12   2  161.58    5.90
 -10 -12   2   67.59    2.70
  10 -12  -2   67.39    2.50
 -10 -12   2   66.09    2.60
  10 -12  -2   66.59    2.50
 -10  12   2   73.09    2.60
  10  12  -2   64.19    2.70
  10  12  -2   63.89    2.60
 -10  12   2   68.39    2.50
  10  12  -2   65.29    2.60
  -8 -12   2   21.00    1.30
  -8 -12   2   23.20    1.40
  -8 -12   2   18.40    1.40
  -8  12   2   21.60    1.10
   8  12  -2   18.80    1.20
  -8  12   2   20.10    1.10
   8  12  -2   20.30    1.40
  -6 -12   2  346.47   11.70
  -6 -12   2  362.16   11.70
   6 -12  -2  379.06   11.60
  -6 -12   2  347.87   11.80
  -6  12   2  329.77   11.60
   6  12  -2  322.17   11.60
   6  12  -2  351.36   11.60
  -6  12   2  351.86   11.60
   6  12  -2  336.47   11.40
  -4 -12   2  344.57   12.00
  -4 -12   2  357.56   12.00
   4 -12  -2  373.26   11.90
  -4 -12   2  357.76   11.90
  -4  12   2  355.16   11.90
   4  12  -2  341.17   11.90
   4  12  -2  374.76   12.10
  -4  12   2  343.27   11.90
  -2 -12   2    3.40    0.70
  -2 -12   2    2.80    0.60
   2 -12  -2    3.20    0.60
   2 -12  -2    4.10    0.80
   2 -12  -2    4.40    1.00
   2  12  -2    3.60    0.70
  -2  12   2    2.70    0.50
   2  12  -2    2.40    0.50
  -2  12   2    3.30    0.50
   0 -12   2   90.49    3.30
   0 -12  -2   81.99    3.30
   0 -12  -2   80.49    3.10
   0 -12  -2   80.49    3.40
   0  12   2   85.79    3.10
   0  12   2   78.99    3.10
   0  12   2   86.19    3.20
   0  12  -2   83.89    3.10
   0  12   2   85.19    3.10
   0  12  -2   81.19    3.20
   0  12  -2   70.19    3.50
   2 -12   2  120.09    4.10
  -2 -12  -2  106.79    4.20
  -2 -12  -2  111.89    4.10
  -2 -12  -2  107.79    4.10
  -2  12  -2  108.59    4.00
  -2  12  -2  106.59    4.00
   2  12   2  106.89    4.00
  -2  12  -2  112.99    4.10
   2  12   2  110.89    4.10
   2  12   2  114.99    4.00
   2  12   2  109.29    4.00
   4 -12   2   20.40    1.20
  -4 -12  -2   22.60    1.30
  -4 -12  -2   22.60    1.20
  -4 -12  -2   23.20    1.50
  -4  12  -2   21.20    1.20
   4  12   2   20.40    1.10
   4  12   2   22.00    1.20
  -4  12  -2   22.70    1.20
   4  12   2   21.20    1.20
  -4  12  -2   19.80    1.40
   4  12   2   21.60    1.30
   6 -12   2  199.58    6.40
  -6 -12  -2  176.28    6.50
  -6 -12  -2  183.18    6.40
   6 -12   2  181.38    6.20
  -6 -12  -2  183.98    6.40
   6  12   2  172.78    6.20
   6  12   2  190.78    6.30
  -6  12  -2  187.38    6.30
   6  12   2  181.98    6.20
   6  12   2  183.98    6.40
  -6  12  -2  182.08    6.50
   8 -12   2   87.79    3.10
  -8 -12  -2   85.29    3.20
   8 -12   2   85.39    3.00
  -8 -12  -2   82.29    3.20
  -8  12  -2   88.59    3.10
   8  12   2   85.09    3.20
  -8  12  -2   84.49    3.00
   8  12   2   83.79    3.10
   8  12   2   83.69    3.10
  10 -12   2   35.30    1.40
 -10 -12  -2   36.00    1.50
 -10 -12  -2   33.10    1.50
  10  12   2   34.50    1.30
  10  12   2   31.10    1.40
 -10  12  -2   33.30    1.50
  -5 -13   2  167.28    5.70
   5  13  -2  160.38    5.40
  -5  13   2  157.48    5.50
   5  13  -2  159.58    5.60
  -5  13   2  157.88    5.40
  -5  13   2  167.88    5.50
  -3 -13   2   10.70    0.80
   3 -13  -2   11.10    0.80
  -3  13   2    8.70    0.70
   3  13  -2    8.90    0.70
   3  13  -2    7.90    0.70
  -3  13   2    9.10    0.70
   3  13  -2    9.40    0.70
  -3  13   2    9.80    0.70
   1 -13  -2   24.90    1.30
  -1 -13   2   25.80    1.30
  -1 -13   2   26.90    1.20
  -1  13   2   24.10    1.20
   1  13  -2   22.50    1.10
  -1  13   2   25.40    1.10
  -1  13   2   24.70    1.20
   1  13  -2   24.00    1.20
   1 -13   2    6.10    0.70
  -1 -13  -2    6.90    0.70
   1  13   2    7.20    0.60
  -1  13  -2    6.90    0.70
   1  13   2    7.80    0.70
   1  13   2    7.30    0.70
   3 -13   2   20.00    1.00
  -3  13  -2   22.70    1.40
   3  13   2   18.90    1.00
   3  13   2   17.50    1.00
   3  13   2   18.40    0.90
  28   0  -3    0.80    0.40
  28   0  -3    0.60    0.50
 -28   0   3    0.80    0.40
 -28   0   3    0.60    0.40
  26   0  -3    0.60    0.70
 -26   0   3    0.60    0.50
 -26   0   3   -0.20    0.40
 -24   0   3    0.60    0.40
  24   0  -3    0.00    0.60
  24   0  -3    0.50    0.50
  24   0  -3    0.70    0.60
  22   0  -3    0.10    0.70
  22   0  -3   -0.30    0.70
  22   0  -3    0.50    0.70
 -22   0   3   -0.30    0.40
  20   0  -3    1.20    0.80
  20   0  -3    1.40    0.70
  20   0  -3    0.10    0.70
 -20   0   3    1.00    0.60
  18   0  -3    6.30    1.20
  16   0  -3    2.70    0.70
  16   0  -3    2.00    0.70
  16   0  -3    1.50    0.50
  16   0  -3    2.10    0.60
  16   0  -3    1.60    0.60
 -14   0   3    1.30    0.60
  14   0  -3    0.50    0.60
  12   0  -3    3.00    0.80
  10   0  -3    1.90    0.40
  10   0  -3    2.00    0.60
   8   0  -3    1.30    0.30
   6   0  -3    0.80    0.20
  -6   0   3    0.60    0.20
  -4   0   3    1.30    0.20
   4   0  -3    0.90    0.20
  -2   0   3    3.10    0.30
   2   0  -3    3.20    0.30
   0   0   3    5.10    0.30
   2   0   3    2.40    0.30
   2   0   3    2.30    0.40
  -2   0  -3    2.40    0.20
   6   0   3    5.80    0.60
  10   0   3    4.00    0.80
  10   0   3    3.30    0.70
  12   0   3    3.90    0.80
  14   0   3    1.50    0.50
  14   0   3    1.90    0.80
  14   0   3    0.70    0.60
  14   0   3    0.90    0.50
  16   0   3    0.50    0.60
  16   0   3    1.30    0.60
  16   0   3    0.30    0.80
  16   0   3    0.80    0.70
  16   0   3    0.90    0.50
  16   0   3    2.10    0.90
  18   0   3    3.50    0.80
  18   0   3    2.80    1.40
  20   0   3    0.40    0.50
  20   0   3    0.40    0.50
  20   0   3    0.30    0.70
  22   0   3    0.20    0.40
 -22   0  -3    1.30    0.40
  22   0   3    1.00    0.40
  22   0   3   -0.10    0.50
  22   0   3    0.90    0.50
  24   0   3    0.20    0.30
  24   0   3    0.60    0.50
 -24   0  -3    0.50    0.40
  24   0   3    0.40    0.50
 -29  -1   3    1.60    0.40
  29  -1  -3    1.40    0.30
  29   1  -3    1.90    0.40
 -29   1   3    1.90    0.40
  29   1  -3    2.00    0.50
  27  -1  -3   18.90    1.30
  27  -1  -3   17.70    1.10
 -27  -1   3   18.10    1.00
 -27  -1   3   17.40    1.10
  27  -1  -3   16.10    1.10
  27   1  -3   17.10    1.30
 -27   1   3   18.80    1.10
 -27   1   3   18.00    1.10
  27   1  -3   16.60    1.10
  25  -1  -3   55.79    2.50
 -25  -1   3   56.19    2.40
 -25  -1   3   58.49    2.30
  25  -1  -3   54.59    2.60
 -25   1   3   53.59    2.30
 -25   1   3   54.49    2.40
  25   1  -3   53.79    2.70
  25   1  -3   57.99    2.50
  25   1  -3   57.19    2.60
 -23  -1   3    1.60    0.50
 -23  -1   3    0.70    0.50
  23  -1  -3    1.00    0.70
  23   1  -3    0.40    0.60
 -23   1   3    1.40    0.50
 -23   1   3    0.40    0.50
 -21  -1   3 2266.77   74.69
  21  -1  -3 2302.07   75.09
  21  -1  -3 2431.66   74.79
  21  -1  -3 2295.77   75.09
  21   1  -3 2301.57   75.09
 -21   1   3 2333.47   74.69
 -21   1   3 2334.77   74.69
  21   1  -3 2336.97   74.99
  21   1  -3 2283.17   74.89
  19  -1  -3  264.27    8.80
 -19  -1   3  247.68    8.70
  19  -1  -3  259.17    9.60
  19  -1  -3  254.17    9.10
  19   1  -3  253.97    9.10
  19   1  -3  244.98    8.90
  19   1  -3  250.07    8.90
 -19   1   3  261.87    8.70
  19   1  -3  257.77    9.40
 -19   1   3  252.97    8.70
  17  -1  -3   56.79    2.50
  17  -1  -3   60.39    2.80
  17  -1  -3   57.69    2.70
  17  -1  -3   66.89    2.90
  17  -1  -3   59.29    3.00
  17   1  -3   54.79    2.70
  17   1  -3   61.39    2.80
  17   1  -3   56.99    2.80
  17   1  -3   61.39    2.70
 -17   1   3   57.49    2.50
  15  -1  -3   51.99    2.20
 -15  -1   3   52.29    2.30
  15  -1  -3   57.49    2.50
  15  -1  -3   55.89    2.60
  15   1  -3   51.99    2.40
  15   1  -3   55.59    2.50
  15   1  -3   51.69    2.40
  13  -1  -3  424.86   14.40
 -13  -1   3  423.56   14.10
  13  -1  -3  453.05   14.50
  13  -1  -3  423.06   14.30
  13   1  -3  428.16   14.30
  13   1  -3  414.06   14.20
  11  -1  -3  726.93   24.30
 -11  -1   3  706.43   24.00
  11  -1  -3  767.92   24.40
  11   1  -3  734.83   24.20
  11   1  -3  767.52   24.60
  -9  -1   3  742.93   25.20
   9   1  -3  776.32   25.00
  -3  -1   3   41.60    1.50
   3  -1  -3   35.50    1.40
  -3  -1   3   37.50    1.50
  -3   1   3   41.00    1.30
   3   1  -3   35.20    1.50
   3   1  -3   39.40    1.60
  -3   1   3   32.80    1.40
   9  -1   3    3.40    0.70
   9  -1   3    1.70    0.70
   9   1   3    3.00    0.80
   9   1   3    4.30    1.00
  11  -1   3  221.38    8.20
  11  -1   3  230.18    8.20
  11  -1   3  216.98    7.90
  11   1   3  215.78    7.80
  11   1   3  221.78    8.20
  13  -1   3  928.21   29.80
  13  -1   3  892.81   30.00
  13  -1   3  913.01   29.20
  13  -1   3  884.41   29.30
  13  -1   3  878.61   29.20
  13  -1   3  909.11   29.50
  13   1   3  895.81   30.00
 -13   1  -3  899.71   31.30
  13   1   3  864.21   29.20
  13   1   3  914.21   29.20
  13   1   3  886.31   29.40
  13   1   3  870.31   29.40
  13   1   3  906.81   29.40
  15  -1   3 4055.09  130.89
  15  -1   3 4037.70  129.79
  15  -1   3 4058.99  129.89
  15  -1   3 3978.40  130.19
  15   1   3 4021.60  130.09
  15   1   3 4165.68  129.89
  15   1   3 4000.50  129.89
  17  -1   3   10.90    1.10
  17  -1   3    8.90    1.00
  17  -1   3    7.90    1.90
  17  -1   3    9.80    1.40
  17   1   3    8.90    1.80
  17   1   3    8.90    1.10
  17   1   3    7.80    1.00
  17   1   3    8.00    1.40
  17   1   3   11.00    1.40
  19  -1   3   32.20    1.70
  19  -1   3   27.90    2.00
  19  -1   3   30.30    1.70
  19  -1   3   30.20    1.60
 -19  -1  -3   35.00    1.60
  19   1   3   31.60    1.70
  19   1   3   31.30    1.90
  19   1   3   31.90    1.80
  19   1   3   31.50    2.70
 -19   1  -3   29.40    1.90
  19   1   3   28.90    3.00
 -21  -1  -3   23.80    1.40
  21  -1   3   25.00    1.50
  21  -1   3   28.30    1.70
  21  -1   3   26.10    1.70
  21  -1   3   28.70    1.80
  21   1   3   23.90    1.40
  21   1   3   23.30    1.50
 -21   1  -3   24.00    1.40
 -23  -1  -3  172.38    6.10
  23  -1   3  173.28    6.20
  23  -1   3  184.28    6.10
  23  -1   3  184.18    6.40
  23  -1   3  173.48    6.00
  23   1   3  187.88    6.30
  23   1   3  176.78    6.20
 -23   1  -3  181.28    6.10
  23   1   3  170.88    6.00
  25  -1   3  186.08    6.20
 -25  -1  -3  179.88    6.00
  25  -1   3  170.68    6.00
  25   1   3  178.28    6.00
 -25   1  -3  169.78    6.00
  25   1   3  185.28    6.00
 -28  -2   3   13.90    0.90
  28  -2  -3   11.80    1.00
  28  -2  -3   13.90    1.10
  28  -2  -3   13.40    0.90
 -28  -2   3   13.80    0.80
  28   2  -3   13.40    0.90
 -28   2   3   13.70    0.90
  28   2  -3   13.10    1.00
  26  -2  -3   14.80    1.00
 -26  -2   3   13.90    1.00
 -26  -2   3   15.40    1.00
  26  -2  -3   15.30    1.00
  26  -2  -3   13.50    1.20
  26   2  -3   14.90    1.20
 -26   2   3   15.20    1.10
  26   2  -3   14.00    1.00
 -26   2   3   13.90    1.10
  26   2  -3   14.60    1.40
  24  -2  -3    1.20    0.70
  24  -2  -3    1.40    0.50
 -24  -2   3    2.70    0.60
  24  -2  -3    2.10    0.80
  24  -2  -3    2.60    0.60
  24   2  -3    2.30    0.60
 -24   2   3    3.30    0.70
  24   2  -3    1.80    0.70
  24   2  -3    2.80    0.70
 -24   2   3    2.40    0.60
  22  -2  -3    2.20    0.70
  22  -2  -3    1.50    0.70
 -22  -2   3    1.80    0.50
 -22   2   3    2.00    0.50
 -22   2   3    2.80    0.70
  20  -2  -3  447.86   15.70
  20  -2  -3  458.05   14.80
 -20   2   3  431.56   14.70
  20   2  -3  443.46   15.80
  20   2  -3  433.26   15.10
  20   2  -3  424.06   14.70
 -20   2   3  444.06   14.70
  20   2  -3  457.15   15.00
  18  -2  -3 1947.21   61.49
  18  -2  -3 1829.72   60.89
  18  -2  -3 1835.32   61.49
  18  -2  -3 1888.01   60.69
  18   2  -3 2001.50   60.89
 -18   2   3 1857.51   60.59
  18   2  -3 1917.71   60.59
  18   2  -3 1860.21   61.29
  18   2  -3 1863.61   60.79
  18   2  -3 1807.72   60.89
 -18   2   3 1871.41   60.59
 -16  -2   3    6.30    1.00
  16  -2  -3    5.50    1.10
  16  -2  -3    5.40    0.80
  16   2  -3    6.80    1.10
  16   2  -3    5.50    1.10
  16   2  -3    5.40    0.90
 -16   2   3    6.30    1.60
 -16   2   3    5.80    0.80
  14  -2  -3  798.52   26.00
  14  -2  -3  798.52   26.10
 -14  -2   3  786.12   25.90
  14  -2  -3  798.12   26.40
  14  -2  -3  786.72   25.90
 -14   2   3  806.42   25.80
  14   2  -3  793.22   26.30
  14   2  -3  796.92   26.00
  14   2  -3  800.72   26.10
  12  -2  -3    5.00    0.60
 -12  -2   3    4.70    0.70
  10  -2  -3  539.75   19.00
 -10  -2   3  587.54   18.80
  10  -2  -3  605.74   19.00
  10   2  -3  586.34   19.00
  10   2  -3  565.64   18.80
   8  -2  -3 3799.12  129.59
   8  -2  -3 3512.85  128.09
  -8  -2   3 3488.85  127.89
   8   2  -3 3761.02  130.29
   6  -2  -3 6221.38  214.18
   6  -2  -3 6202.58  215.18
   2  -2  -3 1412.66   50.79
  -2  -2   3 1409.06   50.89
   2   2  -3 1356.86   50.89
   0  -2   3  503.45   16.70
   0  -2   3  527.85   16.50
   0   2   3  479.05   16.40
   0   2   3  499.15   16.30
  -4  -2  -3  969.00   31.90
   4   2   3  967.90   31.30
   6  -2   3  874.21   28.90
  -6   2  -3  913.61   29.50
   6   2   3  849.02   28.80
   6   2   3  884.81   28.90
  -8  -2  -3  640.04   21.00
  -8  -2  -3  662.73   21.50
   8  -2   3  667.23   21.60
   8  -2   3  652.53   21.60
  -8   2  -3  661.73   22.40
   8   2   3  643.24   21.50
   8   2   3  604.14   21.90
   8   2   3  653.63   21.30
  10  -2   3  181.38    6.90
  10  -2   3  181.18    6.90
  10  -2   3  170.28    6.40
 -10  -2  -3  191.98    6.80
  10   2   3  181.08    6.60
 -10   2  -3  197.68    7.90
  10   2   3  191.48    7.00
  12  -2   3  713.83   23.50
  12  -2   3  660.83   22.80
  12  -2   3  694.03   22.80
  12  -2   3  703.03   23.50
  12  -2   3  702.13   23.00
  12  -2   3  694.33   23.10
  12   2   3  685.53   23.00
  12   2   3  700.73   22.80
  12   2   3  659.53   23.50
 -12   2  -3  733.13   24.90
  12   2   3  681.93   23.00
  12   2   3  721.93   23.00
  14  -2   3  305.47   11.20
  14  -2   3  302.77   10.70
  14  -2   3  301.17   10.40
  14  -2   3  285.07   10.80
  14  -2   3  300.97   10.50
  14  -2   3  316.57   11.20
  14  -2   3  313.27   10.40
  14   2   3  306.37   10.50
  14   2   3  311.07   11.30
  14   2   3  301.57   10.60
  14   2   3  310.27   10.60
  14   2   3  318.57   10.70
  14   2   3  312.87   10.50
  14   2   3  287.47   10.70
  14   2   3  317.07   10.40
  16  -2   3   26.40    2.00
  16  -2   3   23.30    3.40
  16  -2   3   28.20    1.70
  16  -2   3   27.20    1.60
  16  -2   3   25.40    1.60
  16   2   3   26.90    1.80
  16   2   3   21.90    1.70
  16   2   3   25.50    1.80
  16   2   3   22.40    1.90
  16   2   3   24.30    1.70
  16   2   3   22.40    1.70
 -16   2  -3   24.50    1.40
  16   2   3   26.60    1.90
  18  -2   3   12.70    1.10
  18  -2   3    8.80    1.40
  18  -2   3   11.30    1.00
  18  -2   3   11.70    1.10
  18   2   3   10.70    2.10
  18   2   3    9.80    1.50
  18   2   3   11.30    1.10
  18   2   3    9.60    1.30
  18   2   3   10.60    1.00
  18   2   3   10.20    1.40
  18   2   3    9.70    1.20
 -20  -2  -3   45.00    1.90
  20  -2   3   38.90    1.90
  20  -2   3   43.40    2.00
  20  -2   3   41.10    2.30
  20  -2   3   40.50    2.10
  20   2   3   43.40    2.40
  20   2   3   43.30    2.20
  20   2   3   48.30    2.00
 -20   2  -3   40.60    1.90
  20   2   3   42.30    2.00
  22  -2   3   34.80    1.90
  22  -2   3   36.10    1.70
 -22  -2  -3   37.10    1.60
  22  -2   3   33.10    1.70
  22  -2   3   34.50    1.50
  22   2   3   36.20    1.90
  22   2   3   37.40    1.60
  22   2   3   34.30    1.70
 -22   2  -3   33.80    1.60
 -24  -2  -3  289.67    9.60
  24  -2   3  296.47    9.60
  24  -2   3  300.17    9.70
  24  -2   3  283.57    9.60
 -24   2  -3  283.57    9.50
  24   2   3  277.47    9.60
  24   2   3  284.57    9.60
 -29  -3   3    1.40    0.30
  29  -3  -3    0.60    0.30
  29  -3  -3    1.20    0.40
  29  -3  -3    1.00    0.40
  29   3  -3    0.70    0.40
  29   3  -3    1.20    0.30
 -29   3   3    1.30    0.40
 -29   3   3    1.00    0.30
  27  -3  -3   21.60    1.20
  27  -3  -3   23.40    1.40
 -27  -3   3   24.10    1.20
  27  -3  -3   24.10    1.20
  27   3  -3   23.50    1.20
  27   3  -3   25.10    1.40
 -27   3   3   21.90    1.20
  25  -3  -3   58.19    2.40
  25  -3  -3   53.79    2.50
  25  -3  -3   51.99    2.30
  25  -3  -3   58.79    2.90
 -25  -3   3   50.59    2.20
 -25  -3   3   51.59    2.40
  25   3  -3   53.09    2.50
  25   3  -3   53.79    2.40
 -25   3   3   55.79    2.30
  25   3  -3   49.40    2.40
  25   3  -3   55.39    2.60
  23  -3  -3    0.90    0.50
 -23  -3   3    1.30    0.50
  23  -3  -3    0.20    0.60
  23   3  -3    0.80    0.60
 -23   3   3    1.80    0.70
  23   3  -3    1.60    0.60
  23   3  -3    1.70    0.60
 -23   3   3    1.30    0.50
  21  -3  -3   21.10    1.50
 -21  -3   3   21.40    1.30
  21  -3  -3   19.00    3.70
  21  -3  -3   20.90    1.70
  21   3  -3   19.50    1.70
  21   3  -3   21.40    1.60
 -21   3   3   19.40    1.30
  21   3  -3   18.20    1.70
  21   3  -3   20.00    1.30
 -21   3   3   19.60    1.50
  19  -3  -3  584.44   20.80
  19  -3  -3  616.84   20.00
  19  -3  -3  589.04   20.20
 -19   3   3  588.94   19.90
 -19   3   3  584.14   19.80
  19   3  -3  621.14   20.10
  19   3  -3  605.04   19.80
  19   3  -3  628.84   20.80
  19   3  -3  607.84   20.20
  19   3  -3  607.74   20.10
  17  -3  -3 1201.08   39.30
  17  -3  -3 1201.88   39.50
  17  -3  -3 1235.98   40.20
 -17  -3   3 1206.38   39.20
  17  -3  -3 1218.58   40.20
 -17  -3   3 1222.48   39.30
  17   3  -3 1244.08   39.90
 -17   3   3 1208.48   39.20
  17   3  -3 1158.28   39.40
  17   3  -3 1269.87   39.40
 -17   3   3 1174.98   39.20
 -17   3   3 1192.08   41.20
  17   3  -3 1193.58   39.30
  15  -3  -3  102.69    4.40
  15  -3  -3   98.99    3.80
 -15  -3   3   97.29    3.80
 -15  -3   3   98.79    3.80
 -15   3   3  108.49    5.00
 -15   3   3  104.89    3.70
  15   3  -3  102.89    3.90
  15   3  -3   96.79    4.20
 -13  -3   3 1020.70   34.40
 -13  -3   3 1094.09   34.50
  13  -3  -3 1120.19   34.70
  13  -3  -3 1041.80   35.00
  13  -3  -3 1043.90   34.50
  13   3  -3 1050.49   34.50
 -13   3   3 1113.99   35.60
  13   3  -3 1038.40   34.50
 -13   3   3 1045.30   34.40
  13   3  -3 1069.89   35.00
  11  -3  -3  353.66   11.80
  11  -3  -3  359.46   11.70
 -11  -3   3  358.36   11.50
  11  -3  -3  340.97   12.00
  11   3  -3  321.17   11.70
 -11   3   3  356.86   12.30
  11   3  -3  343.27   11.80
   9  -3  -3  950.40   31.50
  -9  -3   3  996.00   31.20
  -9  -3   3  952.90   31.80
   9   3  -3  923.51   31.40
  -9   3   3  999.40   31.80
   7  -3  -3 3200.28  115.79
  -7  -3   3 3167.88  115.19
   7  -3  -3 3186.18  115.39
   7   3  -3 3161.88  116.49
  -5  -3   3  146.69    5.80
  -5  -3   3  163.28    5.30
   5  -3  -3  155.48    5.40
  -5  -3   3  148.99    5.60
   5  -3  -3  160.58    5.50
  -5   3   3  143.39    5.20
   5   3  -3  158.98    5.60
  -5   3   3  150.68    5.40
   5   3  -3  146.69    5.60
  -3  -3   3    6.90    0.60
   3  -3  -3    5.70    0.60
   3  -3  -3    7.30    0.60
  -3  -3   3    6.60    0.70
  -3   3   3    7.70    0.70
   3   3  -3    6.20    0.70
  -3   3   3    7.20    0.60
   3   3  -3    7.70    0.80
  -3   3   3    5.80    0.50
  -1  -3   3  393.96   12.80
   1  -3  -3  383.46   12.90
  -1  -3   3  374.16   12.80
  -1  -3   3  356.66   13.10
   1  -3  -3  409.86   12.60
   1  -3  -3  369.96   12.80
   1   3  -3  377.66   13.10
  -1   3   3  366.26   12.80
  -1   3   3  391.66   12.90
   1   3  -3  399.86   12.80
  -1   3   3  393.36   12.60
  -1   3   3  398.76   12.60
   1  -3   3 1690.23   64.99
  -1  -3  -3 1651.63   64.49
  -1   3  -3 1817.82   65.49
   1   3   3 1776.02   64.59
   3  -3   3  167.98    5.90
  -3  -3  -3  166.18    6.20
  -3  -3  -3  169.98    6.00
  -3   3  -3  152.98    6.20
   3   3   3  157.28    5.80
   3   3   3  170.58    5.60
   3   3   3  161.08    6.00
  -5  -3  -3 1080.19   35.70
   5   3   3 1150.08   36.20
   5   3   3 1094.99   35.90
   7  -3   3   17.10    1.30
  -7  -3  -3   18.60    1.40
   7  -3   3   17.70    1.40
  -7  -3  -3   17.90    1.00
   7   3   3   18.60    1.10
  -7   3  -3   18.80    1.70
   9  -3   3   74.09    3.30
   9  -3   3   66.99    2.80
  -9  -3  -3   66.09    2.60
   9  -3   3   71.39    3.10
  -9  -3  -3   67.39    3.20
   9   3   3   75.59    3.30
   9   3   3   69.99    2.90
  -9   3  -3   67.49    3.80
  -9   3  -3   67.19    2.60
   9   3   3   67.09    2.80
  11  -3   3   85.39    3.40
  11  -3   3   84.49    3.70
 -11  -3  -3   88.49    4.00
  11  -3   3   87.79    3.90
 -11  -3  -3   87.09    3.30
  11  -3   3   86.39    4.00
  11   3   3   84.19    3.50
  11   3   3   90.99    4.00
 -11   3  -3   92.89    4.90
 -11   3  -3   86.19    3.20
  11   3   3   89.59    3.50
  11   3   3   85.59    3.50
  13  -3   3   64.89    3.10
  13  -3   3   64.59    2.70
  13  -3   3   61.29    2.70
  13  -3   3   64.29    2.70
  13  -3   3   61.79    2.70
  13  -3   3   62.09    2.80
  13  -3   3   60.79    3.40
  13   3   3   63.69    2.90
 -13   3  -3   66.09    2.50
  13   3   3   60.89    2.90
  13   3   3   65.29    2.70
  13   3   3   58.99    2.80
  13   3   3   64.19    3.30
  13   3   3   67.49    2.70
  13   3   3   59.09    2.80
  15  -3   3   38.20    1.90
  15  -3   3   36.70    2.00
  15  -3   3   39.60    2.00
  15  -3   3   33.80    1.90
  15  -3   3   38.40    2.90
  15  -3   3   37.70    2.30
  15  -3   3   36.50    2.00
  15   3   3   41.80    2.00
  15   3   3   33.40    2.00
  15   3   3   37.10    1.90
  15   3   3   37.90    2.60
  15   3   3   35.40    2.20
  15   3   3   35.60    2.10
 -15   3  -3   39.40    1.80
  15   3   3   38.80    2.20
  15   3   3   40.50    2.30
  17  -3   3  164.88    6.40
  17  -3   3  169.68    5.90
  17  -3   3  166.78    6.10
  17  -3   3  163.38    6.00
  17  -3   3  179.28    6.10
  17   3   3  156.58    6.20
  17   3   3  159.78    6.20
  17   3   3  167.88    6.00
  17   3   3  160.68    5.90
  17   3   3  164.38    6.30
  17   3   3  158.18    7.00
 -17   3  -3  167.88    5.90
  17   3   3  169.48    6.00
  17   3   3  168.18    6.20
  19  -3   3   33.70    1.80
  19  -3   3   33.50    1.70
  19  -3   3   32.30    2.10
  19  -3   3   36.30    1.80
  19   3   3   33.80    2.10
  19   3   3   35.70    1.80
  19   3   3   34.40    1.80
  19   3   3   36.30    2.10
  19   3   3   37.70    1.80
  19   3   3   31.50    2.00
 -19   3  -3   33.20    1.70
 -21  -3  -3   48.80    2.10
  21  -3   3   51.29    2.20
  21  -3   3   55.49    2.10
  21  -3   3   51.89    2.20
 -21   3  -3   49.40    2.20
  21   3   3   57.69    2.40
  21   3   3   49.20    2.10
  21   3   3   49.20    2.50
  21   3   3   50.79    2.20
 -23  -3  -3    2.70    0.50
  23  -3   3    1.90    0.60
  23  -3   3    2.20    0.40
  23  -3   3    2.50    0.50
 -23   3  -3    2.20    0.50
  23   3   3    2.40    0.40
  23   3   3    3.20    0.60
  28  -4  -3   29.00    1.40
 -28  -4   3   29.20    1.20
  28  -4  -3   27.40    1.30
 -28   4   3   28.10    1.30
  28   4  -3   29.40    1.40
  28   4  -3   27.00    1.20
  26  -4  -3  193.68    6.80
 -26  -4   3  196.48    6.70
  26  -4  -3  189.78    6.70
 -26  -4   3  199.48    6.70
  26  -4  -3  210.48    7.10
  26  -4  -3  199.58    7.00
  26   4  -3  191.68    6.80
  26   4  -3  202.68    6.80
 -26   4   3  192.28    6.70
  26   4  -3  201.58    6.70
  26   4  -3  192.08    7.00
 -26   4   3  196.08    6.80
  24  -4  -3  182.58    6.30
 -24  -4   3  182.08    6.20
  24  -4  -3  182.38    6.30
  24  -4  -3  169.68    6.60
  24  -4  -3  187.68    6.40
  24   4  -3  181.48    6.60
  24   4  -3  168.48    6.50
 -24   4   3  176.68    6.30
  24   4  -3  178.68    6.20
  24   4  -3  181.68    6.70
  22  -4  -3  202.58    7.60
 -22  -4   3  202.78    7.20
  22  -4  -3  200.88    7.30
  22  -4  -3  209.18    7.40
  22   4  -3  204.68    7.40
 -22   4   3  219.38    7.80
  22   4  -3  213.98    7.50
  22   4  -3  209.68    7.20
  22   4  -3  208.88    7.50
  20  -4  -3   91.89    4.80
  20  -4  -3   98.39    3.80
  20  -4  -3   94.29    3.70
  20  -4  -3   92.89    4.00
  20   4  -3   92.59    4.00
  20   4  -3   95.49    3.80
  20   4  -3   91.79    3.60
 -20   4   3   95.09    3.70
  20   4  -3   95.99    3.90
  20   4  -3   90.59    4.70
  18  -4  -3 1792.72   57.39
  18  -4  -3 1733.63   57.09
  18  -4  -3 1745.13   58.09
 -18  -4   3 1833.62   56.99
 -18  -4   3 1775.22   57.09
  18   4  -3 1713.03   57.79
  18   4  -3 1728.93   57.09
  18   4  -3 1869.71   57.19
 -18   4   3 1758.02   56.99
  18   4  -3 1701.43   57.19
  16  -4  -3  422.86   14.50
 -16  -4   3  408.86   13.50
  16  -4  -3  392.46   13.80
  16  -4  -3  384.66   13.50
  16  -4  -3  385.56   14.40
  16   4  -3  408.06   14.10
 -16   4   3  413.96   13.40
  16   4  -3  412.46   13.60
 -16   4   3  393.16   15.20
  16   4  -3  409.96   13.60
  14  -4  -3  600.34   20.20
 -14  -4   3  630.54   20.20
  14  -4  -3  609.24   21.00
 -14  -4   3  606.94   20.20
 -14   4   3  634.24   21.60
  14   4  -3  601.24   20.70
 -14   4   3  614.94   20.10
  12  -4  -3 1955.70   60.29
  12  -4  -3 1799.92   60.49
 -12  -4   3 1838.62   59.89
 -12  -4   3 1890.91   59.79
  12   4  -3 1843.32   59.89
 -12   4   3 1823.22   59.79
 -12   4   3 1855.51   60.89
  12   4  -3 1857.81   60.39
 -10  -4   3  577.24   19.70
 -10  -4   3  601.74   18.80
  10  -4  -3  555.24   19.30
 -10  -4   3  561.14   18.80
  10  -4  -3  603.04   19.20
  10   4  -3  547.65   19.20
  10   4  -3  550.14   18.90
 -10   4   3  609.64   19.70
 -10   4   3  577.04   18.80
   8  -4  -3 4515.55  162.28
  -8  -4   3 4332.97  160.88
   8   4  -3 4511.65  163.88
   6  -4  -3  918.61   30.30
   6  -4  -3  936.11   30.20
  -6  -4   3  915.71   29.80
  -6  -4   3  931.91   30.50
   6   4  -3  903.71   30.60
  -4  -4   3 2849.22  111.99
   4  -4  -3 3065.59  113.39
   4   4  -3 3184.08  114.39
  -4   4   3 3215.08  112.69
   2  -4  -3 1085.69   35.80
  -2  -4   3 1068.59   35.20
   2   4  -3 1128.39   35.80
   0  -4  -3  351.36   12.10
   0  -4  -3  354.06   12.10
   0  -4   3  363.96   12.00
   0  -4   3  344.47   11.90
   0   4   3  346.27   12.00
   0   4   3  361.06   11.70
   0   4   3  338.37   11.80
   0   4  -3  371.86   12.00
   0   4  -3  344.37   11.40
   0   4  -3  343.17   12.30
  -2  -4  -3  785.02   24.30
  -2  -4  -3  697.13   23.50
   2  -4   3  699.43   23.20
   2  -4   3  715.23   23.40
   2   4   3  658.13   23.20
   2   4   3  712.83   23.00
  -2   4  -3  692.03   23.20
  -2   4  -3  696.43   23.80
  -4  -4  -3  585.04   19.70
  -4  -4  -3  595.24   20.40
   4  -4   3  628.84   20.30
   4   4   3  625.24   19.90
  -4   4  -3  605.44   20.70
   4   4   3  584.94   20.10
  -4   4  -3  616.64   19.80
   6  -4   3  383.06   13.20
   6  -4   3  390.26   12.60
  -6  -4  -3  361.76   12.50
  -6  -4  -3  399.16   13.30
  -6   4  -3  392.16   14.10
   6   4   3  356.86   12.70
   6   4   3  366.56   13.00
  -8  -4  -3  193.78    6.60
  -8  -4  -3  196.98    8.10
   8  -4   3  196.68    7.40
   8  -4   3  188.38    6.80
   8   4   3  201.08    7.30
  -8   4  -3  184.48    6.60
   8   4   3  195.18    6.80
  -8   4  -3  197.18    8.10
   8   4   3  198.88    6.80
 -10  -4  -3   28.80    1.40
  10  -4   3   22.40    1.40
  10  -4   3   22.60    1.80
 -10  -4  -3   29.60    1.50
 -10  -4  -3   30.80    2.30
  10  -4   3   23.10    2.00
 -10   4  -3   24.80    2.50
  10   4   3   24.20    1.60
  10   4   3   26.00    1.60
  10   4   3   30.20    2.00
  10   4   3   26.40    1.60
 -10   4  -3   24.10    1.30
  12  -4   3   91.29    4.50
  12  -4   3   88.69    3.70
  12  -4   3   94.29    3.70
  12  -4   3   95.49    4.10
  12  -4   3   98.39    3.60
  12  -4   3   94.29    3.80
 -12  -4  -3   92.69    3.60
  12   4   3   95.29    3.90
  12   4   3   97.49    3.70
  12   4   3   95.29    3.50
 -12   4  -3   88.79    3.50
  12   4   3  101.49    3.80
  12   4   3   91.39    3.70
  12   4   3   96.99    4.40
  12   4   3   92.99    3.90
  14  -4   3  196.98    7.00
  14  -4   3  194.18    7.00
  14  -4   3  204.58    7.10
  14  -4   3  198.18    8.10
  14  -4   3  194.98    7.40
  14  -4   3  200.38    7.20
  14  -4   3  194.78    7.10
 -14   4  -3  197.58    6.90
  14   4   3  205.38    7.00
  14   4   3  187.38    7.30
  14   4   3  208.38    7.30
  14   4   3  207.38    8.00
  14   4   3  195.98    7.10
  14   4   3  194.78    7.20
  14   4   3  212.48    7.10
  16  -4   3    5.00    0.90
  16  -4   3    3.80    0.60
  16  -4   3    5.40    1.50
  16  -4   3    3.40    0.70
  16  -4   3    3.70    0.80
  16  -4   3    4.40    0.80
  16  -4   3    6.50    1.30
  16   4   3    3.50    1.20
  16   4   3    5.00    0.90
  16   4   3    5.00    1.00
  16   4   3    5.00    0.90
  16   4   3    3.90    0.80
  16   4   3    5.50    1.20
  18  -4   3  725.63   23.40
  18  -4   3  710.23   23.30
  18  -4   3  753.42   23.60
  18  -4   3  702.03   23.50
  18  -4   3  696.73   23.50
  18  -4   3  677.83   23.80
 -18   4  -3  720.03   23.40
  18   4   3  707.93   23.40
  18   4   3  764.72   23.50
  18   4   3  701.93   23.80
  18   4   3  729.13   23.70
  18   4   3  687.83   23.60
  18   4   3  696.23   23.40
  20  -4   3  321.27   11.40
  20  -4   3  336.97   11.30
  20  -4   3  343.77   12.00
  20  -4   3  354.56   12.10
  20   4   3  335.97   11.40
  20   4   3  353.86   11.50
  20   4   3  327.07   11.80
  20   4   3  349.96   11.70
 -20   4  -3  342.27   11.40
  22  -4   3  150.18    5.10
  22  -4   3  143.99    5.30
  22  -4   3  139.39    5.00
 -22  -4  -3  145.69    5.00
  22   4   3  150.78    5.00
  22   4   3  138.79    5.00
 -22   4  -3  141.19    5.00
  24  -4   3  206.68    7.00
  24  -4   3  194.08    6.80
 -24  -4  -3  214.28    6.90
 -24  -4  -3  204.68    6.80
  24  -4   3  210.78    6.90
 -24   4  -3  211.68    6.90
  24   4   3  202.48    6.80
  27  -5  -3  259.37    8.60
  27  -5  -3  260.67    8.80
 -27  -5   3  262.87    8.50
 -27   5   3  248.48    8.60
  27   5  -3  251.37    8.80
 -27   5   3  267.97    8.50
 -25  -5   3    2.20    0.50
  25  -5  -3    4.10    0.60
  25  -5  -3    2.80    0.80
  25  -5  -3    2.60    0.60
 -25  -5   3    3.10    0.70
 -25   5   3    2.80    0.50
  25   5  -3    2.80    0.50
  25   5  -3    2.00    0.60
  25   5  -3    2.80    0.50
 -25   5   3    3.30    0.60
  25   5  -3    2.80    0.60
  25   5  -3    2.20    0.60
  23  -5  -3  104.89    4.00
  23  -5  -3  106.69    4.60
  23  -5  -3  114.19    4.00
  23  -5  -3  112.79    4.20
 -23  -5   3  104.59    3.90
  23   5  -3  103.79    4.20
  23   5  -3  100.29    3.90
  23   5  -3  102.59    4.30
 -23   5   3  109.49    4.00
  23   5  -3  112.59    4.00
  23   5  -3  106.59    4.30
 -23   5   3  108.19    4.00
  23   5  -3  107.09    4.90
  21  -5  -3  990.40   33.10
  21  -5  -3 1005.30   32.70
  21  -5  -3 1006.80   32.70
  21  -5  -3 1019.80   33.00
  21   5  -3 1012.50   32.80
  21   5  -3 1003.90   32.90
  21   5  -3 1024.20   32.70
 -21   5   3 1025.70   33.00
  21   5  -3  957.90   32.60
  19  -5  -3   17.90    1.60
 -19  -5   3   17.90    1.40
  19  -5  -3   17.70    1.40
 -19  -5   3   19.70    1.60
  19  -5  -3   17.70    2.30
 -19   5   3   20.90    1.30
  19   5  -3   18.60    1.40
  19   5  -3   17.50    1.50
  19   5  -3   17.90    2.30
  19   5  -3   17.10    1.60
  19   5  -3   18.40    1.60
  17  -5  -3  260.37    9.90
 -17  -5   3  244.28    8.70
  17  -5  -3  252.07    8.80
 -17  -5   3  249.08    8.70
  17  -5  -3  241.68    9.00
 -17   5   3  255.97    8.60
  17   5  -3  251.27    9.50
  17   5  -3  259.67    8.80
  17   5  -3  239.28    8.80
  17   5  -3  251.97    8.70
  15  -5  -3  213.88    7.90
 -15  -5   3  230.08    7.90
 -15  -5   3  225.38    7.80
  15  -5  -3  221.28    8.20
 -15  -5   3  221.98    8.00
  15  -5  -3  235.38    8.90
  15   5  -3  230.88    7.90
  15   5  -3  230.58    7.90
 -15   5   3  226.38    7.80
  15   5  -3  226.48    8.00
  15   5  -3  222.68    8.50
  15   5  -3  215.38    7.80
  13  -5  -3    4.70    1.30
  13  -5  -3    3.40    0.70
 -13  -5   3    5.00    0.80
 -13  -5   3    3.90    0.80
 -13   5   3    4.70    1.80
  13   5  -3    5.10    0.80
  11  -5  -3  787.02   23.90
 -11  -5   3  709.23   24.60
 -11  -5   3  713.13   23.30
 -11  -5   3  695.83   23.30
  11  -5  -3  694.63   24.10
  11  -5  -3  686.53   23.40
 -11   5   3  706.73   23.50
  11   5  -3  688.13   23.40
 -11   5   3  787.62   24.80
  11   5  -3  693.93   23.90
 -11   5   3  692.93   23.30
  -9  -5   3   34.00    1.50
  -9  -5   3   33.40    2.30
   9  -5  -3   31.50    2.00
   9  -5  -3   32.40    1.60
   9  -5  -3   31.20    1.90
  -9  -5   3   31.60    1.50
  -9   5   3   31.00    2.10
   9   5  -3   31.50    1.50
  -9   5   3   30.20    1.60
   9   5  -3   29.10    1.60
  -9   5   3   32.90    1.50
   9   5  -3   30.60    1.80
  -7  -5   3  878.71   29.60
   7  -5  -3  899.51   30.10
  -7  -5   3  927.01   29.60
   7  -5  -3  911.31   29.60
   7  -5  -3  928.71   30.20
  -7  -5   3  897.81   30.60
  -7  -5   3  938.91   29.60
  -7   5   3  897.31   29.60
   7   5  -3  907.51   29.60
   7   5  -3  919.51   30.90
  -7   5   3  940.11   30.40
  -7   5   3  899.11   29.70
  -5  -5   3   17.50    1.00
   5  -5  -3   20.00    1.40
  -5  -5   3   18.90    1.50
  -5   5   3   18.00    1.40
  -5   5   3   20.80    1.10
   3  -5  -3   14.30    1.30
  -3  -5   3   13.80    0.80
  -3  -5   3   13.70    1.20
   3   5  -3   13.70    1.40
  -3   5   3   15.10    0.90
  -3   5   3   14.70    1.20
  -1  -5   3  260.17    9.20
   1  -5  -3  283.87   10.00
  -1  -5   3  267.47    9.80
  -1  -5   3  286.17    9.70
  -1   5   3  288.77    9.30
  -1   5   3  261.17    9.70
   1   5  -3  287.67   10.20
   1  -5   3 2369.66   94.29
  -1  -5  -3 2287.57   93.69
   1   5   3 2414.16   92.89
  -3  -5  -3  110.79    4.40
   3  -5   3  128.49    4.70
  -3  -5  -3  118.89    5.20
   3   5   3  123.59    4.50
   3   5   3  135.59    4.50
  -3   5  -3  123.79    4.30
  -3   5  -3  122.79    5.40
  -5  -5  -3 2058.09   67.59
   5  -5   3 2051.99   66.69
   5   5   3 1989.00   67.19
   5   5   3 2012.50   66.59
  -5   5  -3 2062.89   67.99
   5   5   3 2236.28   66.59
   7  -5   3   52.39    2.40
  -7  -5  -3   57.19    2.30
  -7  -5  -3   56.69    2.30
   7  -5   3   50.19    2.90
  -7  -5  -3   57.09    3.20
   7   5   3   54.39    2.80
   7   5   3   56.49    2.40
  -7   5  -3   56.09    3.50
   7   5   3   59.39    2.40
  -9  -5  -3   40.30    1.80
   9  -5   3   35.20    2.50
  -9  -5  -3   39.40    1.80
   9  -5   3   35.00    2.30
   9  -5   3   40.70    1.90
  -9  -5  -3   40.00    2.90
   9   5   3   37.90    1.90
   9   5   3   37.00    2.00
   9   5   3   37.10    1.70
   9   5   3   37.50    2.00
   9   5   3   36.00    2.40
  -9   5  -3   36.80    1.80
  -9   5  -3   40.40    3.20
  11  -5   3   31.70    1.80
 -11  -5  -3   33.90    1.70
  11  -5   3   35.70    2.20
  11  -5   3   34.40    1.80
  11  -5   3   30.70    2.50
 -11  -5  -3   33.80    1.70
  11  -5   3   31.80    1.80
 -11  -5  -3   34.00    3.60
  11   5   3   32.90    2.30
  11   5   3   36.20    1.90
  11   5   3   32.60    1.90
  11   5   3   33.10    1.90
  11   5   3   31.70    1.90
  11   5   3   36.20    2.00
 -11   5  -3   33.30    1.70
  11   5   3   39.90    1.70
 -13  -5  -3  612.94   19.80
  13  -5   3  601.04   19.90
  13  -5   3  636.04   21.00
 -13  -5  -3  599.04   19.80
  13  -5   3  598.64   19.90
  13  -5   3  601.54   19.80
  13  -5   3  595.04   21.40
  13  -5   3  597.54   20.00
  13   5   3  608.84   19.70
  13   5   3  574.84   20.00
 -13   5  -3  592.24   19.70
  13   5   3  586.74   20.10
  15  -5   3 1546.25   49.60
  15  -5   3 1561.14   49.60
  15  -5   3 1559.14   49.70
  15  -5   3 1533.55   49.70
  15  -5   3 1560.04   49.80
  15  -5   3 1508.05   50.09
  15  -5   3 1567.34   51.19
 -15   5  -3 1577.04   49.60
  15   5   3 1548.55   49.90
  15   5   3 1550.34   49.90
  15   5   3 1479.05   49.60
  15   5   3 1494.15   50.79
  15   5   3 1517.05   49.90
  15   5   3 1460.25   49.70
  17  -5   3  189.08    6.90
  17  -5   3  202.08    7.00
  17  -5   3  184.88    7.10
  17  -5   3  191.18    6.80
  17  -5   3  199.78    6.70
  17  -5   3  188.28    6.70
  17   5   3  186.78    7.10
  17   5   3  188.38    7.00
  17   5   3  192.98    7.00
  17   5   3  208.98    6.80
  17   5   3  194.58    6.90
  17   5   3  190.88    6.80
 -17   5  -3  188.18    6.70
  19  -5   3   23.90    1.40
  19  -5   3   25.00    1.60
  19  -5   3   23.10    1.60
  19  -5   3   23.80    1.30
  19  -5   3   24.30    1.30
  19  -5   3   23.40    1.40
  19   5   3   22.80    1.40
  19   5   3   25.30    1.70
  19   5   3   25.40    1.50
 -19   5  -3   24.50    1.40
  19   5   3   25.50    1.30
  19   5   3   24.00    1.50
  21  -5   3   66.89    2.60
  21  -5   3   70.69    2.70
 -21  -5  -3   68.89    2.60
  21  -5   3   67.89    2.90
 -21   5  -3   67.19    2.70
  21   5   3   68.29    2.60
  21   5   3   70.39    3.00
  21   5   3   66.89    2.60
 -23  -5  -3   42.90    1.80
  23  -5   3   46.90    1.90
  23  -5   3   47.90    1.80
 -23   5  -3   48.20    1.80
  23   5   3   41.80    1.70
  26  -6  -3   76.89    2.80
  26  -6  -3   75.39    2.80
 -26  -6   3   77.69    2.70
 -26   6   3   77.09    2.70
  26   6  -3   73.29    3.00
 -26   6   3   73.79    2.80
  24  -6  -3    2.80    0.50
  24  -6  -3    3.30    0.70
  24  -6  -3    4.10    0.60
 -24  -6   3    4.70    0.60
  24   6  -3    3.00    0.60
 -24   6   3    3.50    0.60
  24   6  -3    3.70    0.70
 -24   6   3    2.50    0.50
  24   6  -3    3.10    0.60
  24   6  -3    3.10    0.70
  22  -6  -3   14.00    1.00
  22  -6  -3   10.70    1.10
  22  -6  -3   11.50    1.00
 -22  -6   3   10.90    1.00
  22  -6  -3   12.30    1.50
  22   6  -3   11.80    1.30
  22   6  -3   11.60    1.50
 -22   6   3   11.30    1.00
  22   6  -3    9.70    1.00
  22   6  -3   11.00    1.00
  22   6  -3   12.40    1.20
 -22   6   3   11.20    1.00
  20  -6  -3   23.90    1.50
 -20  -6   3   27.00    1.80
  20  -6  -3   21.50    1.70
  20   6  -3   21.70    1.50
 -20   6   3   22.50    1.40
  20   6  -3   23.30    1.70
 -20   6   3   22.50    1.40
  20   6  -3   24.70    1.60
  20   6  -3   22.90    1.60
  18  -6  -3   78.59    4.40
 -18  -6   3   78.49    3.30
  18  -6  -3   77.89    3.50
 -18  -6   3   83.09    3.40
  18  -6  -3   77.09    3.30
 -18  -6   3   77.39    3.20
  18   6  -3   80.09    3.50
 -18   6   3   76.99    3.80
  18   6  -3   73.79    4.20
  18   6  -3   84.89    3.30
 -18   6   3   76.59    3.10
 -18   6   3   78.99    3.20
  18   6  -3   77.49    3.30
  16  -6  -3  514.45   17.20
 -16  -6   3  534.25   17.90
 -16  -6   3  506.15   17.30
 -16  -6   3  516.45   17.10
  16  -6  -3  492.95   17.60
  16  -6  -3  515.25   18.30
  16   6  -3  526.05   17.80
  16   6  -3  523.95   17.30
 -16   6   3  513.05   17.00
 -16   6   3  523.75   17.00
 -16   6   3  520.15   17.50
  16   6  -3  489.15   18.50
  16   6  -3  489.95   17.20
 -14  -6   3  279.97    9.80
  14  -6  -3  268.97    9.70
 -14  -6   3  297.67    9.70
 -14  -6   3  292.67    9.70
  14  -6  -3  260.57    9.90
  14  -6  -3  285.07   10.70
  14   6  -3  278.77    9.70
  14   6  -3  277.37   10.40
  14   6  -3  271.57    9.60
  14   6  -3  292.57    9.70
 -14   6   3  284.37    9.60
 -14   6   3  278.27    9.50
  14   6  -3  273.97    9.70
 -14   6   3  288.27   10.00
  12  -6  -3  111.59    4.30
  12  -6  -3  116.79    5.10
 -12  -6   3  111.29    4.20
 -12  -6   3  115.39    4.30
 -12  -6   3  105.79    4.30
  12   6  -3  108.69    4.30
 -12   6   3  110.89    4.20
 -12   6   3  116.59    4.50
 -12   6   3  111.09    4.20
  12   6  -3  112.39    4.30
  12   6  -3  125.19    4.40
  12   6  -3  112.49    4.90
  12   6  -3  110.09    4.30
  10  -6  -3  398.16   14.40
 -10  -6   3  390.56   13.70
 -10  -6   3  407.46   13.60
 -10  -6   3  402.76   13.60
  10  -6  -3  384.36   13.60
 -10  -6   3  405.46   15.00
 -10   6   3  408.26   13.50
  10   6  -3  408.26   14.20
 -10   6   3  437.46   14.90
  10   6  -3  428.16   13.70
 -10   6   3  417.76   13.80
  10   6  -3  394.46   13.60
   8  -6  -3  362.36   12.50
   8  -6  -3  410.46   13.40
  -8  -6   3  362.86   12.50
  -8  -6   3  355.76   12.40
  -8  -6   3  361.56   13.60
   8   6  -3  392.36   12.60
  -8   6   3  370.86   12.60
   8   6  -3  361.26   13.10
  -8   6   3  391.96   13.50
   8   6  -3  362.06   13.90
  -8   6   3  372.26   12.40
  -6  -6   3   17.70    1.20
  -6  -6   3   18.00    1.10
  -6  -6   3   17.70    1.10
  -6  -6   3   17.70    1.80
   6  -6  -3   17.40    1.60
   6  -6  -3   17.70    1.30
  -6   6   3   18.90    1.70
  -6   6   3   15.80    1.20
  -6   6   3   17.70    1.10
  -4  -6   3  255.57    8.80
   4  -6  -3  265.07    9.70
  -4  -6   3  265.37    9.80
  -4  -6   3  241.58    8.80
  -4  -6   3  275.47    9.20
  -4   6   3  256.17    9.60
   4   6  -3  257.97    8.90
  -4   6   3  265.97    8.90
   4   6  -3  258.47   10.00
  -4   6   3  273.57    9.00
   2  -6  -3  386.16   13.60
  -2  -6   3  368.16   12.60
   2  -6  -3  356.86   13.00
  -2  -6   3  399.26   12.80
  -2  -6   3  391.56   13.20
   2   6  -3  388.76   13.90
  -2   6   3  376.36   13.50
  -2   6   3  381.76   12.70
  -2   6   3  384.16   12.80
   0  -6   3  632.74   22.00
   0  -6   3  678.33   22.70
   0  -6  -3  699.23   23.20
   0  -6  -3  650.13   22.00
   0  -6  -3  666.63   22.30
   0  -6   3  714.73   22.20
   0  -6   3  666.43   22.90
   0  -6   3  643.74   22.00
   0   6   3  730.13   22.10
   0   6  -3  687.43   23.40
   0   6   3  645.34   22.50
   0   6   3  678.23   23.00
   0   6   3  689.53   22.20
   2  -6   3   13.40    1.00
   2  -6   3   13.30    1.40
   2  -6   3   13.50    1.40
   2  -6   3   13.80    1.10
  -2   6  -3   13.80    1.80
   2   6   3   13.60    1.30
   2   6   3   13.10    1.20
   2   6   3   14.30    1.10
   4  -6   3   37.30    2.40
  -4  -6  -3   36.00    1.70
   4  -6   3   37.80    1.90
  -4  -6  -3   35.60    2.60
   4   6   3   35.20    1.90
   4   6   3   43.10    1.80
   4   6   3   36.90    1.80
  -4   6  -3   37.00    2.90
   4   6   3   40.50    2.30
  -6  -6  -3   93.29    3.70
  -6  -6  -3   91.79    3.60
   6  -6   3   94.59    4.10
   6  -6   3   92.39    3.80
   6  -6   3  108.09    4.00
  -6  -6  -3   94.59    4.80
   6  -6   3   96.39    4.60
  -6   6  -3  100.59    5.30
   6   6   3   98.89    3.80
   6   6   3   95.49    3.80
   6   6   3   99.69    3.60
   6   6   3  100.89    3.80
   6   6   3   99.39    4.30
   6   6   3   95.99    3.80
  -8  -6  -3   56.79    3.90
   8  -6   3   55.49    2.80
   8  -6   3   55.29    2.60
  -8  -6  -3   56.49    2.40
   8  -6   3   54.59    3.30
  -8  -6  -3   55.99    2.40
  -8  -6  -3   52.79    2.60
   8  -6   3   55.99    2.50
   8  -6   3   55.79    2.60
   8   6   3   55.49    3.10
   8   6   3   55.79    2.50
  -8   6  -3   57.09    2.40
   8   6   3   56.79    2.60
   8   6   3   56.79    2.50
   8   6   3   57.59    2.60
   8   6   3   62.79    2.40
   8   6   3   60.39    2.60
 -10  -6  -3  364.86   12.30
  10  -6   3  354.56   12.30
 -10  -6  -3  361.46   12.40
 -10  -6  -3  373.56   12.30
  10  -6   3  361.96   12.40
  10  -6   3  362.86   13.50
  10  -6   3  353.86   12.70
  10  -6   3  356.36   12.50
  10   6   3  365.16   12.50
  10   6   3  369.56   12.50
  10   6   3  369.56   12.20
  10   6   3  370.96   13.30
  10   6   3  363.56   12.40
  10   6   3  366.76   12.30
 -10   6  -3  367.86   12.20
  10   6   3  385.56   12.40
  10   6   3  364.96   12.50
  12  -6   3   10.30    1.30
 -12  -6  -3   12.00    1.10
  12  -6   3   12.30    1.30
  12  -6   3   10.20    2.00
  12  -6   3   13.00    1.20
  12  -6   3   11.70    1.50
  12   6   3   12.80    1.20
  12   6   3   13.90    1.30
  12   6   3    9.80    1.30
  12   6   3   11.40    0.90
  12   6   3   10.20    1.30
  12   6   3    9.90    1.90
  12   6   3   11.20    1.30
  14  -6   3  152.08    5.80
  14  -6   3  155.98    7.20
  14  -6   3  155.08    5.90
  14  -6   3  160.98    5.70
 -14  -6  -3  158.88    5.70
 -14  -6  -3  165.98    5.90
  14  -6   3  160.78    5.60
  14  -6   3  145.49    6.10
  14   6   3  156.18    6.00
  14   6   3  155.38    5.80
  14   6   3  159.48    5.90
  14   6   3  158.28    5.90
  14   6   3  162.68    5.60
 -14   6  -3  157.68    5.70
  14   6   3  161.18    5.80
  16  -6   3   38.40    1.80
  16  -6   3   39.10    2.00
  16  -6   3   38.50    2.30
  16  -6   3   40.40    1.90
  16  -6   3   40.10    2.10
  16   6   3   40.00    1.90
  16   6   3   39.70    2.20
  16   6   3   39.80    2.10
  16   6   3   40.80    2.10
 -16   6  -3   41.50    2.00
  16   6   3   40.40    2.00
  18  -6   3  101.59    3.90
  18  -6   3   97.99    3.60
  18  -6   3  100.69    3.60
  18  -6   3   98.59    4.10
  18  -6   3  105.29    4.50
 -18   6  -3   99.59    3.70
  18   6   3   94.59    3.90
  18   6   3   92.89    3.70
  18   6   3   94.19    4.00
 -18   6  -3  104.69    3.90
  20  -6   3   18.70    1.30
  20  -6   3   16.50    1.10
  20  -6   3   18.90    1.40
  20   6   3   15.90    1.10
  20   6   3   17.50    1.40
  20   6   3   17.30    1.00
  20   6   3   16.40    1.00
 -20   6  -3   17.90    1.00
 -22  -6  -3    8.00    0.60
  22  -6   3    8.10    0.60
 -22   6  -3    7.50    0.60
  22   6   3    7.00    0.60
  25  -7  -3    6.40    0.80
  25  -7  -3    6.20    0.60
 -25  -7   3    5.80    0.60
  25   7  -3    5.60    0.90
  25   7  -3    5.70    0.60
 -25   7   3    6.10    0.60
  23  -7  -3  108.39    4.10
 -23  -7   3  116.09    4.00
  23  -7  -3  109.39    4.00
  23  -7  -3  118.09    4.20
  23   7  -3  109.39    3.90
 -23   7   3  102.39    4.50
  23   7  -3  110.79    4.10
  23   7  -3  113.79    4.20
 -23   7   3  112.39    4.00
  23   7  -3  113.39    4.30
  21  -7  -3  197.18    6.90
 -21  -7   3  194.18    6.70
  21  -7  -3  193.08    6.60
 -21  -7   3  199.28    6.80
  21  -7  -3  193.68    6.90
  21  -7  -3  191.58    6.90
  21   7  -3  185.58    6.80
  21   7  -3  221.38    8.00
  21   7  -3  183.48    6.60
 -21   7   3  184.88    7.00
  21   7  -3  189.68    7.00
 -21   7   3  192.88    6.70
  21   7  -3  184.88    6.60
  19  -7  -3    6.90    1.10
 -19  -7   3    9.40    1.10
  19  -7  -3    9.30    1.30
 -19  -7   3    8.70    1.40
 -19   7   3    8.00    0.90
  19   7  -3    7.70    1.30
 -19   7   3    8.50    1.00
  19   7  -3    9.90    1.10
  19   7  -3    9.00    1.00
  17  -7  -3   20.50    1.80
 -17  -7   3   19.20    1.60
  17  -7  -3   21.10    2.70
 -17  -7   3   20.60    1.40
  17  -7  -3   21.20    1.50
 -17  -7   3   18.60    1.60
 -17   7   3   19.90    1.40
  17   7  -3   20.00    1.50
 -17   7   3   17.60    2.50
  17   7  -3   22.50    1.50
 -17   7   3   20.40    1.30
  17   7  -3   22.10    1.60
  15  -7  -3  692.53   23.40
  15  -7  -3  725.03   24.70
  15  -7  -3  675.63   23.40
 -15  -7   3  720.93   23.40
 -15  -7   3  704.73   23.30
 -15  -7   3  704.93   23.40
 -15   7   3  714.53   23.80
 -15   7   3  699.53   23.20
  15   7  -3  737.13   23.30
  15   7  -3  685.03   24.30
 -15   7   3  709.23   23.20
  15   7  -3  711.13   23.20
  15   7  -3  693.43   23.40
  15   7  -3  709.73   23.30
 -13  -7   3  375.86   12.90
 -13  -7   3  358.26   12.80
 -13  -7   3  372.46   12.90
  13  -7  -3  397.26   13.00
 -13   7   3  389.06   13.20
 -13   7   3  357.56   13.10
  13   7  -3  379.96   13.70
  13   7  -3  391.36   12.90
  13   7  -3  382.36   12.70
  13   7  -3  378.26   12.80
 -13   7   3  374.36   12.80
  13   7  -3  393.16   12.90
 -11  -7   3 2050.49   67.99
  11  -7  -3 2020.80   68.09
 -11  -7   3 2106.69   68.09
 -11  -7   3 2099.39   68.09
  11  -7  -3 2111.59   69.19
 -11   7   3 2144.39   67.99
  11   7  -3 2053.29   68.89
 -11   7   3 2079.19   67.99
  11   7  -3 2153.78   68.09
  11   7  -3 2224.48   67.99
  11   7  -3 2105.29   68.09
 -11   7   3 2149.08   68.39
   9  -7  -3 1851.51   62.19
  -9  -7   3 1884.51   62.19
   9  -7  -3 1983.00   61.99
  -9  -7   3 1939.11   62.19
  -9  -7   3 1938.01   62.09
   9  -7  -3 1926.11   63.09
   9   7  -3 2021.40   62.19
  -9   7   3 1882.81   62.09
  -9   7   3 1940.21   62.39
   9   7  -3 1860.61   62.09
   9   7  -3 1997.20   62.09
   9   7  -3 1913.81   62.99
  -9   7   3 1875.91   61.99
   7  -7  -3 2222.28   70.09
  -7  -7   3 2094.69   68.89
  -7  -7   3 2116.09   68.79
   7  -7  -3 2090.89   69.69
   7  -7  -3 2167.08   68.69
  -7  -7   3 2115.19   68.79
  -7  -7   3 2119.29   70.49
   7  -7  -3 2168.68   68.89
  -7   7   3 2099.59   68.79
  -7   7   3 2170.58   68.99
  -7   7   3 2132.99   68.79
   7   7  -3 2212.98   68.89
   7   7  -3 2144.09   68.79
  -7   7   3 2061.69   68.69
   7   7  -3 2093.99   70.79
   5  -7  -3  327.17   11.90
  -5  -7   3  320.97   10.70
  -5  -7   3  323.87   10.70
   5  -7  -3  321.17   11.40
  -5  -7   3  312.77   12.10
  -5  -7   3  317.77   10.90
   5  -7  -3  323.47   10.80
   5  -7  -3  328.07   10.70
  -5   7   3  347.57   10.90
  -5   7   3  292.17   10.70
   5   7  -3  308.57   10.70
  -5   7   3  292.07   11.00
   5   7  -3  320.27   10.80
  -5   7   3  308.87   10.70
  -5   7   3  320.37   11.90
   5   7  -3  309.77   12.30
  -5   7   3  316.77   10.70
   3  -7  -3    5.60    1.10
  -3  -7   3    4.20    0.80
   3  -7  -3    5.70    0.80
  -3  -7   3    6.60    1.10
  -3  -7   3    4.00    1.10
  -3  -7   3    6.00    1.10
   3  -7  -3    6.10    1.50
  -3  -7   3    5.80    1.20
  -3  -7   3    5.20    1.10
  -3  -7   3    5.10    0.80
  -3   7   3    4.10    1.60
  -3   7   3    5.70    0.70
  -3   7   3    5.60    0.80
   3   7  -3    5.60    1.60
   3   7  -3    5.60    0.80
  -3   7   3    6.80    0.90
  -1  -7   3    8.40    1.70
  -1  -7   3   10.80    1.30
  -1  -7   3   10.60    1.00
  -1  -7   3   13.20    1.20
  -1  -7   3    9.70    0.90
  -1   7   3    9.30    1.70
   1   7  -3   10.00    1.00
  -1   7   3   10.30    1.20
  -1   7   3   10.70    1.00
  -1   7   3   10.10    1.20
  -1   7   3   11.40    1.30
  -1   7   3   11.10    1.00
   1  -7   3 1201.88   40.30
   1  -7   3 1195.48   40.20
  -1  -7  -3 1224.78   40.30
   1  -7   3 1256.57   41.40
   1  -7   3 1245.68   41.10
   1  -7   3 1295.07   40.40
  -1  -7  -3 1260.67   41.80
   1  -7   3 1250.17   40.20
   1   7   3 1274.57   40.30
   1   7   3 1298.17   40.30
   1   7   3 1254.57   40.30
   1   7   3 1244.08   40.40
   1   7   3 1223.38   40.20
   1   7   3 1256.77   40.20
  -1   7  -3 1238.88   42.10
   1   7   3 1149.98   40.90
   3  -7   3 1919.91   63.09
   3  -7   3 1846.72   62.89
  -3  -7  -3 1888.31   61.99
  -3  -7  -3 1942.01   63.69
   3  -7   3 1929.91   62.09
   3   7   3 1923.21   61.89
   3   7   3 1943.71   62.89
   3   7   3 2054.99   62.09
   3   7   3 1942.01   62.19
   3   7   3 1978.50   61.99
   3   7   3 1849.02   62.49
  -3   7  -3 1967.90   64.19
  -3   7  -3 1840.92   61.99
   3   7   3 1895.31   62.09
  -5  -7  -3 2669.23   87.19
   5  -7   3 2653.03   88.39
  -5  -7  -3 2614.94   87.29
   5  -7   3 2682.83   87.39
   5  -7   3 2649.43   87.19
   5   7   3 2744.53   87.29
   5   7   3 2714.33   87.49
   5   7   3 2798.22   87.29
   5   7   3 2820.72   87.39
  -5   7  -3 2691.43   87.19
   5   7   3 2783.02   87.19
  -7  -7  -3  274.27    9.70
   7  -7   3  288.07    9.60
   7  -7   3  272.57   10.80
   7  -7   3  267.17    9.60
  -7  -7  -3  277.17    9.70
  -7  -7  -3  278.57    9.60
   7  -7   3  267.17    9.80
   7   7   3  293.27    9.70
   7   7   3  279.67    9.70
   7   7   3  285.87    9.70
  -7   7  -3  285.07    9.60
   7   7   3  290.27    9.80
   7   7   3  282.87    9.60
   7   7   3  292.47    9.50
   7   7   3  281.47   10.50
  -9  -7  -3    4.00    0.70
  -9  -7  -3    2.50    0.60
   9  -7   3    4.80    0.80
   9  -7   3    4.70    0.80
   9  -7   3    4.70    0.90
   9  -7   3    3.40    1.80
   9  -7   3    3.70    0.90
  -9  -7  -3    5.00    0.90
   9   7   3    4.50    0.90
  -9   7  -3    3.70    0.70
   9   7   3    3.30    0.90
   9   7   3    6.00    1.00
   9   7   3    3.70    0.80
   9   7   3    4.40    0.80
  11  -7   3  788.62   25.90
  11  -7   3  776.02   25.60
 -11  -7  -3  775.62   25.60
 -11  -7  -3  754.92   25.60
 -11  -7  -3  760.22   25.50
  11  -7   3  780.42   25.80
  11  -7   3  780.02   27.10
  11  -7   3  774.52   25.40
  11   7   3  787.62   25.60
  11   7   3  773.22   25.60
  11   7   3  758.92   25.70
  11   7   3  759.82   26.70
  11   7   3  836.72   25.70
  11   7   3  774.52   25.40
 -11   7  -3  801.92   25.50
  11   7   3  785.62   25.70
  11   7   3  755.72   25.40
  13  -7   3    9.10    1.40
  13  -7   3    7.40    1.00
  13  -7   3    9.30    1.00
  13  -7   3    8.80    2.40
 -13  -7  -3    9.90    1.40
  13  -7   3    7.50    1.10
 -13  -7  -3    9.10    1.30
  13  -7   3    8.50    1.00
  13   7   3    7.80    2.00
 -13   7  -3   10.30    1.00
  13   7   3    8.00    1.10
  13   7   3    8.20    1.10
  13   7   3   11.30    2.00
  13   7   3    6.70    0.90
  15  -7   3  184.98    6.60
 -15  -7  -3  197.28    6.60
  15  -7   3  191.08    6.40
  15  -7   3  189.58    6.50
  15  -7   3  182.88    6.80
  15  -7   3  174.68    6.80
  15   7   3  176.58    6.60
  15   7   3  184.08    6.70
  15   7   3  188.98    6.70
  15   7   3  191.08    6.80
  15   7   3  176.78    6.50
 -15   7  -3  185.68    6.50
  17  -7   3  108.39    4.10
  17  -7   3  105.99    4.30
  17  -7   3  114.39    4.30
  17  -7   3  115.89    4.10
  17   7   3  110.69    4.10
  17   7   3  109.29    4.20
  17   7   3  112.39    4.30
  17   7   3  117.69    4.40
 -17   7  -3  114.19    4.10
  19  -7   3  108.99    4.00
  19  -7   3  120.19    4.20
  19  -7   3  115.09    3.90
  19   7   3  109.79    4.20
  19   7   3  111.69    4.60
 -19   7  -3  113.39    4.00
  19   7   3  111.09    4.00
  19   7   3  108.99    4.00
  21  -7   3    1.10    0.40
 -21   7  -3    0.70    0.30
  21   7   3    1.10    0.40
  24  -8  -3    3.40    0.50
  24  -8  -3    3.00    0.70
 -24  -8   3    3.70    0.50
  24   8  -3    3.50    0.50
 -24   8   3    3.40    0.50
  24   8  -3    2.60    0.60
  22  -8  -3   13.50    0.90
  22  -8  -3   13.20    0.90
 -22  -8   3   13.10    0.80
  22  -8  -3    9.20    1.30
  22   8  -3   13.00    0.80
  22   8  -3   12.30    0.90
 -22   8   3   12.50    0.80
  22   8  -3   11.70    0.90
  22   8  -3   13.30    1.00
 -22   8   3   13.60    1.00
 -22   8   3   12.50    0.80
  20  -8  -3   27.20    1.60
 -20  -8   3   25.90    1.30
 -20  -8   3   25.60    1.90
 -20  -8   3   26.00    1.50
  20  -8  -3   26.00    1.40
  20  -8  -3   28.30    1.40
  20   8  -3   27.00    1.70
  20   8  -3   26.60    1.50
  20   8  -3   27.00    1.40
  20   8  -3   26.40    1.30
 -20   8   3   27.00    1.50
 -20   8   3   26.80    1.40
  20   8  -3   28.30    1.60
 -18  -8   3  325.07   11.00
 -18  -8   3  303.77   11.60
 -18  -8   3  319.57   11.10
  18  -8  -3  334.97   10.90
  18  -8  -3  326.37   11.10
 -18   8   3  330.77   10.90
  18   8  -3  327.27   11.00
  18   8  -3  320.67   10.90
  18   8  -3  315.67   11.10
 -18   8   3  317.47   10.90
 -16  -8   3  747.93   25.30
 -16  -8   3  749.73   25.40
  16  -8  -3  770.02   25.50
 -16  -8   3  776.42   25.50
  16   8  -3  797.72   25.50
 -16   8   3  753.92   25.20
 -16   8   3  796.42   25.30
  16   8  -3  777.42   25.40
  14  -8  -3    3.80    0.80
 -14  -8   3    3.00    0.70
 -14  -8   3    3.60    0.70
 -14  -8   3    3.80    0.80
  14  -8  -3    3.60    1.40
 -14   8   3    2.20    0.60
  14   8  -3    3.50    0.80
 -14   8   3    3.80    0.70
  14   8  -3    4.10    0.80
  14   8  -3    2.40    0.70
  12  -8  -3   56.59    2.70
 -12  -8   3   55.29    2.70
 -12  -8   3   55.49    2.60
  12  -8  -3   58.19    3.70
 -12  -8   3   55.19    2.60
 -12   8   3   54.69    2.50
  12   8  -3   59.89    2.70
  12   8  -3   58.49    2.60
 -12   8   3   56.29    2.50
  12   8  -3   60.09    2.70
  10  -8  -3   11.00    2.60
 -10  -8   3    9.90    1.10
 -10  -8   3    8.60    1.20
  10  -8  -3   10.70    1.20
 -10  -8   3   10.70    1.60
  10   8  -3    9.80    1.80
  10   8  -3    8.40    1.50
  10   8  -3    9.40    1.30
 -10   8   3    9.00    1.10
  -8  -8   3    1.00    0.60
   8  -8  -3    1.20    0.60
  -8  -8   3    1.00    0.60
   8  -8  -3    1.00    0.90
  -8  -8   3    0.70    0.50
   8  -8  -3    2.00    0.70
  -8   8   3    1.80    0.60
   8   8  -3    1.80    0.60
   8   8  -3    2.80    0.80
   8   8  -3    1.60    0.60
  -8   8   3    3.00    0.70
   6  -8  -3  152.98    6.50
   6  -8  -3  156.18    5.50
  -6  -8   3  149.39    5.70
   6  -8  -3  147.99    5.60
  -6  -8   3  155.18    5.60
  -6  -8   3  150.08    5.50
   6   8  -3  154.78    5.60
   6   8  -3  152.88    5.60
   6   8  -3  152.38    5.60
  -6   8   3  151.28    5.60
  -6   8   3  150.98    5.60
  -6   8   3  158.08    5.80
  -6   8   3  158.48    5.60
   4  -8  -3   14.50    1.80
   4  -8  -3   16.70    1.20
  -4  -8   3   13.80    1.40
  -4   8   3   15.40    1.30
  -4   8   3   16.40    1.20
   4   8  -3   16.00    1.60
   4   8  -3   18.60    1.30
  -4   8   3   13.50    1.20
  -4   8   3   15.90    1.30
   4   8  -3   17.80    1.30
  -2  -8   3    3.80    1.00
  -2  -8   3    3.40    0.70
  -2  -8   3    3.80    0.80
   2  -8  -3    5.10    0.90
  -2   8   3    3.10    0.90
   2   8  -3    5.30    0.90
   2   8  -3    4.40    0.80
  -2   8   3    5.90    1.00
  -2   8   3    5.30    0.90
   2   8  -3    4.00    0.70
  -2   8   3    2.90    0.70
   0  -8   3  142.39    5.10
   0  -8   3  147.19    6.10
   0  -8  -3  137.89    5.20
   0  -8   3  146.49    5.20
   0  -8   3  138.79    5.30
   0  -8   3  137.59    5.30
   0  -8   3  143.69    5.30
   0   8  -3  141.49    5.20
   0   8  -3  139.89    5.20
   0   8   3  134.49    5.10
   0   8   3  144.39    5.20
   0   8  -3  134.19    5.20
   0   8   3  144.79    5.30
   0   8   3  145.69    5.20
   0   8   3  156.48    6.00
   0   8   3  141.09    5.20
  -2  -8  -3  133.99    5.00
  -2  -8  -3  130.99    5.00
   2  -8   3  129.19    5.10
   2  -8   3  139.19    4.90
   2  -8   3  135.69    6.00
   2  -8   3  137.49    5.10
   2  -8   3  122.39    5.00
   2   8   3  134.79    4.90
   2   8   3  142.79    5.90
   2   8   3  138.89    5.00
  -2   8  -3  132.89    5.00
   2   8   3  137.39    5.00
   2   8   3  140.29    5.10
  -2   8  -3  136.19    5.00
   2   8   3  134.79    5.00
   4  -8   3 1085.39   35.60
  -4  -8  -3 1051.49   35.40
   4  -8   3 1094.59   36.70
   4  -8   3 1047.00   35.40
  -4  -8  -3 1062.19   35.50
   4   8   3 1126.19   35.50
   4   8   3 1089.59   36.40
   4   8   3 1172.38   35.50
  -4   8  -3 1064.39   35.30
   4   8   3 1031.40   35.30
   4   8   3 1136.39   35.50
   6  -8   3 1092.99   37.30
  -6  -8  -3 1046.30   35.70
  -6  -8  -3 1149.08   36.40
  -6  -8  -3 1022.80   36.00
   6  -8   3 1067.99   36.00
   6   8   3 1139.39   35.90
   6   8   3 1101.39   35.70
   6   8   3 1128.89   36.90
   6   8   3 1145.59   35.90
   6   8   3 1123.59   35.90
  -6   8  -3 1070.59   36.20
   8  -8   3   34.10    3.00
   8  -8   3   30.30    1.90
  -8  -8  -3   34.00    1.80
  -8  -8  -3   35.20    1.90
   8  -8   3   31.40    2.00
   8  -8   3   31.50    1.80
  -8  -8  -3   32.80    1.90
   8   8   3   35.40    2.70
   8   8   3   34.30    1.70
   8   8   3   35.90    1.90
   8   8   3   36.40    1.90
   8   8   3   39.50    2.00
  -8   8  -3   34.00    1.80
   8   8   3   33.70    2.00
 -10  -8  -3  199.88    7.20
  10  -8   3  198.28    8.70
  10  -8   3  199.28    7.10
  10  -8   3  186.28    7.30
 -10  -8  -3  200.18    7.20
  10  -8   3  210.88    7.20
  10  -8   3  196.48    7.00
 -10  -8  -3  196.58    7.10
  10   8   3  189.38    8.20
  10   8   3  208.98    7.20
  10   8   3  190.28    7.20
  10   8   3  219.38    7.30
 -10   8  -3  202.58    7.00
  10   8   3  198.68    7.00
  10   8   3  206.08    7.30
  10   8   3  199.28    7.00
  10   8   3  206.18    7.30
 -12  -8  -3  463.35   15.80
  12  -8   3  439.66   15.90
  12  -8   3  479.85   15.60
  12  -8   3  486.35   15.70
 -12  -8  -3  467.85   15.70
  12  -8   3  472.55   15.80
 -12  -8  -3  474.15   15.80
  12   8   3  462.35   15.80
  12   8   3  466.45   15.70
  12   8   3  502.75   15.90
  12   8   3  490.65   15.90
  12   8   3  467.15   15.90
  12   8   3  468.45   15.80
  12   8   3  464.45   15.60
 -12   8  -3  476.45   15.70
  14  -8   3   25.90    1.60
  14  -8   3   28.20    1.40
 -14  -8  -3   24.80    1.50
 -14  -8  -3   26.30    2.00
  14  -8   3   27.40    1.50
  14   8   3   27.60    1.40
  14   8   3   29.40    2.40
 -14   8  -3   26.80    1.40
  14   8   3   22.20    1.50
  14   8   3   22.50    1.50
  14   8   3   25.20    1.70
  16  -8   3    3.20    0.70
  16  -8   3    2.50    0.50
  16  -8   3    3.80    0.70
  16   8   3    2.80    0.60
  16   8   3    3.50    0.60
  16   8   3    4.10    0.80
 -16   8  -3    4.30    0.70
  16   8   3    4.80    0.80
  18  -8   3  234.58    7.90
  18  -8   3  238.68    7.90
  18  -8   3  246.28    8.10
  18   8   3  227.78    7.90
  18   8   3  226.28    8.00
  18   8   3  239.58    8.20
  18   8   3  230.78    7.90
 -18   8  -3  246.68    7.90
  21  -9  -3  446.76   14.60
  21  -9  -3  455.05   14.50
 -21  -9   3  464.95   14.50
  21  -9  -3  456.35   14.70
  21   9  -3  458.15   14.60
 -21   9   3  438.56   14.50
  21   9  -3  432.66   14.40
  21   9  -3  422.46   14.40
  21   9  -3  444.06   14.70
 -21   9   3  440.56   14.40
  21   9  -3  413.46   14.60
 -19  -9   3   36.70    1.80
 -19  -9   3   38.00    1.60
 -19  -9   3   34.20    2.10
 -19  -9   3   36.30    1.80
  19  -9  -3   40.20    1.70
  19  -9  -3   37.90    1.90
  19  -9  -3   38.10    1.70
  19   9  -3   39.90    2.00
 -19   9   3   37.10    1.80
  19   9  -3   38.40    1.80
  19   9  -3   36.70    1.70
 -19   9   3   37.50    1.60
  19   9  -3   39.90    1.80
 -19   9   3   36.70    1.70
  17  -9  -3   52.89    2.50
 -17  -9   3   55.29    2.70
 -17  -9   3   53.29    2.40
 -17  -9   3   54.09    2.40
  17  -9  -3   54.39    2.30
  17   9  -3   54.49    2.50
  17   9  -3   53.19    2.30
  17   9  -3   52.79    2.30
 -17   9   3   53.29    2.30
 -17   9   3   54.99    2.20
 -17   9   3   54.99    2.40
 -15  -9   3   81.39    3.40
 -15  -9   3   79.99    3.40
  15  -9  -3   87.79    3.90
  15  -9  -3   83.69    3.50
 -15  -9   3   86.89    3.50
  15   9  -3   83.39    3.40
 -15   9   3   84.19    3.30
 -15   9   3   84.09    3.30
  15   9  -3   84.39    3.50
 -15   9   3   86.69    3.40
 -13  -9   3   93.49    3.90
 -13  -9   3   98.39    4.00
 -13  -9   3   94.89    3.80
  13  -9  -3   94.99    3.90
  13  -9  -3  104.69    3.90
  13   9  -3   97.39    3.90
 -13   9   3  100.19    3.80
 -13   9   3   98.79    3.80
 -13   9   3   95.99    3.80
  13   9  -3   95.99    3.70
  11  -9  -3   22.20    3.10
  11  -9  -3   23.00    1.60
 -11  -9   3   25.30    1.70
 -11  -9   3   24.90    1.50
 -11   9   3   29.10    1.60
  11   9  -3   21.90    2.60
 -11   9   3   27.20    1.50
  11   9  -3   23.60    1.60
  11   9  -3   25.70    1.60
  11   9  -3   26.20    1.60
   9  -9  -3  337.97   11.70
  -9  -9   3  330.47   11.70
   9  -9  -3  333.27   13.00
  -9  -9   3  338.47   11.70
  -9  -9   3  329.57   11.60
   9   9  -3  349.67   11.70
   9   9  -3  339.17   11.50
   9   9  -3  338.57   12.80
  -9   9   3  347.57   11.60
   9   9  -3  337.37   11.60
  -9   9   3  345.17   11.50
  -9   9   3  337.97   11.50
   7  -9  -3  947.81   29.20
  -7  -9   3  868.21   29.20
   7  -9  -3  866.11   29.30
   7  -9  -3  869.81   30.50
  -7  -9   3  897.51   29.30
   7  -9  -3  952.30   29.10
   7   9  -3  892.31   29.30
   7   9  -3  897.51   29.30
   7   9  -3  910.31   29.20
  -7   9   3  872.91   29.20
   7   9  -3  876.71   30.40
  -7   9   3  855.01   29.20
  -7   9   3  893.31   29.20
   5  -9  -3  883.31   30.00
  -5  -9   3  934.21   30.10
   5  -9  -3  976.10   29.90
  -5  -9   3  901.31   30.00
  -5  -9   3  889.61   30.10
   5   9  -3  940.81   30.10
   5   9  -3  890.11   31.10
  -5   9   3  929.51   30.00
  -5   9   3  936.21   30.90
   5   9  -3  910.91   30.00
  -5   9   3  856.81   30.00
  -5   9   3  913.51   30.00
   5   9  -3  953.60   30.00
   3  -9  -3    5.00    0.90
  -3  -9   3    2.80    0.80
   3   9  -3    2.00    0.70
   3   9  -3    4.30    0.80
  -3   9   3    5.80    0.80
  -3   9   3    4.30    1.10
  -3   9   3    2.70    0.60
  -1  -9   3  157.48    6.10
   1  -9  -3  155.08    6.40
  -1  -9   3  167.08    6.00
  -1  -9   3  166.58    6.10
   1  -9  -3  172.88    6.00
   1   9  -3  165.48    6.00
  -1   9   3  168.98    6.00
  -1   9   3  164.78    6.10
  -1   9   3  169.58    6.10
  -1   9   3  176.28    7.00
   1   9  -3  169.28    6.10
  -1   9   3  162.18    6.00
  -1   9   3  158.18    5.90
   1  -9   3 1257.17   41.10
  -1  -9  -3 1212.68   40.90
  -1  -9  -3 1273.47   41.00
   1  -9   3 1354.46   40.90
   1  -9   3 1295.07   41.00
   1  -9   3 1185.18   40.90
   1  -9   3 1290.77   42.30
   1   9   3 1271.97   40.90
   1   9   3 1244.58   41.00
   1   9   3 1283.67   42.00
   1   9   3 1228.98   40.90
  -1   9  -3 1193.58   40.90
   1   9   3 1339.57   40.90
  -1   9  -3 1255.37   40.90
   1   9   3 1182.28   40.80
  -1   9  -3 1269.97   41.00
   3  -9   3  144.49    5.70
  -3  -9  -3  144.59    5.60
   3  -9   3  146.39    5.50
  -3  -9  -3  151.78    5.50
   3  -9   3  156.88    5.60
  -3  -9  -3  153.78    5.60
   3  -9   3  146.79    7.00
   3   9   3  152.98    5.60
   3   9   3  150.58    5.60
   3   9   3  147.59    5.40
   3   9   3  153.68    5.50
  -3   9  -3  145.39    5.40
   3   9   3  154.68    6.60
  -3   9  -3  148.49    5.50
   5  -9   3  112.29    4.30
   5  -9   3  109.29    5.80
  -5  -9  -3  118.89    4.40
  -5  -9  -3  112.19    4.30
   5  -9   3  109.79    4.50
  -5  -9  -3  111.59    4.40
   5   9   3  111.39    4.20
  -5   9  -3  115.69    4.30
   5   9   3  115.79    4.40
  -5   9  -3  111.49    4.30
   5   9   3  109.99    5.30
   5   9   3  113.29    4.20
   5   9   3  111.49    4.40
   5   9   3  113.49    4.40
   7  -9   3    1.40    1.30
   7  -9   3    2.70    0.70
  -7  -9  -3    2.40    0.70
  -7  -9  -3    2.10    0.50
  -7  -9  -3    3.20    0.70
   7   9   3    2.20    0.60
   7   9   3    3.00    1.30
  -7   9  -3    1.70    0.50
  -7   9  -3    1.20    0.60
   7   9   3    1.80    0.60
   7   9   3    2.00    0.90
   7   9   3    2.80    0.50
   7   9   3    1.80    0.60
  -9  -9  -3   40.40    2.10
   9  -9   3   39.10    2.10
   9  -9   3   40.90    2.00
   9  -9   3   43.90    2.20
  -9  -9  -3   41.00    2.10
  -9  -9  -3   40.80    1.90
   9   9   3   38.10    2.10
   9   9   3   39.10    2.10
   9   9   3   40.10    1.90
   9   9   3   42.60    1.90
   9   9   3   41.20    2.00
  -9   9  -3   41.10    2.00
   9   9   3   40.70    2.10
 -11  -9  -3  200.98    7.30
  11  -9   3  202.28    7.00
  11  -9   3  187.48    7.10
  11  -9   3  194.78    7.30
  11  -9   3  228.88    7.50
 -11  -9  -3  206.88    7.20
 -11  -9  -3  199.28    7.10
  11   9   3  196.58    7.10
  11   9   3  196.48    7.10
  11   9   3  193.08    7.20
  11   9   3  205.78    7.20
 -11   9  -3  199.58    7.00
  13  -9   3  134.59    4.70
 -13  -9  -3  132.59    4.80
  13  -9   3  133.29    4.60
  13  -9   3  128.29    5.00
 -13  -9  -3  129.09    4.90
  13  -9   3  125.99    4.70
 -13  -9  -3  130.79    4.80
  13   9   3  130.49    4.70
  13   9   3  134.89    4.90
  13   9   3  129.29    4.80
  13   9   3  124.89    4.80
 -13   9  -3  132.99    4.70
  15  -9   3  325.17   11.10
 -15  -9  -3  338.17   11.20
  15  -9   3  340.77   11.10
  15  -9   3  334.77   11.40
 -15   9  -3  341.27   11.10
 -15   9  -3  333.47   11.20
  15   9   3  345.87   11.40
  15   9   3  335.87   11.20
  15   9   3  323.57   11.30
  15   9   3  335.57   11.20
  17  -9   3    2.80    0.50
  17  -9   3    2.40    0.40
  17   9   3    1.50    0.40
 -17   9  -3    2.50    0.40
  17   9   3    1.80    0.40
  17   9   3    1.50    0.40
 -17   9  -3    1.70    0.40
  20 -10  -3   59.59    2.10
  20 -10  -3   56.49    2.30
  20  10  -3   57.49    2.20
  20  10  -3   54.99    2.10
  20  10  -3   59.19    2.60
  20  10  -3   54.99    2.10
 -20  10   3   66.79    2.30
  18 -10  -3  231.38    7.80
  18 -10  -3  230.48    8.00
 -18 -10   3  242.58    7.70
 -18 -10   3  209.28    7.90
 -18 -10   3  244.88    7.90
  18  10  -3  238.78    8.00
  18  10  -3  228.88    7.80
 -18  10   3  239.08    7.80
  18  10  -3  230.08    7.90
 -18  10   3  228.88    7.80
 -16 -10   3   49.50    2.20
 -16 -10   3   51.19    2.40
 -16 -10   3   55.89    2.00
  16 -10  -3   51.29    2.30
 -16 -10   3   52.09    2.30
  16  10  -3   51.79    2.20
  16  10  -3   53.29    2.20
  16  10  -3   50.99    2.20
 -16  10   3   52.99    2.10
 -16  10   3   49.50    2.10
 -16  10   3   52.59    2.30
  16  10  -3   52.69    2.30
 -14 -10   3    0.80    0.50
  14 -10  -3    0.30    0.60
 -14 -10   3    1.80    0.60
  14  10  -3    1.60    0.60
 -14  10   3    0.60    0.60
 -14  10   3    0.60    0.40
  14  10  -3    0.60    0.40
 -14  10   3    0.00    0.30
  14  10  -3    0.80    0.60
 -12 -10   3   24.40    1.50
 -12 -10   3   26.20    1.60
 -12 -10   3   26.00    1.70
  12 -10  -3   26.20    1.60
  12  10  -3   26.60    1.60
 -12  10   3   26.90    1.50
 -12  10   3   26.00    1.50
 -12  10   3   26.00    1.60
  12  10  -3   23.40    1.50
 -10 -10   3    4.30    0.80
  10 -10  -3    7.40    1.40
 -10 -10   3    5.50    0.90
 -10 -10   3    4.30    0.80
  10 -10  -3    6.50    1.20
  10  10  -3    8.00    1.10
  10  10  -3    6.70    1.10
 -10  10   3    6.20    0.90
  10  10  -3    6.30    1.00
 -10  10   3    6.10    0.90
   8 -10  -3   33.10    1.80
   8 -10  -3   29.70    1.90
  -8 -10   3   29.00    1.70
  -8 -10   3   33.30    1.90
  -8 -10   3   29.70    1.90
  -8  10   3   28.70    1.70
   8  10  -3   28.50    1.70
   8  10  -3   29.30    1.70
  -8  10   3   31.50    1.70
   8  10  -3   31.90    1.80
  -8  10   3   27.40    1.70
  -6 -10   3  630.24   22.10
  -6 -10   3  651.23   22.10
   6 -10  -3  697.73   22.00
   6 -10  -3  694.23   22.00
   6 -10  -3  686.53   22.00
  -6 -10   3  651.13   22.40
   6  10  -3  662.53   23.30
  -6  10   3  654.53   22.00
   6  10  -3  659.83   21.90
   6  10  -3  649.04   22.00
  -6  10   3  683.03   22.00
   4 -10  -3 1308.67   40.60
  -4 -10   3 1158.98   40.10
  -4 -10   3 1267.37   39.90
   4 -10  -3 1215.48   39.90
   4 -10  -3 1292.37   39.90
  -4 -10   3 1195.28   40.00
   4  10  -3 1226.58   41.10
   4  10  -3 1213.68   39.70
  -4  10   3 1205.48   39.60
  -4  10   3 1211.18   40.90
   4  10  -3 1179.78   39.80
   4  10  -3 1243.28   40.10
  -4  10   3 1219.48   39.80
  -4  10   3 1194.68   39.80
   2 -10  -3  341.57   11.40
   2 -10  -3  343.27   11.60
  -2 -10   3  334.17   11.60
  -2 -10   3  344.27   11.50
   2 -10  -3  348.17   11.50
  -2 -10   3  330.77   11.70
   2  10  -3  334.77   11.50
  -2  10   3  330.57   11.50
   2  10  -3  350.36   11.50
   2  10  -3  336.97   11.40
  -2  10   3  327.87   11.50
  -2  10   3  330.67   11.50
  -2  10   3  326.57   12.60
  -2  10   3  320.07   11.20
   0 -10  -3  138.99    5.20
   0 -10   3  141.89    5.20
   0 -10  -3  144.89    5.30
   0 -10  -3  139.79    5.30
   0 -10   3  135.99    5.20
   0  10  -3  132.49    5.10
   0  10   3  133.99    5.20
   0  10   3  134.39    6.30
   0  10   3  136.99    5.00
   0  10  -3  151.78    5.90
   0  10   3  136.19    5.20
   0  10  -3  135.79    5.20
  -2 -10  -3   73.49    3.10
   2 -10   3   76.29    3.10
  -2 -10  -3   68.49    3.10
  -2 -10  -3   68.79    3.10
   2  10   3   70.19    3.00
   2  10   3   66.39    3.00
   2  10   3   67.39    4.00
  -2  10  -3   75.89    3.00
   2  10   3   72.99    2.90
  -2  10  -3   70.59    3.00
   4 -10   3  204.68    7.40
  -4 -10  -3  194.78    7.40
  -4 -10  -3  199.78    7.30
  -4 -10  -3  204.68    7.40
  -4  10  -3  214.88    7.30
   4  10   3  220.68    7.30
  -4  10  -3  201.48    7.30
   4  10   3  204.18    7.20
   4  10   3  209.48    7.40
   4  10   3  203.58    7.30
   4  10   3  207.88    7.20
  -4  10  -3  205.48    7.20
  -6 -10  -3  141.59    5.20
   6 -10   3  141.89    5.20
  -6 -10  -3  137.29    5.30
   6 -10   3  138.89    5.40
  -6 -10  -3  141.19    5.30
   6 -10   3  143.39    5.20
   6  10   3  140.79    5.10
   6  10   3  145.89    5.10
   6  10   3  138.39    5.30
  -6  10  -3  141.99    5.10
   6  10   3  147.69    5.30
  -6  10  -3  143.99    5.20
  -6  10  -3  142.69    5.20
   6  10   3  139.69    5.20
  -8 -10  -3   98.99    3.90
   8 -10   3   98.29    4.30
   8 -10   3  100.99    3.80
  -8 -10  -3   99.59    3.90
   8 -10   3   94.99    4.00
  -8 -10  -3  100.29    4.00
  -8  10  -3  100.09    3.80
  -8  10  -3  103.49    3.80
   8  10   3  101.49    3.90
   8  10   3   98.29    3.80
   8  10   3   98.39    3.90
   8  10   3  105.69    4.00
 -10 -10  -3    0.50    0.50
 -10 -10  -3    1.40    0.60
 -10 -10  -3    0.90    0.60
  10 -10   3    0.80    0.50
  10 -10   3    0.60    0.60
  10 -10   3    0.60    0.40
  10  10   3    1.40    0.90
  10  10   3    0.80    0.40
 -10  10  -3    0.40    0.50
  10  10   3    1.00    0.40
 -10  10  -3    1.10    0.50
  10  10   3    1.40    0.50
  10  10   3    1.00    0.40
 -10  10  -3    0.60    0.30
 -12 -10  -3   59.99    2.70
  12 -10   3   60.79    2.40
 -12 -10  -3   60.99    2.50
 -12 -10  -3   59.49    2.50
  12 -10   3   59.09    2.60
  12  10   3   58.29    2.50
 -12  10  -3   59.29    2.40
  12  10   3   57.89    2.50
  12  10   3   57.79    2.30
  12  10   3   58.49    2.40
 -12  10  -3   60.29    2.40
  12  10   3   66.99    2.70
  14 -10   3   58.09    2.40
  14 -10   3   57.49    2.20
 -14 -10  -3   54.99    2.30
  14  10   3   54.19    2.20
 -14  10  -3   54.39    2.30
 -14  10  -3   58.09    2.20
  14  10   3   54.89    2.30
 -14  10  -3   58.49    2.20
  14  10   3   54.19    2.20
 -17 -11   3    9.90    0.90
 -17 -11   3   10.00    0.90
 -17  11   3   11.50    0.90
  17  11  -3   10.80    0.80
  17  11  -3   11.40    0.80
  17  11  -3   11.40    0.70
  15 -11  -3   35.80    1.80
 -15 -11   3   38.30    1.70
  15 -11  -3   39.50    1.60
 -15 -11   3   37.20    1.70
 -15  11   3   37.10    1.60
  15  11  -3   40.10    1.80
  15  11  -3   38.30    1.70
  15  11  -3   38.80    1.70
 -15  11   3   40.70    1.60
 -13 -11   3   14.00    1.10
 -13 -11   3   14.90    1.10
  13 -11  -3   14.40    1.30
 -13 -11   3   14.90    1.30
  13  11  -3   14.50    1.00
 -13  11   3   14.40    1.00
 -13  11   3   15.70    1.00
  13  11  -3   15.00    1.20
 -11 -11   3    2.50    0.60
 -11 -11   3    3.60    0.70
 -11 -11   3    3.00    0.60
 -11  11   3    2.80    0.50
  11  11  -3    2.60    0.50
 -11  11   3    4.20    0.70
  11  11  -3    4.10    0.90
   9 -11  -3  127.79    4.30
  -9 -11   3  113.29    5.10
  -9 -11   3  114.69    4.40
  -9 -11   3  111.19    4.50
   9  11  -3  119.99    4.50
  -9  11   3  120.59    4.30
  -9  11   3  121.19    4.40
  -9  11   3  116.49    4.30
   9  11  -3  116.09    4.40
  -7 -11   3  146.39    5.50
  -7 -11   3  143.19    5.90
   7 -11  -3  158.58    5.50
  -7 -11   3  148.69    5.60
   7  11  -3  149.29    5.50
  -7  11   3  165.68    6.30
   7  11  -3  155.08    6.20
  -7  11   3  146.79    5.30
  -7  11   3  150.58    5.50
   5 -11  -3    5.90    1.00
  -5 -11   3    6.00    0.90
  -5 -11   3    6.50    1.00
   5 -11  -3    7.10    1.40
  -5 -11   3    6.00    0.90
   5  11  -3    7.10    1.00
  -5  11   3    8.50    1.00
   5  11  -3    7.40    1.00
  -5  11   3    6.50    0.90
   3 -11  -3   27.10    1.80
  -3 -11   3   27.30    1.70
   3 -11  -3   26.30    1.60
  -3 -11   3   27.60    1.80
  -3 -11   3   28.10    1.60
   3 -11  -3   26.20    1.50
   3  11  -3   26.00    1.60
   3  11  -3   25.60    1.60
   3  11  -3   26.20    1.60
  -3  11   3   27.30    1.60
  -3  11   3   28.40    1.60
  -3  11   3   29.90    1.70
   1 -11  -3   61.09    2.60
  -1 -11   3   65.99    2.70
  -1 -11   3   63.09    2.80
   1 -11  -3   58.39    2.70
   1 -11  -3   61.19    2.80
   1  11  -3   63.19    2.60
   1  11  -3   60.49    2.60
  -1  11   3   57.59    2.60
  -1  11   3   60.49    2.70
   1  11  -3   58.99    2.60
  -1 -11  -3  684.73   22.40
   1 -11   3  695.13   22.60
  -1 -11  -3  677.33   22.30
   1 -11   3  652.73   22.10
  -1 -11  -3  673.13   22.40
  -1  11  -3  673.63   22.30
   1  11   3  647.44   22.30
  -1  11  -3  699.23   22.30
   1  11   3  695.73   22.40
  -1  11  -3  674.43   22.20
  -3 -11  -3   78.69    3.80
   3 -11   3   78.79    3.10
   3 -11   3   95.59    3.40
   3 -11   3   75.69    3.40
  -3 -11  -3   83.29    3.30
  -3 -11  -3   84.79    3.40
  -3  11  -3   80.39    3.20
  -3  11  -3   79.29    3.20
  -3  11  -3   83.09    3.70
   3  11   3   87.09    3.40
   3  11   3   76.09    3.40
   5 -11   3  105.19    3.90
   5 -11   3  100.29    4.10
  -5 -11  -3  106.69    4.00
  -5 -11  -3  106.69    4.10
  -5 -11  -3  113.79    4.90
   5  11   3  102.49    4.00
   5  11   3  104.59    4.00
  -5  11  -3  109.09    3.90
   5  11   3  110.09    4.00
   5  11   3  105.79    3.90
  -5  11  -3  106.09    4.00
  -5  11  -3  111.79    4.00
  -7 -11  -3   13.50    1.30
   7 -11   3   12.70    1.20
  -7 -11  -3   14.80    1.10
   7 -11   3   14.00    1.10
   7 -11   3   11.70    1.00
  -7 -11  -3   14.30    1.10
   7  11   3   13.40    1.00
  -7  11  -3   14.00    1.10
   7  11   3   15.40    1.00
  -7  11  -3   13.60    1.00
   7  11   3   13.70    1.00
   7  11   3   14.20    1.10
  -7  11  -3   13.70    1.00
  -9 -11  -3   48.80    2.10
   9 -11   3   50.29    2.10
   9 -11   3   46.40    2.20
  -9 -11  -3   43.50    2.20
  -9 -11  -3   45.80    2.10
   9 -11   3   49.60    2.00
   9  11   3   49.60    2.10
   9  11   3   48.70    2.00
  -9  11  -3   49.20    2.00
  -9  11  -3   46.90    2.00
   9  11   3   48.20    2.10
   9  11   3   48.10    2.00
  -9  11  -3   48.60    2.10
  11 -11   3    3.90    0.60
 -11 -11  -3    3.50    0.80
 -11 -11  -3    4.50    0.70
  11 -11   3    3.60    0.70
  11  11   3    4.60    0.70
  11  11   3    4.90    0.50
 -11  11  -3    3.70    0.70
 -11  11  -3    4.70    0.60
  11  11   3    4.20    0.60
  13 -11   3   53.19    2.50
  13 -11   3   59.89    2.40
  13  11   3   60.79    2.40
 -13  11  -3   58.69    2.30
  13  11   3   66.19    2.50
  13  11   3   64.19    2.20
  12 -12  -3    1.80    0.40
 -12 -12   3    1.70    0.50
 -12 -12   3    2.30    0.50
  12  12  -3    1.50    0.40
 -12  12   3    1.80    0.40
  12  12  -3    1.70    0.60
 -12  12   3    2.20    0.40
  12  12  -3    1.70    0.40
  10 -12  -3    1.20    0.50
 -10 -12   3    0.70    0.50
 -10 -12   3    0.80    0.50
  10  12  -3    1.30    0.40
 -10  12   3    1.40    0.40
  10  12  -3    1.60    0.60
 -10  12   3    1.80    0.40
  -8 -12   3   65.09    2.60
  -8 -12   3   67.69    2.70
  -8 -12   3   62.89    2.70
   8  12  -3   59.79    2.50
  -8  12   3   62.89    2.50
  -8  12   3   71.79    2.50
   8  12  -3   63.89    2.60
  -6 -12   3   64.99    2.70
  -6 -12   3   64.69    2.80
  -6 -12   3   62.29    3.00
   6 -12  -3   72.99    2.60
  -6  12   3   66.79    2.60
  -6  12   3   63.29    2.60
   6  12  -3   60.79    2.40
   6  12  -3   62.19    2.60
  -4 -12   3  246.08    8.00
   4 -12  -3  237.28    7.90
   4 -12  -3  237.88    8.00
  -4 -12   3  232.48    8.20
  -4 -12   3  240.18    8.10
   4  12  -3  232.58    8.10
  -4  12   3  216.08    7.90
  -4  12   3  232.58    8.00
   4  12  -3  221.38    8.00
   2 -12  -3  102.79    4.10
   2 -12  -3  109.09    3.90
  -2 -12   3  110.99    3.90
   2 -12  -3  108.89    4.30
   2  12  -3  102.29    3.90
  -2  12   3   98.49    3.80
  -2  12   3  100.59    3.80
   2  12  -3   96.49    3.80
   0 -12  -3   20.90    1.30
   0 -12   3   22.00    1.30
   0 -12  -3   17.10    1.10
   0 -12  -3   16.70    1.50
   0  12   3   18.30    1.20
   0  12   3   17.80    1.20
   0  12  -3   20.10    1.20
   0  12   3   19.80    1.10
   0  12   3   19.10    1.10
   2 -12   3    3.50    0.70
  -2 -12  -3    3.90    0.70
  -2 -12  -3    5.10    0.70
  -2 -12  -3    4.30    0.80
   2  12   3    3.10    0.70
  -2  12  -3    2.50    0.50
   2  12   3    3.20    0.70
   2  12   3    3.00    0.50
   2  12   3    3.90    0.70
  -2  12  -3    4.20    0.70
  -4 -12  -3   14.70    1.20
   4 -12   3   16.30    1.10
  -4 -12  -3   15.30    1.10
   4 -12   3   13.50    1.00
  -4 -12  -3   16.40    1.30
   4  12   3   13.90    1.00
   4  12   3   14.50    1.00
   4  12   3   15.40    1.00
  -4  12  -3   16.00    1.00
  -4  12  -3   15.80    1.20
   4  12   3   15.00    1.00
   6 -12   3    1.70    0.40
  -6 -12  -3    1.60    0.50
  -6 -12  -3    0.50    0.40
   6  12   3    1.00    0.30
  -6  12  -3    2.30    0.40
   6  12   3    1.20    0.40
   6  12   3    1.50    0.40
  -8 -12  -3   95.19    3.40
  -8 -12  -3   92.29    3.30
   8 -12   3   80.59    3.40
   8  12   3   91.89    3.10
   8  12   3   87.79    3.20
   8  12   3   92.59    3.30
  -8  12  -3   92.49    3.20
   8  12   3   88.09    3.20
   5 -13  -3    1.90    0.50
  -5 -13   3    0.90    0.50
   5  13  -3    0.80    0.50
  -5  13   3    0.90    0.40
  -5  13   3    0.70    0.30
  -5  13   3    1.00    0.40
   5  13  -3    0.30    0.30
  -3 -13   3    1.70    0.40
  -3 -13   3    1.60    0.40
   3 -13  -3    2.30    0.40
   3  13  -3    1.70    0.40
   3  13  -3    1.50    0.40
  -3  13   3    1.50    0.40
  -3  13   3    1.30    0.40
   3  13  -3    1.50    0.40
  -3  13   3    1.30    0.30
   1 -13  -3    8.20    0.80
  -1 -13   3    8.60    0.80
  -1 -13   3    9.00    0.90
  -1  13   3    9.10    0.70
  -1  13   3    9.20    0.90
  -1  13   3    9.90    0.90
   1  13  -3   10.40    0.70
   1  13  -3    8.00    0.70
  -1 -13  -3  449.26   15.80
   1  13   3  473.75   15.50
  -1  13  -3  488.55   15.70
   1  13   3  470.25   15.40
   1  13   3  496.15   15.50
  30   0  -4  155.88    5.30
  30   0  -4  159.88    5.40
 -30   0   4  147.09    5.20
 -28   0   4    1.80    0.50
  28   0  -4    1.30    0.40
 -28   0   4    1.50    0.40
  28   0  -4    1.30    0.50
  26   0  -4 1662.43   53.19
  26   0  -4 1596.84   52.99
 -26   0   4 1668.83   53.29
 -26   0   4 1632.44   52.89
  24   0  -4  202.38    7.70
  24   0  -4  226.28    7.40
 -24   0   4  198.58    7.60
 -24   0   4  225.38    7.40
 -22   0   4  244.68    8.50
  22   0  -4  248.18    8.80
  22   0  -4  242.88    8.90
 -22   0   4  250.07    8.50
  22   0  -4  245.28    8.70
  20   0  -4  106.89    5.80
 -20   0   4  118.99    4.30
  20   0  -4  120.99    4.30
  20   0  -4  113.99    4.60
  20   0  -4  110.99    4.50
  18   0  -4  353.86   12.00
  18   0  -4  336.07   11.30
  18   0  -4  355.76   11.90
  18   0  -4  331.47   11.60
  18   0  -4  333.97   11.60
 -18   0   4  318.87   11.30
  16   0  -4   11.40    1.10
  16   0  -4   11.40    1.00
 -16   0   4   10.50    1.10
  16   0  -4   10.00    1.10
  14   0  -4 3395.46  130.79
 -14   0   4 3181.48  126.09
  12   0  -4  967.10   31.00
  12   0  -4  904.51   30.50
 -12   0   4  939.91   30.30
  10   0  -4  339.67   11.50
 -10   0   4  336.87   11.80
  10   0  -4  346.27   11.70
  -8   0   4 1367.76   54.09
   8   0  -4 1459.55   55.69
   2   0   4  421.66   13.80
   2   0   4  420.76   13.80
   2   0   4  413.76   13.60
   4   0   4  598.74   18.90
   4   0   4  598.44   19.10
   4   0   4  547.45   19.20
  -6   0  -4  142.09    4.70
   6   0   4  140.89    5.10
   8   0   4   60.69    2.70
   8   0   4   63.49    2.70
  10   0   4  208.18    7.70
  10   0   4  202.08    7.40
  10   0   4  212.38    7.40
  12   0   4 3588.54  119.59
  12   0   4 3723.33  119.49
  12   0   4 4030.10  120.49
  12   0   4 3699.43  119.79
  12   0   4 3694.13  119.79
  12   0   4 3608.54  119.99
  14   0   4   30.30    2.10
  14   0   4   30.00    2.00
  14   0   4   30.10    2.00
  14   0   4   30.60    2.30
  14   0   4   31.60    1.70
  14   0   4   30.10    1.80
  14   0   4   30.20    1.70
  16   0   4  369.06   12.50
  16   0   4  384.36   12.60
  16   0   4  361.36   12.70
  16   0   4  377.56   13.70
  16   0   4  370.86   12.80
  18   0   4   19.30    1.70
  18   0   4   15.90    1.40
  18   0   4   17.50    2.70
  18   0   4   18.90    1.30
  18   0   4   18.40    1.30
  20   0   4  292.37   10.30
  20   0   4  297.17   10.10
 -20   0  -4  300.37   10.20
  20   0   4  313.17   10.50
  22   0   4   87.99    3.50
 -22   0  -4   91.79    3.40
  22   0   4   96.19    3.60
  22   0   4   89.59    3.30
 -24   0  -4  172.28    5.80
  24   0   4  167.58    5.70
  24   0   4  183.58    5.90
  24   0   4  166.18    5.80
  29  -1  -4    0.20    0.30
 -29  -1   4    0.40    0.40
 -29  -1   4    0.40    0.40
  29   1  -4    0.80    0.40
 -29   1   4    1.00    0.50
  29   1  -4    0.20    0.30
 -29   1   4    0.00    0.30
  27  -1  -4    2.30    0.50
 -27  -1   4    1.70    0.50
  27  -1  -4    2.10    0.60
  27  -1  -4    2.80    0.50
  27   1  -4    1.00    0.40
 -27   1   4    1.80    0.50
  27   1  -4    1.30    0.50
 -27   1   4    2.70    0.60
  25  -1  -4    3.50    0.80
  25   1  -4    6.20    1.10
 -23  -1   4   66.79    2.70
 -23  -1   4   67.09    2.70
  23  -1  -4   63.29    3.10
  23  -1  -4   67.09    2.80
  23   1  -4   67.89    3.20
 -23   1   4   61.79    2.70
  23   1  -4   67.29    2.90
  23   1  -4   70.29    3.10
 -23   1   4   67.59    2.80
 -21  -1   4   82.39    3.40
  21  -1  -4   91.49    3.40
  21  -1  -4   84.09    3.70
  21  -1  -4   90.69    3.80
 -21   1   4   89.29    3.40
  21   1  -4   78.29    3.60
  21   1  -4   86.59    3.70
  19  -1  -4  191.38    7.20
 -19  -1   4  181.28    6.40
  19  -1  -4  187.28    6.80
  19  -1  -4  186.68    7.30
  19  -1  -4  181.48    6.70
  19  -1  -4  190.18    6.50
  19   1  -4  179.88    6.70
 -19   1   4  183.68    6.40
  19   1  -4  181.68    6.70
  19   1  -4  177.18    6.70
 -19   1   4  186.38    6.40
  17  -1  -4   53.69    2.60
  17  -1  -4   51.69    2.30
  17  -1  -4   52.79    2.80
 -17  -1   4   50.09    2.30
  17   1  -4   59.99    2.30
 -17   1   4   53.19    2.30
  17   1  -4   61.29    2.60
  17   1  -4   62.99    2.70
  17   1  -4   50.49    2.40
  15  -1  -4   23.90    1.60
  15  -1  -4   24.00    1.30
  15  -1  -4   24.50    1.40
  15  -1  -4   24.80    1.70
 -15  -1   4   23.20    1.40
  15   1  -4   26.70    1.50
  15   1  -4   21.70    1.50
 -13  -1   4 1657.93   54.49
  13  -1  -4 1800.72   55.29
 -13   1   4 1626.04   54.49
 -11  -1   4  165.48    5.60
  11  -1  -4  155.28    5.80
  11  -1  -4  162.18    5.50
  11   1  -4  170.08    5.70
  -9  -1   4 8447.35  282.57
  -7  -1   4  900.21   37.00
  -7   1   4  892.21   36.80
   7   1  -4  908.81   38.20
  -1  -1  -4  738.63   26.90
   1  -1   4  780.62   27.60
   1   1   4  763.82   26.80
   3  -1   4 1562.44   53.89
  -3  -1  -4 1407.26   53.09
   3  -1   4 1559.34   53.79
   3   1   4 1587.54   53.29
   5  -1   4  456.25   15.00
  -5  -1  -4  418.46   14.60
  -5  -1  -4  443.16   14.80
   5  -1   4  449.06   15.10
   5   1   4  476.55   14.80
   5   1   4  457.55   14.80
   7  -1   4  365.56   12.70
  -7  -1  -4  375.66   12.50
   7  -1   4  363.66   12.80
   7   1   4  377.96   12.50
   7   1   4  381.06   12.50
   7   1   4  383.56   12.80
   9   1   4    2.10    0.60
   9   1   4    1.70    0.40
   9   1   4    2.30    0.60
  11  -1   4   19.80    1.50
  11  -1   4   23.20    1.60
  11  -1   4   18.20    1.60
  11   1   4   20.90    1.60
  11   1   4   21.60    1.50
 -11   1  -4   16.50    2.10
  13  -1   4  241.68    8.50
  13  -1   4  240.18    8.40
  13  -1   4  241.48    8.30
  13  -1   4  240.68    8.70
  13  -1   4  243.48    9.20
  13  -1   4  248.58    9.00
  13  -1   4  254.77    8.40
  13   1   4  236.18    8.70
  13   1   4  234.28    8.60
  13   1   4  255.67    8.40
  13   1   4  243.38    8.40
  13   1   4  249.97    9.20
  13   1   4  243.58    8.70
  13   1   4  240.98    8.50
  13   1   4  234.58    8.40
  13   1   4  238.88    8.60
  15  -1   4   56.59    2.60
  15  -1   4   58.59    3.40
  15  -1   4   58.29    2.90
  15  -1   4   58.99    2.60
  15  -1   4   58.29    2.50
  15   1   4   59.69    3.00
  15   1   4   58.19    2.80
  15   1   4   55.79    2.50
  15   1   4   59.99    2.90
  15   1   4   60.29    2.70
  15   1   4   55.49    2.60
  15   1   4   64.79    2.60
  15   1   4   58.99    3.40
  17  -1   4 2370.46   78.19
  17  -1   4 2294.87   77.09
  17  -1   4 2328.77   76.89
  17  -1   4 2417.66   76.99
  17  -1   4 2398.46   77.29
  17   1   4 2359.96   77.39
  17   1   4 2347.27   76.89
  17   1   4 2351.26   78.19
  17   1   4 2616.64   76.99
  17   1   4 2478.15   77.19
  17   1   4 2366.86   76.99
  17   1   4 2331.07   77.09
  19  -1   4  250.47    8.40
 -19  -1  -4  234.78    8.20
  19  -1   4  241.88    8.30
  19  -1   4  244.28    8.50
  19  -1   4  242.08    8.70
  19   1   4  241.98    8.50
  19   1   4  250.47    8.70
  19   1   4  232.98    8.30
 -19   1  -4  250.17    8.30
  21  -1   4  140.99    4.80
  21  -1   4  128.69    4.70
  21  -1   4  133.99    5.00
  21  -1   4  128.79    4.90
 -21   1  -4  133.99    4.80
  21   1   4  141.89    5.00
  21   1   4  129.69    4.70
  21   1   4  128.89    4.80
  23  -1   4   35.50    1.70
  23  -1   4   33.80    1.60
  23  -1   4   32.60    1.50
 -23  -1  -4   34.90    1.60
  23  -1   4   33.70    1.70
  23   1   4   35.00    1.40
 -23   1  -4   34.10    1.50
  23   1   4   34.00    1.60
  23   1   4   37.50    1.70
  30  -2  -4    0.70    0.40
  30  -2  -4    0.80    0.30
 -30  -2   4   -0.30    0.30
 -30   2   4    0.40    0.30
  30   2  -4    0.60    0.40
 -30   2   4    0.30    0.30
  30   2  -4    0.10    0.30
  28  -2  -4   33.90    1.60
  28  -2  -4   37.80    1.60
  28  -2  -4   36.10    1.80
 -28  -2   4   37.40    1.60
  28   2  -4   35.20    1.60
 -28   2   4   35.60    1.60
  28   2  -4   36.50    1.80
  26  -2  -4   92.39    4.10
 -26  -2   4   90.79    3.40
 -26  -2   4   84.19    3.80
  26  -2  -4   92.79    3.40
  26   2  -4   93.89    4.50
 -26   2   4   90.49    3.40
  26   2  -4   86.79    3.70
  26   2  -4   90.09    3.80
 -26   2   4   92.29    3.40
  26   2  -4   90.19    3.50
  24  -2  -4   11.90    1.10
 -24  -2   4   12.50    1.10
 -24  -2   4   12.90    1.00
  24  -2  -4   11.40    1.40
  24  -2  -4   12.90    1.20
  24   2  -4   12.20    1.20
 -24   2   4   12.80    1.10
  24   2  -4   12.30    1.30
 -24   2   4   12.60    1.00
  24   2  -4   12.30    1.30
  22  -2  -4  145.49    5.30
 -22  -2   4  141.49    5.20
  22  -2  -4  144.29    5.60
 -22   2   4  137.49    5.20
  22   2  -4  148.39    5.50
 -22   2   4  153.28    5.30
  22   2  -4  144.99    5.60
 -20  -2   4  118.09    4.40
  20  -2  -4  114.79    5.40
  20  -2  -4  118.59    4.80
  20  -2  -4  118.99    5.30
  20  -2  -4  120.59    4.50
  20   2  -4  121.99    4.80
  20   2  -4  122.99    4.70
 -20   2   4  115.39    4.40
  20   2  -4  123.89    4.70
 -20   2   4  119.19    4.40
  18  -2  -4   10.00    1.50
  18  -2  -4    8.10    0.90
  18  -2  -4    7.80    1.40
 -18  -2   4   10.50    1.20
  18  -2  -4    9.40    1.40
 -18   2   4    7.70    2.30
 -18   2   4    7.60    1.10
 -18   2   4    9.10    0.90
  18   2  -4    6.10    1.10
  18   2  -4    9.00    1.70
  18   2  -4    6.90    1.10
 -16  -2   4 1108.69   34.40
  16  -2  -4 1073.39   35.00
 -16  -2   4 1058.09   34.40
  16  -2  -4 1052.39   34.30
  16  -2  -4 1071.79   34.60
  16   2  -4 1020.10   35.00
  16   2  -4 1029.30   34.50
 -16   2   4 1101.69   35.80
 -16   2   4 1009.40   34.30
  16   2  -4 1065.59   34.60
  14  -2  -4 5196.68  194.98
 -14  -2   4 5583.14  198.58
 -12  -2   4 1309.37   42.20
  12   2  -4 1310.67   42.50
  10  -2  -4 2213.48   87.79
  10  -2  -4 2405.66   90.49
 -10  -2   4 2276.87   88.29
  10   2  -4 2361.16   90.89
   8  -2  -4 5010.20  182.08
   8   2  -4 5650.63  185.48
   6  -2  -4 4550.84  156.18
   6   2  -4 4582.14  157.38
   4  -2  -4   73.29    2.80
  -4  -2   4   75.69    2.70
   4  -2  -4   64.19    2.60
  -4   2   4   69.09    2.50
   4   2  -4   69.69    2.80
  -4   2   4   72.89    2.50
  -4   2   4   67.39    2.40
   4   2  -4   77.19    2.90
   2  -2  -4 1487.85   53.59
  -2  -2   4 1382.26   53.59
  -2   2   4 1546.35   53.29
   2   2  -4 1505.85   54.09
   2  -2   4   48.70    2.20
  -2  -2  -4   56.29    2.20
   2  -2   4   53.19    2.20
  -2  -2  -4   49.99    2.30
  -2   2  -4   47.10    1.80
   2   2   4   47.90    2.20
  -2   2  -4   54.29    2.40
   2   2   4   46.90    2.10
   2   2   4   45.60    1.90
   4  -2   4  198.68    6.90
   4  -2   4  188.68    6.90
  -4  -2  -4  190.18    6.80
  -4  -2  -4  189.18    7.20
   4   2   4  192.88    6.90
   4   2   4  201.98    6.50
   4   2   4  198.88    6.60
  -4   2  -4  183.88    7.20
   4   2   4  199.38    6.90
   6  -2   4  424.16   14.30
   6  -2   4  406.36   14.20
  -6  -2  -4  410.46   14.10
   6   2   4  421.36   14.20
   6   2   4  413.06   13.90
   6   2   4  436.46   13.70
  -6   2  -4  430.96   14.90
   6   2   4  421.46   14.30
  -8  -2  -4  548.25   18.20
   8  -2   4  533.45   18.40
  -8   2  -4  546.95   19.20
   8   2   4  554.54   18.00
   8   2   4  541.85   18.00
  10  -2   4    8.80    1.10
  10  -2   4    8.80    1.10
  10   2   4    7.10    1.10
  12  -2   4   90.69    4.10
  12  -2   4   85.19    3.50
  12  -2   4   85.99    4.00
  12  -2   4   90.09    3.40
  12  -2   4   85.49    3.50
  12  -2   4   81.09    3.40
  12  -2   4   80.09    3.70
 -12   2  -4   90.79    5.30
  12   2   4   85.69    3.40
  12   2   4   81.29    3.60
  12   2   4   84.49    3.60
  12   2   4   84.59    3.40
  12   2   4   83.99    4.00
  12   2   4   92.89    3.60
  12   2   4   97.89    3.70
  14  -2   4   28.90    2.10
  14  -2   4   28.60    2.30
  14  -2   4   30.20    1.70
  14  -2   4   32.50    2.50
  14  -2   4   30.00    1.80
  14   2   4   34.70    2.10
  14   2   4   32.10    1.80
  14   2   4   30.90    2.00
  14   2   4   31.80    2.00
  14   2   4   34.70    1.90
  14   2   4   32.40    2.40
  14   2   4   33.30    1.70
  14   2   4   31.90    1.90
  16  -2   4   32.50    1.80
  16  -2   4   35.30    1.80
  16  -2   4   33.80    1.70
  16  -2   4   35.90    2.80
  16  -2   4   32.50    2.20
  16   2   4   32.50    1.80
  16   2   4   35.10    1.80
  16   2   4   32.40    2.10
  16   2   4   35.90    2.70
  16   2   4   31.60    2.20
  16   2   4   33.70    2.10
  16   2   4   33.80    1.90
  18  -2   4   14.70    1.60
  18  -2   4   13.40    1.20
  18  -2   4   14.30    1.10
  18  -2   4   11.50    1.20
  18   2   4   11.20    2.30
  18   2   4   17.20    1.50
  18   2   4   15.80    1.30
  18   2   4   12.40    1.20
  18   2   4   14.80    1.20
  20  -2   4   41.90    2.00
 -20  -2  -4   43.30    1.90
  20  -2   4   43.50    2.30
  20  -2   4   48.60    2.40
  20   2   4   43.00    1.90
  20   2   4   45.70    2.20
 -20   2  -4   43.80    2.00
  20   2   4   45.00    2.10
  22  -2   4  111.59    3.90
  22  -2   4  108.49    3.80
 -22  -2  -4  113.69    3.80
 -22  -2  -4  109.59    3.90
  22  -2   4  104.89    4.00
  22  -2   4  106.09    4.10
  22   2   4  116.89    4.00
  22   2   4  108.19    3.90
 -22   2  -4  109.09    3.90
  22   2   4  102.89    3.90
  24  -2   4    4.90    0.70
  24  -2   4    4.40    0.50
 -24  -2  -4    5.00    0.60
  24  -2   4    3.20    0.60
  24   2   4    5.10    0.50
  24   2   4    3.70    0.50
  29  -3  -4   73.19    2.60
  29  -3  -4   75.69    2.80
 -29  -3   4   73.49    2.80
  29  -3  -4   73.69    2.60
 -29  -3   4   75.29    2.60
 -29   3   4   74.69    2.60
  29   3  -4   66.19    2.70
  29   3  -4   72.59    2.80
 -29   3   4   74.09    2.70
  27  -3  -4    0.80    0.40
  27  -3  -4    0.40    0.40
  27  -3  -4    1.60    0.60
 -27  -3   4    1.00    0.40
 -27  -3   4    1.70    0.40
  27   3  -4    2.20    0.70
  27   3  -4    1.00    0.40
 -27   3   4    1.10    0.40
  27   3  -4    0.90    0.40
  25  -3  -4   55.89    2.40
  25  -3  -4   49.10    2.30
 -25  -3   4   51.49    2.20
  25  -3  -4   51.49    2.20
  25  -3  -4   49.99    2.50
 -25  -3   4   50.09    2.20
  25   3  -4   51.59    2.60
  25   3  -4   50.79    2.40
  25   3  -4   51.99    2.30
  25   3  -4   48.40    2.40
 -25   3   4   51.39    2.20
 -25   3   4   53.29    2.20
  23  -3  -4   94.99    4.00
  23  -3  -4   94.09    3.70
 -23  -3   4   92.49    3.60
 -23   3   4  100.09    3.90
  23   3  -4   95.69    3.90
  23   3  -4   92.89    3.80
 -23   3   4   93.69    3.70
  23   3  -4   97.29    3.60
  21  -3  -4   85.29    3.40
  21  -3  -4   79.59    4.40
  21  -3  -4   76.99    3.60
 -21  -3   4   76.19    3.20
  21   3  -4   85.89    3.60
 -21   3   4   86.39    3.30
  21   3  -4   87.69    3.20
  21   3  -4   81.59    3.50
  21   3  -4   81.29    3.40
 -21   3   4   77.29    3.20
 -19  -3   4    6.70    1.20
  19  -3  -4    5.50    1.40
  19  -3  -4    6.00    1.50
 -19  -3   4    7.60    1.20
  19  -3  -4    5.40    1.00
 -19   3   4    8.40    1.10
  19   3  -4    5.50    1.10
  19   3  -4    5.90    1.00
 -19   3   4    5.10    0.90
  19   3  -4    6.10    1.50
  19   3  -4    6.50    1.20
  19   3  -4    4.60    1.00
  17  -3  -4  655.83   21.40
  17  -3  -4  638.24   21.70
  17  -3  -4  658.23   22.30
 -17  -3   4  654.53   21.40
 -17  -3   4  657.03   21.40
  17   3  -4  663.23   21.60
  17   3  -4  626.84   21.50
 -17   3   4  638.94   21.30
  17   3  -4  631.64   21.90
  17   3  -4  631.44   21.50
 -17   3   4  711.33   21.40
 -17   3   4  652.53   23.10
  15  -3  -4   24.10    1.30
 -15  -3   4   23.00    1.40
  15  -3  -4   23.70    1.80
 -15  -3   4   24.20    1.40
 -15   3   4   22.20    1.20
  15   3  -4   22.40    1.60
 -15   3   4   22.80    2.10
  15   3  -4   23.70    1.40
  15   3  -4   21.60    1.40
  13  -3  -4   31.10    1.90
  13  -3  -4   33.90    1.80
  13  -3  -4   29.20    1.60
 -13   3   4   29.80    1.50
  13   3  -4   36.40    1.60
  13   3  -4   37.10    1.80
 -11  -3   4   22.20    1.20
  11  -3  -4   19.10    1.40
  11  -3  -4   24.80    1.40
  11   3  -4   22.90    1.20
 -11   3   4   24.00    1.50
  11   3  -4   20.00    1.30
   9  -3  -4  308.07   10.40
   9  -3  -4  297.27   10.30
  -9  -3   4  308.57   10.00
  -9   3   4  310.37   10.40
   9   3  -4  284.07   10.20
   9   3  -4  301.37   10.80
  -7  -3   4    7.90    0.60
  -7  -3   4    8.40    0.90
   7  -3  -4    9.90    0.80
  -7  -3   4    7.70    0.70
   7  -3  -4    8.90    0.80
  -5  -3   4 3145.99  114.89
   5  -3  -4 3189.18  115.29
  -5   3   4 3327.07  114.59
   5   3  -4 3293.47  116.39
  -3  -3   4 3073.79  109.99
   3  -3  -4 3117.49  110.09
   3   3  -4 3124.49  110.49
  -3   3   4 3147.08  109.09
  -1  -3   4   88.39    3.80
  -1  -3   4   97.19    3.50
   1  -3  -4   87.39    3.40
   1  -3  -4   93.99    3.20
   1  -3  -4   88.09    3.60
  -1   3   4   92.49    3.60
  -1   3   4   96.19    3.30
   1   3  -4   96.29    3.50
  -1   3   4   88.99    3.20
  -1   3   4   90.69    3.40
  -1  -3  -4 1881.71   71.69
   1  -3   4 1919.11   72.09
   1   3   4 2029.60   71.29
  -1   3  -4 1949.30   72.19
   3  -3   4 2796.22  101.29
  -3  -3  -4 2691.13  100.59
   3   3   4 2958.40  100.79
  -3   3  -4 2845.52  101.89
  -5  -3  -4 2279.77   84.39
   5  -3   4 2211.18   84.49
   5  -3   4 2261.57   85.39
   5   3   4 2229.58   83.29
   7  -3   4 7207.98  258.27
   7  -3   4 7866.21  259.77
   7   3   4 7651.83  257.97
   9  -3   4 1287.57   43.60
  -9  -3  -4 1369.16   43.70
   9  -3   4 1354.76   43.80
   9  -3   4 1336.77   43.00
  -9  -3  -4 1315.27   42.80
   9   3   4 1308.87   43.10
  -9   3  -4 1369.16   44.80
   9   3   4 1335.87   43.70
  -9   3  -4 1271.67   42.80
   9   3   4 1336.97   43.10
 -11   3  -4   13.90    2.20
  13  -3   4   48.30    2.40
  13  -3   4   50.49    2.30
  13  -3   4   54.39    2.30
  13  -3   4   48.30    2.60
  13  -3   4   47.70    3.10
  13  -3   4   49.70    2.40
  13  -3   4   49.99    2.40
  13   3   4   47.90    3.00
 -13   3  -4   56.29    2.20
  13   3   4   49.30    2.50
  13   3   4   48.30    2.50
  13   3   4   53.19    2.40
  13   3   4   44.20    2.50
  13   3   4   52.39    2.40
  13   3   4   51.39    2.30
  15  -3   4  404.16   13.20
  15  -3   4  398.16   14.50
  15  -3   4  388.46   13.70
  15  -3   4  405.06   13.20
  15  -3   4  428.46   13.40
  15  -3   4  384.96   13.30
  15  -3   4  397.86   13.40
  15   3   4  383.16   13.20
  15   3   4  372.26   14.30
 -15   3  -4  387.86   13.20
  15   3   4  373.36   13.60
  15   3   4  404.56   13.30
  15   3   4  402.56   13.50
  15   3   4  393.66   13.30
  17  -3   4  230.28    8.00
  17  -3   4  221.68    8.00
  17  -3   4  226.58    7.90
  17  -3   4  223.88    8.30
  17   3   4  222.98    7.90
 -17   3  -4  227.48    7.80
  17   3   4  240.48    8.00
  17   3   4  226.08    8.00
  17   3   4  233.08    8.20
  17   3   4  236.48    8.50
  17   3   4  233.18    8.40
  17   3   4  210.18    9.10
  19  -3   4  289.37    9.80
  19  -3   4  279.87   10.20
  19  -3   4  298.57   10.00
  19  -3   4  289.67   10.00
  19   3   4  285.47    9.90
  19   3   4  284.77   10.20
  19   3   4  304.47   10.00
 -19   3  -4  293.87    9.80
 -21  -3  -4  653.83   20.90
  21  -3   4  634.24   21.30
  21  -3   4  615.84   21.00
  21  -3   4  653.33   20.90
  21  -3   4  656.53   21.10
 -21   3  -4  655.83   21.00
  21   3   4  622.04   21.00
  21   3   4  647.84   21.00
  23  -3   4   27.50    1.30
 -23  -3  -4   27.00    1.20
  23  -3   4   28.60    1.40
 -23  -3  -4   28.90    1.30
  23  -3   4   30.10    1.30
  23   3   4   29.10    1.20
  23   3   4   27.30    1.30
  28  -4  -4    4.80    0.70
 -28  -4   4    4.20    0.50
  28  -4  -4    3.10    0.50
 -28  -4   4    2.70    0.50
  28  -4  -4    4.60    0.70
 -28   4   4    3.40    0.60
  28   4  -4    3.70    0.80
 -28   4   4    4.10    0.50
  28   4  -4    4.00    0.60
  26  -4  -4   54.39    2.20
  26  -4  -4   53.79    2.20
  26  -4  -4   58.49    2.40
 -26  -4   4   54.39    2.20
 -26  -4   4   54.39    2.20
  26  -4  -4   53.49    2.40
 -26   4   4   53.59    2.30
  26   4  -4   54.39    2.30
  26   4  -4   56.69    2.20
  26   4  -4   52.79    2.30
 -26   4   4   53.29    2.10
  26   4  -4   53.99    2.50
  24  -4  -4   81.19    3.20
  24  -4  -4   72.59    3.30
  24  -4  -4   78.89    3.20
 -24  -4   4   78.79    3.00
 -24   4   4   76.29    3.10
  24   4  -4   76.39    3.40
  24   4  -4   73.59    3.20
  24   4  -4   76.89    3.20
  24   4  -4   82.09    3.10
  24   4  -4   71.99    3.20
  22  -4  -4  121.69    4.70
  22  -4  -4  112.39    5.80
 -22  -4   4  119.29    4.30
  22  -4  -4  121.39    4.40
 -22   4   4  116.19    4.30
  22   4  -4  118.29    4.60
  22   4  -4  100.19    5.20
  22   4  -4  119.89    4.60
  22   4  -4  122.09    4.30
 -22   4   4  120.99    4.60
  20  -4  -4   84.99    3.50
  20  -4  -4   84.39    4.40
  20  -4  -4   81.09    3.70
 -20  -4   4   88.29    3.50
 -20   4   4   83.29    3.40
 -20   4   4   84.49    3.40
  20   4  -4   89.69    3.60
  20   4  -4   83.29    3.70
  20   4  -4   85.49    3.60
  20   4  -4   84.49    3.30
  18  -4  -4  132.89    6.10
 -18  -4   4  137.99    5.10
  18  -4  -4  140.29    6.00
  18  -4  -4  138.09    5.40
 -18  -4   4  137.89    5.10
  18  -4  -4  138.09    5.10
  18   4  -4  142.39    5.30
 -18   4   4  142.19    5.10
  18   4  -4  136.29    5.30
 -18   4   4  141.89    5.10
  18   4  -4  138.59    5.70
 -16  -4   4   40.80    2.70
 -16  -4   4   45.90    2.10
  16  -4  -4   45.70    2.50
 -16  -4   4   49.80    3.60
  16   4  -4   46.00    2.40
  16   4  -4   45.20    2.20
  16   4  -4   45.30    2.60
 -16   4   4   45.70    2.30
 -16   4   4   48.80    2.10
 -14  -4   4 1491.65   47.80
  14  -4  -4 1506.45   48.60
 -14  -4   4 1532.65   47.70
  14  -4  -4 1439.06   47.80
  14   4  -4 1368.66   48.00
  14   4  -4 1497.35   48.30
  14   4  -4 1434.36   47.80
 -14   4   4 1536.75   49.00
 -14   4   4 1487.55   47.70
  12  -4  -4 2059.69   68.89
 -12  -4   4 2159.88   68.89
  12  -4  -4 2280.37   69.49
 -12  -4   4 2154.68   68.89
  12  -4  -4 2071.09   69.59
 -12   4   4 2131.29   68.89
 -12   4   4 2193.38   69.89
  12   4  -4 2083.69   68.89
 -10  -4   4 1061.09   33.20
 -10  -4   4 1056.09   33.20
  10  -4  -4  982.40   33.20
  10  -4  -4  983.60   33.70
  10  -4  -4 1048.20   33.70
 -10   4   4 1131.09   34.00
  10   4  -4  991.30   33.20
  10   4  -4 1039.80   33.30
  10   4  -4  982.00   33.60
 -10   4   4  985.80   33.20
   8  -4  -4   64.89    2.80
   8  -4  -4   60.59    2.70
  -8  -4   4   60.39    2.40
  -8  -4   4   69.99    3.10
  -8  -4   4   60.89    2.40
  -8   4   4   62.79    2.80
   8   4  -4   64.99    2.50
  -8   4   4   59.89    2.50
   8   4  -4   61.69    3.10
  -6  -4   4  364.46   11.90
  -6  -4   4  354.36   12.60
   6  -4  -4  362.06   12.20
  -6  -4   4  376.56   12.10
   6  -4  -4  376.66   12.50
   6   4  -4  353.96   12.70
  -6   4   4  351.26   12.20
  -6   4   4  360.96   12.10
  -4  -4   4   57.29    2.30
   4  -4  -4   47.80    2.10
   4  -4  -4   51.39    2.30
  -4  -4   4   53.49    2.50
  -4  -4   4   53.59    2.00
   4  -4  -4   51.09    2.40
   4   4  -4   51.19    2.60
  -4   4   4   50.49    2.20
  -4   4   4   51.99    2.10
   2   4  -4 2217.48   71.99
   0  -4  -4    8.00    0.90
   0  -4   4    8.70    1.00
   0  -4  -4   11.00    1.00
   0  -4   4    8.60    0.80
   0   4  -4   10.10    1.10
   0   4  -4   10.30    0.40
   0   4   4    9.60    0.70
   0   4  -4    9.50    0.90
  -2  -4  -4    4.80    0.90
   2  -4   4    6.90    1.00
   2   4   4    6.40    0.90
   2   4   4    5.30    0.60
  -2   4  -4    5.40    0.70
  -4  -4  -4  554.04   18.60
   4  -4   4  535.55   18.50
  -4   4  -4  540.95   19.00
   4   4   4  555.84   18.00
  -6  -4  -4   42.80    2.40
  -6  -4  -4   42.30    1.80
   6  -4   4   40.20    2.40
   6   4   4   40.90    2.00
   6   4   4   46.10    2.30
   6   4   4   39.80    1.90
  -8  -4  -4  420.96   14.60
  -8  -4  -4  405.96   13.60
   8  -4   4  404.46   14.50
   8  -4   4  408.66   13.80
  -8  -4  -4  417.76   13.60
   8   4   4  402.86   14.30
   8   4   4  408.96   13.80
  -8   4  -4  417.16   13.60
   8   4   4  418.66   13.80
  -8   4  -4  415.26   15.40
  10  -4   4   62.39    2.60
 -10  -4  -4   60.79    3.60
  10  -4   4   64.59    3.00
  10  -4   4   58.89    2.60
 -10  -4  -4   58.29    2.50
  10  -4   4   60.79    3.30
 -10  -4  -4   59.79    2.50
  10  -4   4   64.89    2.80
  10  -4   4   67.19    2.60
  10   4   4   60.79    2.50
 -10   4  -4   61.89    4.10
  10   4   4   63.39    2.70
  10   4   4   59.49    2.80
  10   4   4   60.79    3.20
 -10   4  -4   59.99    2.50
  10   4   4   61.59    2.80
  10   4   4   60.59    3.20
  10   4   4   60.29    2.70
  12  -4   4   50.19    2.40
  12  -4   4   47.00    2.60
  12  -4   4   47.90    3.10
  12  -4   4   48.00    2.30
  12  -4   4   47.30    2.30
  12  -4   4   47.90    2.30
  12  -4   4   47.90    2.20
  12   4   4   50.49    2.30
  12   4   4   53.39    2.40
  12   4   4   48.10    2.30
  12   4   4   50.29    2.20
  12   4   4   50.39    2.10
  12   4   4   49.50    2.40
  12   4   4   47.00    2.50
  12   4   4   49.60    2.50
 -12   4  -4   46.50    2.10
  12   4   4   51.59    2.50
  14  -4   4    1.10    0.80
  14  -4   4    3.00    0.60
  14  -4   4    1.20    0.60
  14  -4   4    1.30    1.00
  14  -4   4    1.60    0.60
 -14   4  -4    1.60    0.50
  14   4   4    1.40    0.70
  14   4   4    3.20    0.80
  14   4   4    2.40    1.00
  14   4   4    0.80    0.60
  16  -4   4   28.00    1.70
  16  -4   4   23.50    1.90
  16  -4   4   27.10    1.70
  16  -4   4   33.90    1.70
  16  -4   4   25.80    3.20
  16  -4   4   29.30    1.80
  16  -4   4   27.00    1.50
  16   4   4   30.70    1.70
  16   4   4   31.30    2.00
  16   4   4   31.50    1.70
  16   4   4   27.90    2.70
  16   4   4   32.80    1.70
  16   4   4   30.20    1.90
 -16   4  -4   27.80    1.50
  16   4   4   28.60    1.80
  18  -4   4   13.40    1.40
  18  -4   4   12.60    1.10
  18  -4   4   14.30    1.10
  18  -4   4   15.40    1.30
  18  -4   4   14.40    1.00
  18   4   4   13.80    1.10
  18   4   4   14.80    1.10
  18   4   4   15.40    1.40
  18   4   4   15.10    1.10
  18   4   4   13.00    1.30
 -18   4  -4   15.30    1.20
  20  -4   4   23.30    1.30
  20  -4   4   25.50    1.40
  20  -4   4   25.90    1.20
 -20  -4  -4   24.50    1.20
  20  -4   4   24.40    1.60
  20   4   4   24.50    1.30
  20   4   4   27.20    1.30
  20   4   4   23.70    1.70
 -20   4  -4   22.80    1.40
  20   4   4   26.60    1.40
  22  -4   4   28.80    1.50
  22  -4   4   28.00    1.30
  22  -4   4   27.30    1.30
 -22  -4  -4   29.60    1.20
  22   4   4   29.10    1.30
  22   4   4   27.80    1.30
 -27  -5   4  181.18    6.10
  27  -5  -4  175.18    6.20
  27  -5  -4  181.58    6.20
  27  -5  -4  183.08    6.30
  27   5  -4  179.18    6.40
  27   5  -4  191.28    6.20
 -27   5   4  173.08    6.10
 -27   5   4  180.78    6.10
 -25  -5   4   71.59    2.70
  25  -5  -4   74.79    3.00
  25  -5  -4   75.29    2.90
 -25  -5   4   70.79    2.70
  25  -5  -4   71.19    2.80
  25   5  -4   73.19    2.90
  25   5  -4   72.79    2.70
 -25   5   4   68.39    2.80
  25   5  -4   68.69    2.90
  25   5  -4   71.39    3.10
  25   5  -4   77.09    2.80
 -25   5   4   72.39    2.70
  23  -5  -4  264.37    9.00
  23  -5  -4  256.87    9.10
  23  -5  -4  259.87    8.90
 -23  -5   4  241.88    8.70
  23   5  -4  249.48    9.10
  23   5  -4  263.97    9.20
 -23   5   4  251.57    8.80
  23   5  -4  246.18    8.90
 -23   5   4  256.57    8.80
  23   5  -4  284.77    9.20
  23   5  -4  262.87    8.90
  21  -5  -4    0.00    1.30
  21  -5  -4    2.50    0.60
  21  -5  -4    1.30    0.70
  21   5  -4    1.60    0.50
  21   5  -4    2.60    0.70
  21   5  -4    1.50    0.70
 -21   5   4    0.50    1.00
 -19  -5   4   84.99    3.50
  19  -5  -4   85.39    4.40
  19  -5  -4   83.99    3.70
 -19  -5   4   86.39    3.50
  19  -5  -4   86.69    3.50
  19   5  -4   86.79    4.50
  19   5  -4   78.89    3.40
 -19   5   4   88.39    4.00
  19   5  -4   85.49    3.50
  19   5  -4   84.99    3.60
 -19   5   4   87.59    3.40
  19   5  -4   80.79    3.60
 -17  -5   4  364.86   13.00
  17  -5  -4  378.46   12.90
  17  -5  -4  376.46   13.10
 -17  -5   4  384.66   12.90
 -17  -5   4  380.36   12.90
  17  -5  -4  395.86   14.00
  17   5  -4  383.26   13.00
  17   5  -4  399.56   13.00
 -17   5   4  388.06   12.80
  17   5  -4  372.16   13.60
  17   5  -4  373.26   12.90
 -15  -5   4   36.10    1.90
  15  -5  -4   35.80    2.60
  15  -5  -4   32.10    2.40
 -15  -5   4   35.60    1.80
  15  -5  -4   39.90    1.90
 -15  -5   4   36.00    2.20
  15  -5  -4   39.30    2.70
 -15   5   4   34.60    2.00
  15   5  -4   37.20    2.10
  15   5  -4   36.30    1.90
 -15   5   4   35.30    1.80
  15   5  -4   37.50    1.90
  15   5  -4   37.00    2.40
 -13  -5   4    8.20    0.90
 -13  -5   4    8.00    1.00
  13  -5  -4    9.70    1.40
  13  -5  -4    9.10    1.00
  13   5  -4   11.30    1.10
 -13   5   4    6.50    0.80
 -13   5   4    9.70    1.00
  11  -5  -4  301.17   10.30
 -11  -5   4  296.07    9.70
  11  -5  -4  278.37    9.70
  11  -5  -4  283.87   10.30
 -11  -5   4  287.87    9.70
  11   5  -4  275.17    9.70
 -11   5   4  273.87    9.60
  11   5  -4  292.77    9.70
  11   5  -4  266.37   10.10
 -11   5   4  307.97   10.60
 -11   5   4  282.57    9.80
  -9  -5   4   61.29    2.50
  -9  -5   4   62.89    2.50
   9  -5  -4   58.49    2.50
   9  -5  -4   59.99    2.90
  -9  -5   4   61.69    3.30
   9  -5  -4   60.59    3.00
   9   5  -4   59.99    3.40
  -9   5   4   57.29    2.50
  -9   5   4   66.39    3.10
   9   5  -4   57.99    2.50
   9   5  -4   62.69    2.50
  -9   5   4   59.59    2.40
   7  -5  -4 5178.88  188.58
  -7  -5   4 4998.90  185.98
   7   5  -4 5106.79  189.88
  -7   5   4 5215.38  200.38
  -5  -5   4   85.09    3.90
   5  -5  -4   89.69    3.50
  -5  -5   4   84.79    3.20
   5  -5  -4   84.99    3.80
  -5   5   4   87.69    3.60
   5   5  -4   91.89    4.10
  -5   5   4   85.39    3.20
   5   5  -4   82.29    3.20
  -5   5   4   91.69    3.30
   3  -5  -4   51.69    2.80
   3  -5  -4   55.79    2.80
  -3  -5   4   59.29    2.60
  -3  -5   4   54.89    2.20
  -3  -5   4   54.49    2.70
   3   5  -4   57.39    3.00
  -3   5   4   59.49    2.60
  -3   5   4   62.09    2.40
  -1   5   4 2341.67   72.69
   1   5  -4 2173.68   73.69
   1  -5   4   79.49    3.20
   1  -5   4   99.19    4.10
   1  -5   4   83.59    3.70
  -1  -5  -4   91.99    4.00
   1  -5   4   86.09    3.40
   1   5   4   93.59    3.40
  -1   5  -4   88.69    4.30
   1   5   4   91.59    3.40
   3  -5   4  164.48    6.10
  -3  -5  -4  155.48    6.20
  -3  -5  -4  147.59    5.40
   3   5   4  138.99    5.80
  -3   5  -4  160.38    6.60
  -3   5  -4  163.18    5.30
   5  -5   4 2732.93   83.39
  -5  -5  -4 2591.64   84.29
  -5  -5  -4 2426.86   83.09
   5   5   4 2584.94   83.89
   5   5   4 2605.64   83.29
   7  -5   4  651.83   21.60
   7  -5   4  608.24   22.40
  -7  -5  -4  683.43   22.80
  -7  -5  -4  660.03   21.40
   7  -5   4  646.64   21.90
  -7  -5  -4  647.24   21.50
  -7   5  -4  677.23   23.40
   7   5   4  658.93   21.60
   7   5   4  649.04   21.70
   7   5   4  645.34   21.60
   7   5   4  654.63   22.30
   7   5   4  690.53   21.60
   9  -5   4 1050.19   35.70
   9  -5   4 1069.19   36.70
   9  -5   4 1050.79   35.60
  -9  -5  -4 1081.79   35.60
  -9  -5  -4 1098.49   37.10
  -9  -5  -4 1079.29   35.50
   9  -5   4 1095.99   35.60
   9   5   4 1070.29   36.50
   9   5   4 1130.99   35.80
   9   5   4 1125.59   35.60
   9   5   4 1185.98   35.70
   9   5   4 1105.19   35.90
   9   5   4 1135.69   35.80
   9   5   4 1082.39   35.70
   9   5   4 1071.99   35.80
  -9   5  -4 1109.59   35.50
   9   5   4 1088.99   35.50
  11  -5   4    8.80    1.10
 -11  -5  -4    7.40    1.00
  11  -5   4    7.90    1.10
  11  -5   4    7.10    1.70
  11  -5   4    8.00    1.40
  11  -5   4    9.00    1.10
 -11  -5  -4    8.60    1.20
  11  -5   4    8.90    1.30
  11   5   4    7.50    1.50
  11   5   4    9.00    1.30
 -11   5  -4    8.50    1.10
  11   5   4    8.90    1.10
  11   5   4    7.00    1.20
  11   5   4   11.20    1.30
  11   5   4    9.00    1.20
  11   5   4   10.50    1.10
  11   5   4    9.40    0.90
  13  -5   4   50.59    2.70
  13  -5   4   51.79    2.30
  13  -5   4   53.79    3.60
  13  -5   4   53.49    2.60
  13  -5   4   54.49    2.50
  13  -5   4   52.09    2.50
  13  -5   4   55.69    2.40
  13   5   4   49.60    2.20
  13   5   4   51.39    3.30
  13   5   4   50.89    2.50
 -13   5  -4   54.29    2.30
  13   5   4   59.39    2.70
  13   5   4   49.20    2.50
  13   5   4   53.39    2.60
  13   5   4   52.39    2.40
  15  -5   4   93.89    3.50
  15  -5   4   91.79    3.60
  15  -5   4   90.39    3.70
  15  -5   4   82.69    3.80
  15  -5   4   89.59    3.40
  15  -5   4   81.99    4.90
  15  -5   4   92.89    3.60
  15   5   4   88.39    3.70
 -15   5  -4   88.09    3.40
  15   5   4   88.19    3.50
  15   5   4   87.99    3.60
  15   5   4   90.69    3.80
  15   5   4   87.09    3.80
  15   5   4   87.49    4.70
  17  -5   4   27.30    1.60
  17  -5   4   26.70    1.40
  17  -5   4   24.60    1.40
  17  -5   4   25.00    1.50
  17  -5   4   22.90    1.80
  17  -5   4   24.90    1.50
 -17   5  -4   28.20    1.60
  17   5   4   26.10    1.70
  17   5   4   23.50    1.70
  17   5   4   23.90    1.50
  17   5   4   26.40    1.50
  19  -5   4  296.77    9.90
  19  -5   4  274.97   10.10
  19  -5   4  304.97    9.90
  19  -5   4  282.47    9.80
  19  -5   4  302.97    9.70
  19   5   4  289.57    9.80
  19   5   4  282.17    9.80
  19   5   4  290.87   10.10
 -19   5  -4  299.57    9.80
  19   5   4  289.67   10.00
  21  -5   4  239.18    8.20
  21  -5   4  248.38    8.30
 -21  -5  -4  249.58    8.20
  21  -5   4  248.78    8.50
 -21   5  -4  251.37    8.20
  21   5   4  245.18    8.30
  26  -6  -4  299.67   10.00
  26  -6  -4  312.27   10.10
 -26  -6   4  310.37   10.00
  26   6  -4  289.47   10.10
 -26   6   4  294.77   10.00
 -26   6   4  304.07   10.00
  26   6  -4  305.37   10.20
 -24  -6   4  110.59    3.90
  24  -6  -4  112.19    4.10
 -24  -6   4  109.39    3.90
  24  -6  -4  113.89    4.20
  24  -6  -4  107.19    4.00
  24   6  -4  106.69    4.10
  24   6  -4  109.89    4.30
  24   6  -4  109.59    3.90
  24   6  -4  103.49    4.10
  24   6  -4  113.49    4.10
 -24   6   4  111.89    4.00
 -24   6   4  108.49    4.00
 -22  -6   4   45.10    2.20
 -22  -6   4   44.90    2.00
  22  -6  -4   46.60    2.00
  22  -6  -4   53.29    2.30
  22   6  -4   47.90    2.40
 -22   6   4   45.30    2.10
 -22   6   4   44.80    2.00
  20  -6  -4    0.60    0.70
  20  -6  -4    2.30    1.40
 -20   6   4    0.60    1.30
  20   6  -4    0.10    0.60
 -20   6   4    0.50    0.50
  20   6  -4    1.40    0.60
  18  -6  -4  176.58    7.60
  18  -6  -4  169.98    6.60
 -18  -6   4  181.98    6.50
 -18  -6   4  177.08    6.40
 -18  -6   4  176.58    6.50
  18  -6  -4  194.28    6.60
  18   6  -4  172.58    6.40
 -18   6   4  181.48    6.40
  18   6  -4  168.38    7.30
 -18   6   4  176.48    6.30
  18   6  -4  170.58    6.60
 -18   6   4  184.78    6.90
  18   6  -4  174.28    6.50
  16  -6  -4  325.77   12.20
 -16  -6   4  316.67   11.20
 -16  -6   4  324.07   11.00
  16  -6  -4  313.57   11.20
 -16  -6   4  320.87   11.10
  16  -6  -4  319.07   11.00
  16   6  -4  326.67   11.90
  16   6  -4  326.47   11.00
  16   6  -4  335.27   11.10
 -16   6   4  326.17   10.90
 -16   6   4  336.37   11.40
 -16   6   4  270.57   11.80
  16   6  -4  325.87   10.90
  14  -6  -4 1468.55   48.30
 -14  -6   4 1446.36   48.20
  14  -6  -4 1494.75   49.40
 -14  -6   4 1489.95   48.30
 -14  -6   4 1499.65   48.40
  14   6  -4 1486.05   49.00
 -14   6   4 1465.45   48.20
 -14   6   4 1463.15   48.10
  14   6  -4 1513.15   48.30
  14   6  -4 1531.95   48.30
 -14   6   4 1477.95   48.60
  14   6  -4 1532.55   48.20
  12  -6  -4  920.71   30.70
 -12  -6   4  957.50   30.80
 -12  -6   4  924.11   30.70
 -12  -6   4  929.11   30.70
  12   6  -4  953.40   30.80
  12   6  -4  966.80   30.70
  12   6  -4  939.31   31.40
 -12   6   4  944.61   31.00
 -12   6   4  953.10   30.70
 -12   6   4  923.91   30.60
 -10  -6   4    5.50    1.70
  10  -6  -4    2.40    0.60
 -10   6   4    3.20    0.80
 -10   6   4    4.80    0.80
  10   6  -4    4.50    0.90
 -10   6   4    3.40    0.60
  10   6  -4    3.60    0.90
  -8  -6   4   20.00    1.20
  -8  -6   4   20.90    2.10
   8  -6  -4   20.00    1.30
  -8  -6   4   21.30    1.30
   8  -6  -4   21.70    1.90
   8   6  -4   22.80    1.40
   8   6  -4   19.70    2.10
  -8   6   4   20.90    1.80
   8   6  -4   21.40    1.30
  -8   6   4   22.00    1.40
  -6  -6   4  172.18    6.20
   6  -6  -4  173.78    6.20
  -6  -6   4  174.18    6.50
   6  -6  -4  192.58    7.20
  -6  -6   4  174.18    7.20
  -6  -6   4  176.88    6.20
   6   6  -4  184.88    7.50
   6   6  -4  178.88    6.20
  -6   6   4  180.28    6.90
  -6   6   4  174.58    6.20
  -6   6   4  182.38    6.40
  -4  -6   4   36.50    2.40
  -4  -6   4   34.00    1.70
  -4  -6   4   41.00    2.00
  -4  -6   4   35.20    1.70
   4  -6  -4   42.90    2.60
  -4  -6   4   39.70    2.10
  -4   6   4   40.70    2.30
  -4   6   4   38.80    1.80
   4   6  -4   41.20    2.70
   4   6  -4   38.60    1.80
  -4   6   4   39.10    1.80
  -2  -6   4  740.33   25.00
  -2  -6   4  821.72   25.20
   2  -6  -4  758.12   26.10
  -2   6   4  805.12   25.10
  -2   6   4  745.43   25.50
   2   6  -4  764.92   26.50
  -2   6   4  751.02   25.90
   0  -6   4 3828.02  126.99
   0  -6  -4 4098.19  128.49
  -2  -6  -4   45.10    2.90
   2  -6   4   47.40    2.70
   2  -6   4   49.30    2.20
  -2  -6  -4   46.00    2.00
   2   6   4   49.90    2.10
   2   6   4   48.80    2.20
   2   6   4   44.80    2.50
   2   6   4   55.39    2.30
  -2   6  -4   45.70    3.20
   4  -6   4    3.90    0.70
   4  -6   4    4.70    1.20
   4   6   4    6.10    0.80
   4   6   4    6.30    1.10
   4   6   4    4.80    0.70
   4   6   4    5.90    1.10
  -4   6  -4    4.90    1.70
   6  -6   4   12.90    1.40
   6  -6   4   13.90    1.80
   6  -6   4   14.70    1.20
   6  -6   4   15.50    1.70
  -6   6  -4   13.40    1.20
   6   6   4   16.10    1.70
   6   6   4   15.30    1.30
   6   6   4   11.90    1.30
   6   6   4   14.30    1.00
   6   6   4   14.20    1.60
   8  -6   4   10.50    1.80
   8  -6   4   10.00    1.10
   8  -6   4   14.20    1.70
  -8  -6  -4   13.10    1.00
  -8  -6  -4   11.80    1.10
  -8  -6  -4    9.10    1.40
   8  -6   4   11.30    1.20
   8  -6   4   11.10    1.20
   8   6   4   10.40    1.20
   8   6   4   11.90    1.40
   8   6   4   12.50    1.30
   8   6   4   10.50    1.50
   8   6   4   13.20    1.20
   8   6   4   12.80    1.30
   8   6   4   11.00    1.30
   8   6   4   12.00    1.20
  10  -6   4 1475.55   47.80
  10  -6   4 1440.56   49.40
  10  -6   4 1458.35   48.30
 -10  -6  -4 1449.46   47.80
  10  -6   4 1466.75   47.90
 -10  -6  -4 1459.55   47.90
  10  -6   4 1453.55   48.10
  10   6   4 1536.85   49.90
  10   6   4 1515.55   48.00
  10   6   4 1471.55   48.00
  10   6   4 1507.55   47.80
  10   6   4 1457.85   48.00
  10   6   4 1487.45   47.70
  10   6   4 1515.65   48.10
  12  -6   4  491.65   16.70
 -12  -6  -4  515.15   16.70
  12  -6   4  506.65   16.90
  12  -6   4  501.45   18.20
  12  -6   4  494.25   16.60
  12  -6   4  488.05   17.10
  12  -6   4  512.45   16.70
 -12  -6  -4  511.05   16.60
  12   6   4  506.85   16.90
  12   6   4  514.65   16.50
  12   6   4  467.35   16.80
  12   6   4  517.85   16.80
  12   6   4  487.15   16.80
  12   6   4  496.45   16.50
  12   6   4  472.15   17.80
  12   6   4  529.45   16.90
  14  -6   4   48.80    2.30
  14  -6   4   49.80    2.20
  14  -6   4   43.00    2.50
  14  -6   4   47.80    3.60
  14  -6   4   46.30    2.10
  14   6   4   44.30    2.20
  14   6   4   45.90    2.00
  14   6   4   46.40    2.10
  14   6   4   44.40    2.40
  14   6   4   49.20    2.40
  14   6   4   44.70    3.30
  16  -6   4   54.89    2.80
  16  -6   4   59.19    2.40
  16  -6   4   61.99    2.60
  16  -6   4   61.19    2.70
  16  -6   4   63.99    2.50
  16   6   4   59.09    2.60
  16   6   4   62.09    2.80
  16   6   4   57.69    2.80
  16   6   4   59.29    2.50
  18  -6   4   25.40    1.60
  18  -6   4   27.70    1.40
  18  -6   4   24.80    1.40
  18  -6   4   27.20    1.30
  18  -6   4   25.30    1.60
  18   6   4   25.60    1.50
 -18   6  -4   27.20    1.30
  18   6   4   27.10    1.40
  18   6   4   26.10    1.30
  18   6   4   27.10    1.70
  20  -6   4   75.29    2.80
 -20  -6  -4   70.59    2.70
  20   6   4   75.79    2.90
  20   6   4   75.29    3.00
 -20   6  -4   74.49    2.70
  20   6   4   72.69    2.70
  25  -7  -4   62.99    2.40
 -25  -7   4   62.59    2.20
  25  -7  -4   59.09    2.30
  25   7  -4   57.29    2.30
  25   7  -4   57.49    2.50
  25   7  -4   56.39    2.20
 -25   7   4   62.79    2.20
 -25   7   4   57.09    2.30
  23  -7  -4   52.29    2.20
  23  -7  -4   52.49    2.30
  23  -7  -4   53.49    2.30
  23  -7  -4   53.99    2.10
 -23  -7   4   55.19    2.10
  23   7  -4   52.49    2.30
 -23   7   4   51.29    2.20
  23   7  -4   52.79    2.10
 -23   7   4   50.99    2.10
  23   7  -4   54.69    2.40
  23   7  -4   54.09    2.30
 -21  -7   4   54.69    2.30
 -21  -7   4   51.09    2.30
  21  -7  -4   49.10    2.40
  21  -7  -4   49.80    2.30
 -21  -7   4   49.90    2.50
 -21   7   4   49.20    2.20
  21   7  -4   47.90    2.10
  21   7  -4   50.49    2.30
  21   7  -4   46.70    2.40
 -21   7   4   47.80    2.30
  21   7  -4   49.40    2.60
  21   7  -4   47.40    2.30
 -19  -7   4   56.59    2.70
 -19  -7   4   51.79    2.60
  19  -7  -4   55.59    2.70
  19  -7  -4   54.29    2.60
 -19  -7   4   53.29    2.50
 -19   7   4   57.39    2.40
  19   7  -4   55.69    2.60
  19   7  -4   53.79    2.40
  19   7  -4   56.09    2.60
 -19   7   4   53.89    2.40
  19   7  -4   59.19    2.50
  17  -7  -4    3.30    0.70
  17  -7  -4    4.20    1.00
 -17  -7   4    2.70    0.70
  17  -7  -4    2.00    1.20
 -17   7   4    1.60    1.20
 -17   7   4    1.90    0.50
  17   7  -4    3.20    0.70
  17   7  -4    1.50    1.30
  17   7  -4    1.80    0.70
 -15  -7   4 1302.37   43.50
 -15  -7   4 1336.27   43.70
  15  -7  -4 1324.67   43.70
 -15  -7   4 1353.46   43.60
  15  -7  -4 1350.16   44.90
  15   7  -4 1358.86   43.50
  15   7  -4 1315.87   43.60
 -15   7   4 1326.67   43.50
  15   7  -4 1344.67   44.50
 -15   7   4 1327.57   43.40
 -15   7   4 1391.26   44.00
  15   7  -4 1349.47   43.60
  13  -7  -4   37.10    2.80
  13  -7  -4   33.60    1.90
 -13  -7   4   35.20    2.00
 -13  -7   4   32.90    1.90
 -13  -7   4   34.50    1.90
 -13   7   4   36.10    1.80
  13   7  -4   36.20    1.90
 -13   7   4   31.40    1.80
  13   7  -4   39.00    2.00
 -13   7   4   36.40    2.30
  13   7  -4   35.20    2.00
  13   7  -4   33.50    2.50
 -11  -7   4  252.27    8.60
  11  -7  -4  252.67    9.70
 -11  -7   4  257.77    8.70
  11  -7  -4  239.08    8.70
  11   7  -4  249.88    8.60
  11   7  -4  245.68    9.40
 -11   7   4  251.67    8.60
  11   7  -4  243.28    8.60
 -11   7   4  238.98    8.90
  -9  -7   4   60.69    2.60
   9  -7  -4   57.29    2.60
   9  -7  -4   57.89    3.30
   9  -7  -4   61.39    3.90
  -9  -7   4   60.39    2.60
  -9   7   4   59.79    2.80
  -9   7   4   56.79    2.50
   9   7  -4   60.69    2.60
   9   7  -4   59.69    2.60
   9   7  -4   58.39    3.10
  -7  -7   4    5.80    0.90
   7  -7  -4    7.60    1.90
   7  -7  -4    7.00    1.30
  -7  -7   4    6.20    0.90
  -7  -7   4    6.50    1.10
  -7  -7   4    7.40    1.90
   7  -7  -4    6.30    1.10
   7   7  -4    7.70    1.20
  -7   7   4    6.00    1.10
   7   7  -4    5.60    1.90
  -7   7   4    4.90    0.90
   7   7  -4    5.50    0.90
   5  -7  -4    3.40    0.80
   5  -7  -4    3.30    1.20
  -5  -7   4    4.30    1.10
  -5  -7   4    2.20    0.70
  -5   7   4    4.10    0.70
   5   7  -4    3.30    1.30
  -5   7   4    4.60    0.70
  -5   7   4    4.00    0.80
  -3  -7   4   19.70    1.50
   3  -7  -4   18.80    1.60
  -3  -7   4   19.90    1.70
  -3  -7   4   19.20    2.10
  -3  -7   4   19.50    1.20
  -3  -7   4   19.40    1.20
  -3  -7   4   20.90    1.50
  -3  -7   4   18.40    1.40
   3  -7  -4   19.30    2.20
  -3   7   4   22.30    1.60
   3   7  -4   17.80    1.20
   3   7  -4   17.20    1.30
  -3   7   4   20.70    1.30
   3   7  -4   18.50    2.30
  -3   7   4   19.90    1.40
  -3   7   4   19.10    1.30
  -1  -7   4    1.20    0.60
   1  -7  -4    1.60    1.00
  -1  -7   4    1.50    0.50
   1  -7  -4    1.10    0.40
  -1  -7   4    1.30    1.00
  -1  -7   4    1.50    0.50
  -1  -7   4    2.00    0.70
  -1   7   4    1.40    0.50
  -1   7   4    2.20    0.70
  -1   7   4    2.00    0.50
   1   7  -4    2.10    1.30
  -1   7   4    1.30    0.60
  -1   7   4    2.10    0.50
   1  -7   4  302.17   10.80
   1  -7   4  273.67   10.10
  -1  -7  -4  280.67   11.20
   1  -7   4  295.07    9.70
   1  -7   4  278.47    9.80
  -1  -7  -4  277.87    9.80
   1   7   4  279.97    9.80
  -1   7  -4  285.87   11.60
   1   7   4  291.37   10.50
   1   7   4  312.07    9.90
   1   7   4  283.17    9.70
   1   7   4  285.97    9.80
   1   7   4  296.47   10.00
   3  -7   4  154.98    6.50
   3  -7   4  146.09    5.70
   3  -7   4  148.89    5.60
  -3  -7  -4  146.29    5.50
   3   7   4  152.78    5.60
   3   7   4  144.69    6.20
  -3   7  -4  150.88    5.50
   3   7   4  162.78    5.70
   3   7   4  160.38    5.70
   3   7   4  160.68    5.70
   3   7   4  162.28    5.60
   3   7   4  163.58    5.50
   5  -7   4  120.19    4.70
   5  -7   4  117.79    5.60
  -5  -7  -4  124.49    4.50
  -5  -7  -4  119.59    4.50
   5  -7   4  119.49    4.50
   5   7   4  120.49    4.60
   5   7   4  119.59    4.50
   5   7   4  123.19    4.60
   5   7   4  119.19    5.30
   5   7   4  127.89    4.60
  -5   7  -4  121.29    4.50
   5   7   4  120.89    4.70
   5   7   4  120.59    4.40
   7  -7   4  550.14   18.00
  -7  -7  -4  526.35   18.10
   7  -7   4  542.95   19.40
   7  -7   4  524.85   18.00
  -7  -7  -4  527.65   18.00
   7  -7   4  507.65   18.20
  -7  -7  -4  541.25   18.00
   7   7   4  564.54   18.20
   7   7   4  544.55   17.90
   7   7   4  555.54   19.10
   7   7   4  565.44   18.10
   7   7   4  547.65   18.10
  -7   7  -4  538.85   17.90
   7   7   4  576.84   18.20
   7   7   4  535.05   17.90
   7   7   4  542.35   18.20
   9  -7   4  309.07   11.30
   9  -7   4  326.37   11.10
  -9  -7  -4  317.97   11.00
   9  -7   4  313.37   11.40
  -9  -7  -4  303.97   11.10
   9  -7   4  319.07   12.50
   9  -7   4  321.37   11.00
   9  -7   4  363.06   11.60
   9   7   4  332.97   11.20
   9   7   4  328.07   12.20
   9   7   4  341.37   11.30
   9   7   4  325.87   11.00
   9   7   4  321.17   11.00
   9   7   4  311.57   11.20
   9   7   4  322.17   11.20
   9   7   4  352.96   11.30
  -9   7  -4  322.47   11.00
  11  -7   4    7.90    1.40
 -11  -7  -4    7.70    1.20
 -11  -7  -4    7.60    1.30
  11  -7   4    9.30    1.10
 -11  -7  -4    9.40    1.10
  11  -7   4    8.30    1.00
  11  -7   4    6.00    1.20
  11  -7   4    9.80    1.10
  11   7   4    9.00    1.30
  11   7   4    8.50    1.10
  11   7   4    8.30    1.90
  11   7   4    9.20    1.10
  11   7   4    7.40    1.10
 -11   7  -4    7.30    1.00
  11   7   4    9.10    0.90
  11   7   4    8.90    1.20
  13  -7   4   16.60    1.10
  13  -7   4   12.50    1.30
  13  -7   4   14.80    1.50
 -13  -7  -4   16.80    1.30
  13  -7   4   13.70    1.20
  13  -7   4   14.10    1.20
 -13   7  -4   14.20    1.10
  13   7   4   13.80    1.20
  13   7   4   12.80    1.20
  13   7   4   14.00    1.40
  13   7   4   13.30    1.30
  13   7   4   16.60    1.20
  13   7   4   13.50    1.30
  13   7   4   15.50    1.00
  15  -7   4   24.10    1.60
  15  -7   4   25.00    1.50
  15  -7   4   20.90    1.30
  15  -7   4   22.40    1.40
  15  -7   4   20.60    1.20
 -15   7  -4   21.50    1.20
  15   7   4   21.70    1.30
  15   7   4   20.50    1.50
  15   7   4   21.80    1.30
  15   7   4   21.50    1.60
  17  -7   4    3.10    0.60
  17  -7   4    3.90    0.60
  17  -7   4    2.80    0.50
  17  -7   4    2.80    0.50
 -17   7  -4    3.00    0.50
  17   7   4    2.40    0.60
  17   7   4    2.30    0.70
  17   7   4    2.40    0.50
  17   7   4    2.60    0.50
  19  -7   4    8.90    1.10
  19  -7   4    7.20    0.80
  19  -7   4    8.40    0.70
  19   7   4    6.00    1.20
  19   7   4    8.30    0.70
  19   7   4    9.20    0.70
  19   7   4    7.70    0.80
 -19   7  -4    7.80    0.70
  24  -8  -4  108.89    4.20
  24  -8  -4  118.69    4.10
 -24  -8   4  116.39    3.90
  24   8  -4  115.89    4.00
 -24   8   4  114.79    3.90
  24   8  -4  110.89    4.10
  24   8  -4  105.09    3.80
 -22  -8   4  132.39    4.50
  22  -8  -4  131.49    4.50
 -22  -8   4  130.79    4.70
  22  -8  -4  128.79    4.60
  22  -8  -4  136.59    4.80
 -22   8   4  127.09    4.60
  22   8  -4  130.09    4.60
  22   8  -4  124.49    4.60
  22   8  -4  126.79    4.50
 -22   8   4  129.59    4.50
  22   8  -4  127.89    4.70
  22   8  -4  130.09    4.80
 -22   8   4  132.49    4.80
 -20  -8   4   12.50    0.90
 -20  -8   4   11.00    1.50
  20  -8  -4   14.10    1.20
 -20  -8   4   11.50    1.30
  20  -8  -4   12.40    0.90
 -20  -8   4   10.70    1.10
 -20   8   4   11.90    0.90
 -20   8   4   12.70    1.10
 -20   8   4   13.30    1.00
  20   8  -4   11.80    1.00
  20   8  -4   11.50    1.30
  20   8  -4   13.40    1.10
 -18  -8   4  201.18    7.20
 -18  -8   4  200.58    7.20
  18  -8  -4  196.98    7.30
 -18  -8   4  201.78    7.30
 -18   8   4  209.58    7.10
 -18   8   4  206.58    7.10
  18   8  -4  199.48    7.10
  18   8  -4  201.48    7.20
  18   8  -4  205.08    7.30
 -16  -8   4   31.50    1.90
  16  -8  -4   29.80    2.40
 -16  -8   4   28.00    2.10
  16  -8  -4   29.80    3.40
  16   8  -4   33.20    1.80
  16   8  -4   32.40    1.80
 -16   8   4   32.10    1.70
 -16   8   4   29.60    1.80
  14  -8  -4   78.19    4.50
 -14  -8   4   86.89    3.50
 -14  -8   4   79.69    3.30
 -14  -8   4   80.19    3.40
  14  -8  -4   81.79    3.40
  14   8  -4   80.59    3.20
  14   8  -4   75.69    4.20
  14   8  -4   80.79    3.40
 -14   8   4   82.69    3.30
 -14   8   4   79.19    3.20
 -14   8   4   78.19    3.20
  14   8  -4   81.19    3.50
 -12  -8   4  705.93   24.20
  12  -8  -4  704.23   24.10
 -12  -8   4  710.63   24.00
 -12  -8   4  728.63   24.10
  12  -8  -4  715.23   25.30
  12   8  -4  740.43   23.90
 -12   8   4  749.03   23.90
 -12   8   4  738.33   24.00
 -12   8   4  713.93   24.00
  12   8  -4  764.32   24.10
  12   8  -4  730.93   24.00
 -12   8   4  751.62   24.50
  12   8  -4  727.43   25.10
  10  -8  -4  377.46   12.20
  10  -8  -4  358.86   12.40
 -10  -8   4  342.47   12.40
 -10   8   4  367.36   12.80
 -10   8   4  374.56   12.40
  10   8  -4  357.56   14.30
  10   8  -4  368.06   12.40
 -10   8   4  373.36   12.50
 -10   8   4  361.66   12.40
   8  -8  -4  666.93   20.80
   8  -8  -4  612.34   20.90
   8  -8  -4  614.64   21.80
  -8  -8   4  625.74   20.90
  -8  -8   4  599.24   21.00
  -8  -8   4  648.24   21.00
   8   8  -4  632.84   20.90
  -8   8   4  637.74   21.20
   8   8  -4  639.64   21.80
  -8   8   4  633.74   20.90
  -8   8   4  636.34   20.80
  -8   8   4  629.34   20.90
   8   8  -4  631.84   20.90
  -6  -8   4   89.99    3.60
   6  -8  -4   83.99    4.20
   6  -8  -4   86.19    3.60
  -6  -8   4   92.09    3.50
   6  -8  -4   92.39    3.50
   6   8  -4   85.69    3.50
  -6   8   4   89.29    3.50
  -6   8   4   83.39    3.50
   6   8  -4   83.59    3.50
  -6   8   4   91.59    3.90
  -6   8   4   87.99    3.50
  -6   8   4   94.19    4.10
  -4  -8   4 1981.40   62.69
   4  -8  -4 1971.20   63.49
  -4  -8   4 1949.01   62.69
   4  -8  -4 1990.30   62.59
  -4  -8   4 1973.60   62.59
  -4  -8   4 1857.91   62.59
  -4  -8   4 1887.01   62.59
   4   8  -4 1955.60   62.59
   4   8  -4 1929.01   62.59
  -4   8   4 1944.41   62.59
  -4   8   4 1963.10   63.39
  -4   8   4 1866.11   62.59
  -4   8   4 1811.32   62.39
  -4   8   4 2056.79   62.99
  -4   8   4 1945.41   62.59
  -2  -8   4  356.06   12.90
  -2  -8   4  363.86   12.10
   2  -8  -4  368.26   12.10
  -2  -8   4  351.36   12.00
  -2  -8   4  358.86   12.20
  -2  -8   4  350.46   12.20
  -2  -8   4  340.37   12.10
   2   8  -4  355.16   12.00
  -2   8   4  340.27   11.90
   2   8  -4  360.26   12.10
   2   8  -4  346.07   12.10
  -2   8   4  360.96   12.10
  -2   8   4  372.96   12.30
  -2   8   4  372.16   12.90
  -2   8   4  356.46   12.10
  -2   8   4  357.26   12.10
   0  -8   4 1557.34   48.30
   0  -8   4 1475.25   48.40
   0  -8   4 1495.65   48.50
   0  -8  -4 1432.16   48.40
   0  -8   4 1505.85   49.50
   0  -8   4 1484.95   48.50
   0  -8   4 1555.54   48.30
   0   8   4 1507.35   49.30
   0   8   4 1402.76   48.20
   0   8   4 1489.95   48.40
   0   8  -4 1470.85   48.30
   0   8   4 1514.05   48.40
   0   8   4 1567.34   48.70
   0   8  -4 1446.06   48.30
   2  -8   4  481.75   16.30
   2  -8   4  492.55   16.40
   2  -8   4  482.85   17.50
   2  -8   4  490.25   16.50
  -2  -8  -4  489.65   16.40
   2   8   4  479.75   17.20
   2   8   4  508.45   16.40
  -2   8  -4  483.05   16.30
   2   8   4  478.75   16.40
   2   8   4  496.05   16.40
   2   8   4  504.35   16.30
   2   8   4  485.65   16.20
   2   8   4  501.95   16.60
   4  -8   4    1.00    1.10
  -4  -8  -4    0.10    0.80
   4  -8   4    1.80    0.70
   4   8   4    3.00    0.80
   4   8   4    0.80    0.70
   4   8   4    0.90    0.60
  -4   8  -4    2.00    0.60
   4   8   4    4.20    0.90
   4   8   4    0.80    1.00
  -6  -8  -4   51.69    2.50
   6  -8   4   51.29    2.60
   6  -8   4   48.20    2.40
   6  -8   4   56.49    3.70
  -6  -8  -4   53.59    2.40
  -6  -8  -4   53.99    2.50
   6   8   4   51.49    2.50
   6   8   4   52.99    2.60
   6   8   4   54.19    2.30
  -6   8  -4   53.29    2.40
   6   8   4   52.99    2.40
   6   8   4   55.29    2.50
   8  -8   4    4.90    0.90
   8  -8   4    3.10    0.70
   8  -8   4    2.70    0.70
  -8  -8  -4    4.10    0.70
  -8  -8  -4    3.20    0.70
   8  -8   4    2.20    0.80
  -8  -8  -4    2.10    0.70
   8  -8   4    3.40    1.30
   8   8   4    4.00    0.90
   8   8   4    3.30    0.70
   8   8   4    3.00    1.10
   8   8   4    4.00    0.80
   8   8   4    2.10    0.60
   8   8   4    2.10    0.50
  -8   8  -4    3.70    0.70
 -10  -8  -4 1548.74   50.99
 -10  -8  -4 1576.94   50.99
  10  -8   4 1717.33   51.89
 -10  -8  -4 1554.14   51.19
  10  -8   4 1560.04   50.89
  10  -8   4 1559.34   50.89
  10  -8   4 1671.13   50.99
  10  -8   4 1545.05   50.89
  10   8   4 1533.25   50.99
  10   8   4 1523.65   50.99
  10   8   4 1544.05   50.79
  10   8   4 1684.93   51.09
  10   8   4 1508.35   51.09
  10   8   4 1574.64   52.29
 -10   8  -4 1588.64   50.89
  10   8   4 1488.45   50.79
  12  -8   4  950.90   30.60
 -12  -8  -4  958.00   30.70
  12  -8   4  944.31   30.60
 -12  -8  -4  949.01   30.60
  12  -8   4  932.81   30.50
  12  -8   4  917.81   30.80
  12   8   4  955.00   30.90
  12   8   4  939.51   30.50
  12   8   4  916.41   30.70
 -12   8  -4  963.90   30.50
  12   8   4  961.70   30.80
  12   8   4  892.41   30.70
  12   8   4  911.31   30.70
  14  -8   4  247.38    8.50
  14  -8   4  253.77    8.40
  14  -8   4  247.98    8.70
 -14  -8  -4  264.97    8.60
  14  -8   4  239.78    8.60
  14   8   4  266.87    8.80
  14   8   4  214.98    8.80
 -14   8  -4  253.67    8.40
  16  -8   4   39.80    1.90
  16  -8   4   42.10    1.70
  16  -8   4   38.40    1.70
  16   8   4   39.60    2.10
  16   8   4   38.40    1.70
 -16   8  -4   41.60    1.70
  16   8   4   38.00    1.80
  16   8   4   38.90    1.90
  18  -8   4   24.20    1.30
  18  -8   4   25.10    1.20
  18  -8   4   25.00    1.20
 -18   8  -4   26.10    1.30
  18   8   4   25.10    1.20
  18   8   4   23.10    1.20
  18   8   4   23.40    1.10
  21  -9  -4   30.10    1.30
 -21  -9   4   30.50    1.30
  21  -9  -4   30.10    1.50
  21  -9  -4   29.60    1.30
 -21  -9   4   28.80    1.50
  21   9  -4   30.30    1.60
 -21   9   4   29.20    1.30
  21   9  -4   30.40    1.30
 -21   9   4   29.70    1.50
  21   9  -4   31.10    1.40
  21   9  -4   28.80    1.40
  21   9  -4   25.60    1.60
 -19  -9   4   93.09    3.30
  19  -9  -4   89.19    3.60
 -19  -9   4   88.99    3.50
  19  -9  -4   91.49    3.40
 -19  -9   4   89.09    3.60
 -19  -9   4   89.29    3.50
  19   9  -4   94.19    3.60
  19   9  -4   89.89    3.40
 -19   9   4   90.89    3.30
  19   9  -4   88.39    3.50
 -19   9   4   90.79    3.40
 -19   9   4   92.29    3.40
  19   9  -4   88.49    3.40
  17  -9  -4  371.06   12.60
  17  -9  -4  377.06   12.30
 -17  -9   4  366.96   12.60
 -17  -9   4  357.26   12.40
 -17  -9   4  364.76   12.50
 -17   9   4  378.16   12.60
  17   9  -4  366.76   12.40
 -17   9   4  369.56   12.40
 -17   9   4  375.86   12.30
  17   9  -4  360.36   12.60
 -15  -9   4   12.10    1.10
 -15  -9   4   11.10    1.20
 -15  -9   4   10.20    1.30
  15  -9  -4   13.10    1.20
 -15   9   4   11.20    1.10
 -15   9   4   11.40    1.10
  15   9  -4   11.90    1.20
  15   9  -4   10.70    1.20
 -15   9   4   14.70    1.10
 -13  -9   4   34.00    1.80
 -13  -9   4   33.10    2.00
 -13  -9   4   32.90    1.90
  13  -9  -4   28.60    1.80
 -13   9   4   30.50    1.70
 -13   9   4   32.50    1.70
  13   9  -4   30.30    1.90
 -13   9   4   33.70    1.70
  13   9  -4   28.50    1.70
 -11  -9   4  396.16   13.30
 -11  -9   4  394.46   13.40
 -11  -9   4  387.36   13.20
  11  -9  -4  390.36   13.30
  11  -9  -4  380.26   14.70
 -11   9   4  387.96   13.20
  11   9  -4  388.66   13.30
  11   9  -4  370.76   14.30
 -11   9   4  396.36   13.20
 -11   9   4  409.86   13.10
  11   9  -4  389.16   13.20
  -9  -9   4  166.88    6.20
   9  -9  -4  180.28    6.10
  -9  -9   4  161.48    6.30
  -9  -9   4  160.68    6.10
   9  -9  -4  168.48    6.20
   9  -9  -4  169.58    7.50
   9  -9  -4  176.08    6.00
  -9   9   4  163.58    6.10
   9   9  -4  168.88    6.20
   9   9  -4  164.38    7.20
  -9   9   4  168.58    6.10
   9   9  -4  162.38    6.10
  -9   9   4  175.18    6.20
  -7  -9   4 1823.22   61.59
   7  -9  -4 1971.50   62.89
  -7  -9   4 1870.41   61.59
  -7  -9   4 1865.11   61.49
   7  -9  -4 1982.70   61.39
   7  -9  -4 1909.31   61.49
   7   9  -4 1885.81   61.49
   7   9  -4 1921.31   62.59
  -7   9   4 1851.11   61.49
  -7   9   4 1935.21   61.39
  -7   9   4 1853.21   61.39
   7   9  -4 1946.71   61.49
  -5  -9   4  200.38    6.80
   5  -9  -4  201.38    6.70
  -5  -9   4  192.38    6.70
  -5  -9   4  182.98    6.90
   5   9  -4  189.68    6.70
  -5   9   4  178.48    6.70
   5   9  -4  183.98    6.80
  -5   9   4  188.98    6.70
  -5   9   4  183.68    6.70
  -5   9   4  170.48    6.50
  -5   9   4  192.38    7.70
  -3  -9   4   60.59    2.60
  -3  -9   4   57.09    3.50
  -3  -9   4   59.89    2.80
   3  -9  -4   61.09    2.60
   3   9  -4   61.79    2.70
   3   9  -4   57.59    3.00
  -3   9   4   56.69    2.70
  -3   9   4   60.09    2.80
  -3   9   4   63.59    3.60
  -3   9   4   59.79    2.50
  -3   9   4   59.79    2.70
  -3   9   4   61.19    2.70
   3   9  -4   61.49    2.70
  -1  -9   4   47.60    2.10
  -1  -9   4   43.10    2.30
   1  -9  -4   39.10    2.10
  -1  -9   4   38.90    2.10
   1  -9  -4   39.70    2.10
  -1  -9   4   38.90    2.20
  -1   9   4   45.50    2.10
   1   9  -4   40.60    2.10
  -1   9   4   37.30    1.90
   1   9  -4   40.20    2.10
  -1   9   4   42.10    2.20
  -1   9   4   43.10    2.10
  -1   9   4   45.90    3.00
   1   9  -4   42.00    2.10
   1  -9   4  188.18   15.40
   1  -9   4  180.48    6.70
   1  -9   4  186.68    6.90
  -1  -9  -4  191.48    6.70
  -1  -9  -4  193.68    6.80
   1  -9   4  196.18    6.80
   1   9   4  187.68    6.80
  -1   9  -4  187.68    6.70
  -1   9  -4  178.78    6.70
   1   9   4  184.78    6.80
  -1   9  -4  188.38    6.70
   1   9   4  183.88    6.60
   1   9   4  190.58    7.70
   1   9   4  184.68    6.70
   3  -9   4  750.92   26.40
   3  -9   4  733.13   24.80
  -3  -9  -4  752.52   24.90
   3  -9   4  745.23   25.00
  -3  -9  -4  734.33   24.90
  -3  -9  -4  728.23   24.80
   3   9   4  772.82   24.90
   3   9   4  744.03   25.90
  -3   9  -4  776.32   24.90
   3   9   4  818.52   24.90
   3   9   4  768.82   24.90
  -3   9  -4  753.42   24.80
   3   9   4  740.93   24.70
   5  -9   4    9.80    2.70
   5  -9   4   10.60    1.10
  -5  -9  -4   12.40    1.10
  -5  -9  -4   12.80    1.30
  -5  -9  -4   10.80    1.10
   5  -9   4   12.10    1.30
  -5   9  -4   12.70    1.20
   5   9   4    9.80    1.00
   5   9   4   12.40    1.10
   5   9   4   11.90    1.40
   5   9   4   12.90    1.20
   5   9   4   12.20    1.20
  -5   9  -4   12.40    1.20
   5   9   4   11.60    2.10
   7  -9   4   91.49    3.60
   7  -9   4   93.49    3.70
   7  -9   4   84.79    5.20
  -7  -9  -4   85.39    3.70
   7  -9   4   97.99    3.60
  -7  -9  -4   88.09    3.60
   7   9   4   87.09    3.60
   7   9   4  104.39    3.50
   7   9   4   94.19    3.70
   7   9   4   88.89    3.70
   7   9   4   89.59    3.50
  -7   9  -4   86.19    3.50
   7   9   4   79.39    4.60
   7   9   4   87.49    3.60
  -9  -9  -4  622.94   20.50
   9  -9   4  592.84   20.60
   9  -9   4  663.03   20.40
  -9  -9  -4  614.14   20.40
   9  -9   4  607.44   20.20
  -9  -9  -4  605.24   20.30
   9  -9   4  627.14   20.30
   9   9   4  593.04   20.30
  -9   9  -4  631.04   20.30
   9   9   4  615.54   20.20
   9   9   4  603.84   20.40
   9   9   4  589.04   20.40
   9   9   4  613.94   20.20
   9   9   4  645.54   20.50
  11  -9   4    5.30    1.00
 -11  -9  -4    5.30    1.00
  11  -9   4    6.90    0.80
  11  -9   4    5.50    1.00
 -11  -9  -4    5.10    0.90
 -11  -9  -4    5.30    0.90
  11  -9   4    5.00    1.00
  11   9   4    5.70    0.90
  11   9   4    8.00    1.00
  11   9   4    8.50    1.20
  11   9   4    6.30    1.00
  11   9   4    7.00    1.40
  13  -9   4    1.10    0.60
  13  -9   4    1.40    0.50
 -13  -9  -4    1.70    0.60
 -13  -9  -4    1.40    0.90
  13  -9   4    1.20    0.50
  13  -9   4    1.10    0.50
  13   9   4    1.00    0.50
  15  -9   4   15.20    0.90
  15  -9   4   15.30    1.10
  15  -9   4   16.00    0.90
  15   9   4   13.90    1.00
  15   9   4   15.10    1.10
 -15   9  -4   14.60    0.90
  15   9   4   13.90    0.90
 -15   9  -4   15.00    0.90
  17  -9   4   29.50    1.50
  17  -9   4   30.00    1.20
  17   9   4   31.40    1.50
  17   9   4   28.00    1.30
 -17   9  -4   28.70    1.20
  20 -10  -4    8.20    0.90
  20 -10  -4    6.50    0.70
  20  10  -4    8.10    1.00
  20  10  -4    6.70    0.60
 -20  10   4    7.00    0.60
  20  10  -4    4.80    0.80
  20  10  -4    7.00    0.70
  20  10  -4    6.20    0.70
 -18 -10   4   49.99    2.40
  18 -10  -4   50.29    2.20
 -18 -10   4   49.80    2.10
 -18 -10   4   49.70    2.10
 -18  10   4   49.10    2.00
 -18  10   4   53.49    2.50
 -18  10   4   46.80    2.10
  18  10  -4   51.79    2.10
  18  10  -4   50.99    2.10
  18  10  -4   54.99    2.30
  18  10  -4   49.60    2.10
 -16 -10   4    2.70    0.60
 -16 -10   4    4.20    0.80
  16 -10  -4    4.20    0.70
 -16 -10   4    3.60    0.60
  16  10  -4    3.50    0.70
  16  10  -4    4.40    0.80
 -16  10   4    3.40    0.60
  16  10  -4    3.50    0.70
  16  10  -4    5.00    0.80
 -16  10   4    3.20    0.60
 -16  10   4    4.50    0.70
 -14 -10   4    3.00    0.60
  14 -10  -4    3.60    0.70
  14  10  -4    2.80    0.70
  14  10  -4    2.40    0.50
 -14  10   4    3.60    0.70
 -14  10   4    3.80    0.70
 -12 -10   4   26.60    1.70
 -12 -10   4   28.00    1.70
  12 -10  -4   25.10    1.60
 -12 -10   4   24.40    1.50
  12  10  -4   25.80    1.60
 -12  10   4   24.10    1.50
 -12  10   4   24.00    1.50
 -12  10   4   25.20    1.50
  12  10  -4   24.40    1.50
  10 -10  -4    4.90    1.00
 -10 -10   4    4.90    0.90
  10 -10  -4    4.40    0.80
 -10 -10   4    3.10    0.80
 -10 -10   4    4.00    0.80
  10  10  -4    6.80    1.00
  10  10  -4    5.50    1.10
 -10  10   4    4.00    0.70
 -10  10   4    5.40    1.00
 -10  10   4    5.70    0.90
   8 -10  -4    1.60    0.60
   8 -10  -4    2.10    0.80
  -8 -10   4    1.00    0.50
  -8 -10   4    2.00    0.80
   8 -10  -4    1.00    0.80
   8 -10  -4    2.40    0.70
   8  10  -4    2.40    0.70
  -8  10   4    1.80    0.60
   6 -10  -4  469.95   15.30
  -6 -10   4  442.86   15.40
  -6 -10   4  437.06   15.50
   6 -10  -4  483.45   15.30
   6  10  -4  447.66   16.60
   6  10  -4  450.25   15.30
  -6  10   4  441.56   15.30
  -6  10   4  478.65   16.30
  -6  10   4  454.95   15.30
  -4 -10   4  101.09    4.30
   4 -10  -4  103.19    4.50
  -4 -10   4  122.19    4.40
   4 -10  -4  110.29    4.20
   4  10  -4  107.19    4.20
  -4  10   4  124.69    4.80
  -4  10   4  102.89    4.20
  -4  10   4   98.39    3.90
   4  10  -4  108.19    5.50
  -4  10   4  106.49    4.00
  -4  10   4  104.79    4.20
  -2 -10   4    5.90    1.00
  -2 -10   4    7.00    1.10
   2 -10  -4    3.60    0.70
   2 -10  -4    4.70    1.00
   2  10  -4    4.80    1.00
  -2  10   4    4.80    0.80
  -2  10   4    3.80    0.70
  -2  10   4    6.40    1.20
  -2  10   4    3.70    1.50
  -2  10   4    5.40    0.80
   0 -10   4   22.40    1.60
   0 -10  -4   18.50    1.50
   0 -10  -4   24.20    1.60
   0 -10   4   20.10    1.50
   0 -10  -4   22.80    1.60
   0  10   4   21.40    1.50
   0  10  -4   25.40    1.50
   0  10   4   19.10    1.20
   0  10   4   21.70    1.50
   0  10  -4   19.40    1.50
   0  10   4   21.80    2.70
  -2 -10  -4   39.70    2.10
  -2 -10  -4   37.80    1.90
   2 -10   4   42.00    2.10
   2 -10   4   38.50    1.90
  -2 -10  -4   34.60    2.00
   2 -10   4   34.30    2.00
  -2  10  -4   37.10    2.00
  -2  10  -4   41.80    2.00
   2  10   4   37.60    1.90
   2  10   4   40.40    2.00
   2  10   4   34.60    1.80
   2  10   4   38.30    2.00
  -2  10  -4   35.90    2.00
  -4 -10  -4   20.40    1.50
   4 -10   4   20.20    1.60
   4 -10   4   24.50    1.40
  -4 -10  -4   19.60    1.40
   4 -10   4   20.80    1.40
  -4 -10  -4   23.40    1.60
   4  10   4   21.60    1.40
   4  10   4   21.30    1.50
   4  10   4   20.60    1.40
  -4  10  -4   21.00    1.40
   4  10   4   23.20    1.40
  -4  10  -4   22.20    1.40
   4  10   4   24.50    1.30
  -4  10  -4   22.00    1.50
   6 -10   4   14.60    1.30
  -6 -10  -4   13.90    1.10
   6 -10   4   15.00    1.20
  -6 -10  -4   13.00    1.30
   6 -10   4   13.70    1.30
   6 -10   4   13.00    1.10
   6  10   4   14.30    1.00
  -6  10  -4   12.80    1.10
   6  10   4   13.20    1.10
   6  10   4   13.90    1.10
   6  10   4   13.20    1.20
  -6  10  -4   14.60    1.60
  -6  10  -4   13.90    1.10
   6  10   4   14.20    1.10
  -8 -10  -4    8.80    0.90
   8 -10   4    8.80    1.00
  -8 -10  -4    8.70    1.10
  -8 -10  -4    7.00    0.90
   8 -10   4    8.40    0.90
   8 -10   4    7.20    1.10
   8  10   4    7.40    1.10
  -8  10  -4    8.70    1.00
  -8  10  -4    9.30    1.00
   8  10   4    7.60    1.20
   8  10   4    9.40    0.90
   8  10   4    8.60    1.10
  -8  10  -4    7.90    1.00
  10 -10   4   45.20    1.80
 -10 -10  -4   44.10    2.00
 -10 -10  -4   44.00    1.90
 -10 -10  -4   41.00    2.10
  10 -10   4   41.10    1.90
  10 -10   4   40.80    2.10
  10  10   4   41.70    1.90
  10  10   4   43.00    2.00
  10  10   4   41.40    1.90
 -10  10  -4   42.00    1.90
 -10  10  -4   40.70    1.90
 -10  10  -4   44.90    1.90
  10  10   4   44.30    1.90
  12 -10   4   78.69    2.90
 -12 -10  -4   77.89    2.90
  12 -10   4   77.29    3.10
 -12  10  -4   74.39    2.90
  12  10   4   75.99    2.80
  12  10   4   74.49    2.90
 -12  10  -4   77.49    2.80
 -12  10  -4   74.89    2.90
  12  10   4   71.79    2.90
  14 -10   4   22.80    1.30
  14 -10   4   25.00    1.10
 -14  10  -4   22.40    1.10
  14  10   4   22.80    1.20
  14  10   4   23.00    1.10
  14  10   4   22.80    1.10
 -14  10  -4   23.60    1.10
 -17 -11   4  156.68    5.50
 -17 -11   4  161.58    5.50
  17 -11  -4  162.88    5.40
  17  11  -4  159.28    5.60
 -17  11   4  165.78    5.40
  17  11  -4  154.98    5.40
 -15 -11   4   11.00    0.90
  15 -11  -4   11.10    1.10
 -15 -11   4    9.20    1.30
 -15 -11   4   10.40    0.90
  15  11  -4   11.10    0.90
  15  11  -4   13.80    1.10
  15  11  -4   12.60    0.90
 -15  11   4   12.70    0.80
 -15  11   4   11.10    1.00
 -13 -11   4    5.00    0.80
 -13 -11   4    4.80    0.80
 -13 -11   4    2.80    0.70
  13 -11  -4    3.60    0.80
  13  11  -4    5.00    0.90
  13  11  -4    5.30    0.70
 -13  11   4    3.80    0.70
 -13  11   4    4.10    0.80
 -13  11   4    3.40    0.60
 -11 -11   4  156.98    5.90
 -11 -11   4  159.28    5.80
 -11 -11   4  161.18    5.90
 -11  11   4  158.98    5.70
  11  11  -4  166.28    5.80
  11  11  -4  164.98    5.90
 -11  11   4  169.38    5.70
 -11  11   4  165.58    5.80
  -9 -11   4   16.90    1.40
   9 -11  -4   21.70    1.30
  -9 -11   4   18.00    1.30
  -9 -11   4   17.70    1.20
  -9  11   4   18.70    1.10
   9  11  -4   18.50    1.20
  -9  11   4   17.90    1.20
  -9  11   4   18.10    1.30
  -9  11   4   17.50    1.10
   9  11  -4   18.60    1.40
   7 -11  -4  326.47   10.30
   7 -11  -4  323.27   10.40
  -7 -11   4  295.27   10.40
  -7 -11   4  300.37   10.80
  -7 -11   4  301.37   11.20
  -7  11   4  287.97   10.70
  -7  11   4  315.87   10.20
   7  11  -4  306.57   10.50
   7  11  -4  303.37   10.70
  -7  11   4  300.57   10.40
   5 -11  -4  247.78    8.10
  -5 -11   4  224.78    8.30
  -5 -11   4  229.98    8.30
   5 -11  -4  243.98    8.70
  -5 -11   4  234.18    8.10
  -5  11   4  238.68    8.20
  -5  11   4  236.08    8.70
  -5  11   4  228.18    8.10
   5  11  -4  233.48    8.20
   5  11  -4  232.18    8.20
  -3 -11   4  278.67    9.20
   3 -11  -4  270.47    9.30
   3 -11  -4  278.57    9.20
   3 -11  -4  270.97    9.30
  -3 -11   4  276.67    9.60
  -3  11   4  256.37    9.20
  -3  11   4  271.67    9.30
   3  11  -4  257.37    9.20
  -3  11   4  257.57    9.30
   3  11  -4  275.87    9.30
   1 -11  -4   92.59    3.60
   1 -11  -4   98.59    3.70
   1 -11  -4   89.79    3.60
   1  11  -4   89.59    3.60
   1  11  -4   89.99    3.60
  -1  11   4   90.39    3.60
  -1  11   4   85.89    3.50
  -1  11   4   92.39    3.50
   1 -11   4  181.68    6.50
  -1 -11  -4  188.58    6.80
  -1 -11  -4  185.38    6.60
  -1 -11  -4  184.48    6.70
   1 -11   4  205.88    6.70
   1  11   4  176.68    7.10
  -1  11  -4  190.08    6.60
   1  11   4  185.38    7.00
   1  11   4  195.48    6.60
  -1  11  -4  185.98    6.90
  -1  11  -4  187.08    6.60
  -3 -11  -4   42.40    2.00
   3 -11   4   40.70    1.90
  -3 -11  -4   42.40    2.30
  -3 -11  -4   44.10    2.40
   3  11   4   47.00    2.00
   3  11   4   43.40    1.90
  -3  11  -4   46.30    2.00
   3  11   4   41.70    2.00
  -3  11  -4   42.40    2.00
  -3  11  -4   40.00    2.10
   3  11   4   40.60    1.90
   5 -11   4  501.15   15.70
  -5 -11  -4  458.25   15.60
   5 -11   4  464.05   15.40
  -5 -11  -4  463.15   15.60
  -5 -11  -4  461.35   15.60
   5 -11   4  453.45   15.60
  -5  11  -4  450.55   15.50
   5  11   4  464.95   15.40
  -5  11  -4  496.25   15.50
   5  11   4  456.15   15.50
  -5  11  -4  475.55   15.50
   5  11   4  456.55   15.60
   5  11   4  485.65   15.50
  -7 -11  -4  210.78    7.60
  -7 -11  -4  214.58    7.50
   7 -11   4  229.68    7.50
   7 -11   4  209.58    7.60
  -7 -11  -4  218.58    7.60
   7 -11   4  217.18    7.40
   7  11   4  210.88    7.50
  -7  11  -4  227.88    7.40
  -7  11  -4  212.38    7.50
   7  11   4  217.38    7.40
   7  11   4  214.78    7.50
   7  11   4  225.98    7.50
  -7  11  -4  228.68    7.60
  -9 -11  -4  209.68    7.00
   9 -11   4  206.48    6.90
  -9 -11  -4  195.18    7.10
  -9 -11  -4  209.48    7.00
   9 -11   4  195.98    7.10
   9  11   4  200.78    7.00
  -9  11  -4  209.28    7.00
   9  11   4  206.58    7.00
  -9  11  -4  215.98    6.90
  -9  11  -4  199.78    7.00
   9  11   4  207.38    6.90
   9  11   4  208.38    6.90
   9  11   4  199.98    7.00
  11 -11   4   26.40    1.20
  11 -11   4   25.30    1.40
 -11 -11  -4   25.60    1.30
 -11 -11  -4   25.50    1.40
  11  11   4   25.20    1.20
 -11  11  -4   25.90    1.20
  11  11   4   28.00    1.30
  11  11   4   27.20    1.20
 -12 -12   4  319.67   10.50
 -12 -12   4  311.57   10.50
  12  12  -4  297.77   10.40
 -12  12   4  325.37   10.30
 -12  12   4  319.77   10.40
  12  12  -4  308.57   10.40
  12  12  -4  310.27   10.50
 -10 -12   4    8.20    0.80
 -10 -12   4    7.30    0.90
 -10 -12   4    8.10    0.90
 -10  12   4    8.90    0.70
  10  12  -4    7.50    1.00
 -10  12   4    8.20    0.70
  10  12  -4    7.70    0.80
  -8 -12   4    1.20    0.50
  -8 -12   4    1.20    0.50
   8 -12  -4    2.50    0.60
  -8  12   4    1.60    0.40
   8  12  -4    2.10    0.60
  -8  12   4    1.60    0.40
   8  12  -4    2.10    0.50
  -6 -12   4    1.40    0.60
   6 -12  -4    1.00    0.50
  -6 -12   4    0.40    0.50
  -6  12   4    0.90    0.40
   6  12  -4    1.90    0.50
   6  12  -4    1.50    0.50
   4 -12  -4   59.89    2.40
  -4 -12   4   61.49    2.40
  -4 -12   4   58.39    2.40
   4 -12  -4   56.49    2.30
  -4  12   4   54.59    2.30
   4  12  -4   54.79    2.40
  -4  12   4   57.89    2.40
  -4  12   4   56.79    2.30
   4  12  -4   58.19    2.50
   2 -12  -4  417.66   13.50
   2 -12  -4  407.86   13.40
   2 -12  -4  386.76   13.40
  -2 -12   4  415.06   13.40
  -2  12   4  380.46   13.30
  -2  12   4  398.76   13.30
   2  12  -4  414.06   13.50
  -2  12   4  411.26   13.40
   2  12  -4  389.16   13.40
   0 -12   4  490.15   15.00
   0 -12  -4  465.95   15.10
   0 -12  -4  451.45   15.10
   0 -12  -4  464.45   15.00
   0  12  -4  425.16   15.40
   0  12   4  435.56   15.00
   0  12  -4  444.46   15.00
   0  12   4  439.86   14.90
   0  12   4  458.35   15.00
   0  12   4  461.55   14.90
  -2 -12  -4    1.70    0.50
  -2 -12  -4    2.00    0.50
  -2 -12  -4    2.20    0.70
   2 -12   4    1.10    0.50
   2  12   4    0.70    0.40
   2  12   4    1.70    0.40
  -2  12  -4    1.60    0.60
  -2  12  -4    1.10    0.40
   2  12   4    1.70    0.50
  -4 -12  -4   36.20    1.70
  -4 -12  -4   38.30    1.70
   4 -12   4   40.00    1.70
   4 -12   4   35.20    1.70
  -4 -12  -4   35.00    1.90
   4  12   4   36.00    1.60
  -4  12  -4   35.60    1.70
   4  12   4   36.60    1.70
   4  12   4   38.40    1.60
  -4  12  -4   36.00    1.60
   4  12   4   36.90    1.60
  -6 -12  -4    2.10    0.50
   6 -12   4    1.80    0.40
  -6 -12  -4    0.90    0.40
   6 -12   4    2.00    0.70
   6  12   4    1.70    0.40
   6  12   4    1.10    0.40
  -6  12  -4    1.70    0.40
   6  12   4    1.10    0.40
   6  12   4    1.90    0.40
   6  12   4    1.20    0.30
  -8 -12  -4   52.39    2.00
   8 -12   4   50.89    1.90
  -8 -12  -4   51.49    2.00
   8  12   4   50.69    1.90
   8  12   4   48.00    1.80
   8  12   4   52.99    2.00
  -5 -13   4    1.70    0.40
  -5 -13   4    1.30    0.40
   5 -13  -4    1.80    0.40
  -5  13   4    1.90    0.40
  -5  13   4    1.60    0.40
   5  13  -4    2.00    0.40
   3 -13  -4   14.20    0.80
  -3 -13   4   14.70    0.90
  -3 -13   4   13.00    1.10
   3  13  -4   11.50    1.00
  -3  13   4   12.10    0.80
   3  13  -4   11.50    0.80
  -3  13   4   14.40    0.80
   1 -13  -4   10.00    0.70
   1  13  -4   10.50    0.80
  -1  13   4    8.30    0.70
  -1  13   4    9.30    0.70
  -1  13   4    9.60    0.70
 -30   0   5    0.60    0.40
  30   0  -5    0.60    0.40
 -30   0   5    0.90    0.40
  30   0  -5    0.10    0.30
  28   0  -5    0.80    0.50
 -28   0   5    0.50    0.40
  28   0  -5   -0.10    0.40
 -28   0   5    0.60    0.40
 -26   0   5    1.80    0.50
  26   0  -5    0.90    0.60
 -24   0   5    0.40    0.50
 -24   0   5    1.10    0.50
 -22   0   5    1.00    0.60
  22   0  -5    1.60    0.80
 -22   0   5    2.40    0.60
  20   0  -5    0.60    0.70
 -20   0   5    1.00    0.50
  20   0  -5    2.20    1.10
  18   0  -5    2.00    0.80
  18   0  -5    0.90    0.50
  18   0  -5    1.40    0.70
 -18   0   5    2.20    0.60
  18   0  -5    2.10    0.70
  16   0  -5    0.20    0.50
  16   0  -5    1.10    0.40
 -16   0   5    0.60    0.50
  16   0  -5    0.30    0.70
 -14   0   5    0.60    0.50
  14   0  -5    0.40    0.40
 -10   0   5    1.50    0.60
   8   0  -5    4.00    0.20
  -8   0   5    3.20    0.50
   4   0  -5    4.00    0.30
  -4   0   5    3.40    0.30
  -4   0   5    3.80    0.30
  -2   0   5    1.00    0.20
   2   0  -5    1.10    0.30
  -2   0   5    1.40    0.40
   0   0   5    8.30    0.60
   0   0  -5    6.00    0.50
   2   0   5    4.70    0.40
   2   0   5    5.50    0.60
   4   0   5    3.60    0.50
  -6   0  -5    2.70    0.30
   6   0   5    3.70    0.70
   8   0   5    3.60    0.80
   8   0   5    2.50    0.70
   8   0   5    3.30    0.80
  10   0   5    1.20    0.60
  10   0   5    2.10    0.60
  10   0   5    0.10    0.60
  12   0   5    1.70    0.50
  12   0   5    2.60    0.80
  12   0   5    1.30    0.80
  12   0   5    1.00    0.60
  12   0   5    1.10    0.70
  12   0   5    1.20    0.50
  14   0   5    0.70    0.50
  14   0   5    1.80    0.70
  14   0   5    0.70    0.80
  14   0   5    0.60    0.70
  16   0   5    2.50    0.60
  16   0   5    3.60    0.90
  16   0   5    1.80    0.60
  18   0   5    1.90    0.60
  18   0   5    1.20    0.60
  18   0   5    0.40    0.50
  18   0   5    0.30    0.70
  20   0   5    1.00    0.50
  20   0   5    0.70    0.60
  20   0   5    0.20    0.80
  20   0   5    0.40    0.30
 -20   0  -5    0.50    0.40
 -22   0  -5    0.30    0.40
  22   0   5    0.00    0.30
  22   0   5   -0.10    0.30
  22   0   5    0.20    0.50
 -29  -1   5  164.88    5.70
 -29  -1   5  164.88    5.70
  29  -1  -5  173.08    5.90
  29  -1  -5  161.78    5.80
  29   1  -5  167.28    5.90
  29   1  -5  165.18    5.80
 -29   1   5  170.28    5.70
  27  -1  -5    1.60    0.60
  27  -1  -5    0.80    0.40
  27  -1  -5    0.50    0.50
 -27  -1   5    0.70    0.40
  27   1  -5    0.20    0.40
  27   1  -5    0.40    0.50
 -27   1   5    1.40    0.50
 -27   1   5    1.40    0.50
 -25  -1   5    2.30    0.60
 -25  -1   5    1.30    0.50
  25  -1  -5    3.10    0.80
 -25   1   5    1.40    0.50
 -25   1   5    0.60    0.50
  25   1  -5    0.60    0.60
  25   1  -5    0.80    0.70
  25   1  -5    0.60    0.70
  23  -1  -5  357.56   11.50
 -23  -1   5  341.57   11.40
  23  -1  -5  333.47   11.80
 -23  -1   5  340.17   11.50
 -23   1   5  338.67   11.50
  23   1  -5  337.47   11.80
  23   1  -5  337.27   11.70
  23   1  -5  333.07   11.60
 -23   1   5  338.07   11.40
  21  -1  -5  775.52   26.00
  21  -1  -5  779.32   26.80
 -21  -1   5  768.52   25.60
  21  -1  -5  814.52   25.70
  21  -1  -5  796.32   26.00
  21   1  -5  781.12   25.90
 -21   1   5  769.62   25.70
 -21   1   5  786.22   25.70
  21   1  -5  796.12   26.00
  19  -1  -5  411.66   13.60
  19  -1  -5  440.96   13.90
  19  -1  -5  416.46   14.40
 -19  -1   5  393.86   13.60
 -19  -1   5  402.36   13.80
  19   1  -5  415.36   14.20
 -19   1   5  409.26   13.60
  19   1  -5  399.16   13.80
 -19   1   5  397.86   13.60
  19   1  -5  409.56   13.60
  19   1  -5  397.06   13.80
  17  -1  -5   19.70    1.60
 -17  -1   5   20.40    1.40
  17  -1  -5   19.50    1.20
 -17  -1   5   17.70    1.40
  17  -1  -5   19.40    1.70
  17   1  -5   18.50    1.40
 -17   1   5   18.60    1.10
  17   1  -5   21.60    1.50
  15  -1  -5  102.39    4.10
  15  -1  -5   97.09    3.60
 -15  -1   5   97.39    3.70
  15   1  -5  103.99    3.90
 -15   1   5   95.59    3.70
 -15   1   5   98.99    3.60
  15   1  -5  104.39    4.00
  15   1  -5  106.59    3.90
 -13  -1   5  747.63   24.00
  13  -1  -5  747.73   24.30
  13   1  -5  747.23   24.10
 -13   1   5  736.43   24.00
  13   1  -5  709.43   24.20
 -11  -1   5 1954.40   57.19
 -11  -1   5 1663.13   55.69
 -11   1   5 1584.14   55.69
  -9  -1   5  581.64   20.60
   9  -1  -5  614.64   20.40
  -9  -1   5  632.34   20.20
   9   1  -5  657.43   20.80
   7   1  -5 1026.20   33.60
   5  -1  -5  216.28    7.20
  -5  -1   5  209.98    7.00
  -5  -1   5  223.58    7.30
  -5  -1   5  206.48    7.30
  -5   1   5  230.28    7.00
   5   1  -5  223.48    7.20
  -5   1   5  206.68    7.10
   5   1  -5  199.78    7.30
  -3  -1   5  645.64   21.10
  -1  -1  -5 1772.02   60.89
   1  -1   5 1937.91   62.49
   3  -1   5   80.89    3.20
  -3  -1  -5   81.39    2.80
   3  -1   5   80.19    2.90
   3  -1   5   85.59    3.20
  -3  -1  -5   77.79    3.00
   3   1   5   82.49    3.00
  -3   1  -5   76.49    3.50
  -3   1  -5   80.79    2.70
   3   1   5   82.09    3.00
   3   1   5   78.19    3.20
   5  -1   5  465.55   15.60
  -5  -1  -5  465.45   15.30
  -5  -1  -5  458.95   15.10
   5  -1   5  439.36   15.60
  -5   1  -5  458.55   16.10
   5   1   5  460.95   15.60
   5   1   5  464.55   15.30
   5   1   5  494.35   15.40
  -7  -1  -5 1054.19   33.70
   7  -1   5 1045.00   34.00
   7  -1   5  981.20   34.20
   7  -1   5 1084.29   33.80
   7   1   5 1029.90   33.70
   7   1   5 1028.60   34.20
   7   1   5 1059.19   33.70
   7   1   5 1021.30   33.80
  -7   1  -5 1023.20   34.80
   9  -1   5  600.44   19.10
   9  -1   5  569.24   19.50
   9   1   5  568.14   19.10
  -9   1  -5  544.65   20.30
   9   1   5  582.54   19.50
  11  -1   5  561.04   18.50
  11  -1   5  551.14   18.60
  11  -1   5  551.04   18.40
  11  -1   5  572.54   19.00
  11  -1   5  557.34   19.20
  11  -1   5  549.25   18.40
  11   1   5  554.94   19.80
  11   1   5  562.24   18.40
  11   1   5  565.94   18.60
  11   1   5  565.24   18.50
  11   1   5  548.05   18.20
 -11   1  -5  552.24   20.40
  11   1   5  566.34   18.50
  11   1   5  538.85   19.20
  13  -1   5 1113.39   36.10
  13  -1   5 1084.29   37.10
  13  -1   5 1129.29   36.40
  13  -1   5 1123.59   36.10
  13  -1   5 1068.79   36.20
  13  -1   5 1116.99   36.10
  13  -1   5 1077.99   35.90
  13   1   5 1084.29   37.10
  13   1   5 1137.49   36.40
  13   1   5 1177.58   36.10
  13   1   5 1095.49   36.20
  13   1   5 1105.89   36.20
  13   1   5 1117.49   36.10
  13   1   5 1136.79   36.30
  13   1   5 1106.79   36.00
  13   1   5 1072.69   36.40
  15  -1   5    5.50    1.70
  15  -1   5    2.50    0.60
  15  -1   5    4.20    1.00
  15  -1   5    4.00    0.70
  15  -1   5    3.30    0.60
  15   1   5    5.00    0.90
  15   1   5    3.70    1.10
  15   1   5    6.10    0.90
  15   1   5    4.40    0.80
  15   1   5    4.00    1.00
  15   1   5    5.20    1.00
 -17  -1  -5    7.80    1.00
  17  -1   5    8.30    1.80
  17  -1   5    8.50    1.00
  17  -1   5    6.30    1.30
  17  -1   5   10.10    1.00
  17   1   5    8.50    1.10
  17   1   5   11.20    1.50
  17   1   5    9.10    1.10
  17   1   5    7.40    2.30
  17   1   5    7.70    1.00
  19  -1   5  200.68    6.80
  19  -1   5  187.68    6.90
  19  -1   5  200.58    6.70
  19  -1   5  193.98    7.00
  19   1   5  185.18    6.70
 -19   1  -5  195.58    6.70
  19   1   5  191.98    6.90
  21  -1   5  382.66   12.80
 -21  -1  -5  383.16   12.80
  21  -1   5  405.96   12.80
  21  -1   5  365.46   12.90
  21  -1   5  395.96   13.00
  21   1   5  412.56   13.00
 -21   1  -5  380.46   12.80
  21   1   5  385.96   12.80
  21   1   5  375.06   12.90
 -23  -1  -5  338.17   11.00
  23  -1   5  336.97   10.90
  23  -1   5  365.96   11.20
  23  -1   5  322.77   11.10
 -23   1  -5  331.07   11.00
  23   1   5  328.57   10.90
  23   1   5  325.77   11.10
 -30  -2   5   53.39    2.20
  30  -2  -5   46.90    2.20
  30  -2  -5   52.19    2.10
 -30   2   5   49.40    2.00
 -30   2   5   49.70    1.80
  30   2  -5   51.79    2.10
  30   2  -5   49.90    1.90
 -28  -2   5   11.90    0.90
  28  -2  -5   12.30    0.90
  28  -2  -5   11.10    1.10
 -28  -2   5   12.30    0.80
  28  -2  -5   11.30    0.90
  28   2  -5   11.80    0.90
 -28   2   5   12.90    0.90
 -28   2   5   12.20    0.90
  28   2  -5   11.40    1.00
  26  -2  -5   26.10    1.60
 -26  -2   5   26.20    1.40
 -26  -2   5   26.90    1.40
  26  -2  -5   24.10    1.60
  26  -2  -5   29.00    1.50
  26   2  -5   28.40    1.60
 -26   2   5   25.10    2.00
  26   2  -5   25.70    1.80
 -26   2   5   27.30    1.40
  24  -2  -5   61.69    2.90
 -24  -2   5   62.09    2.60
  24  -2  -5   61.99    2.90
  24   2  -5   62.19    2.80
  24   2  -5   62.39    2.90
 -24   2   5   62.49    2.60
 -24   2   5   63.59    2.70
  22  -2  -5   71.49    3.30
 -22  -2   5   71.19    3.00
  22  -2  -5   72.99    3.10
  22   2  -5   72.99    3.30
 -22   2   5   73.39    3.00
  22   2  -5   79.89    3.30
 -22   2   5   73.89    3.00
 -20  -2   5 1818.92   58.79
 -20  -2   5 1745.13   58.69
  20  -2  -5 1825.52   58.99
  20  -2  -5 1841.22   59.89
  20  -2  -5 1823.12   58.79
  20  -2  -5 1863.01   59.69
  20   2  -5 1819.42   58.99
  20   2  -5 1820.22   58.99
 -20   2   5 1828.52   58.69
 -20   2   5 1800.12   58.69
  20   2  -5 1844.92   58.99
 -18  -2   5  682.53   21.90
  18  -2  -5  659.33   21.80
  18  -2  -5  622.54   22.00
 -18  -2   5  668.03   21.90
  18  -2  -5  679.73   22.70
 -18   2   5  670.13   21.80
  18   2  -5  642.94   21.90
  18   2  -5  674.43   22.20
 -18   2   5  673.83   23.50
  18   2  -5  677.23   22.30
 -18   2   5  669.53   21.80
 -16  -2   5  491.55   16.30
  16  -2  -5  473.45   16.50
  16  -2  -5  488.25   16.20
 -16  -2   5  509.75   16.30
  16  -2  -5  480.35   16.90
  16  -2  -5  512.05   16.80
 -16   2   5  491.95   17.40
 -16   2   5  479.25   16.20
  16   2  -5  499.75   16.60
  16   2  -5  493.75   16.40
  16   2  -5  500.55   16.60
  14  -2  -5 1148.09   37.60
 -14  -2   5 1184.78   37.20
  14  -2  -5 1220.48   37.60
  14  -2  -5 1139.19   37.10
 -14  -2   5 1126.89   37.10
 -14   2   5 1117.59   37.00
  14   2  -5 1131.29   37.30
  14   2  -5 1105.19   37.20
  14   2  -5 1118.19   37.30
 -14   2   5 1186.58   38.00
 -12  -2   5 4944.31  179.88
  12  -2  -5 5243.88  183.58
  12  -2  -5 4905.31  179.68
  12   2  -5 5070.19  183.98
  10  -2  -5 7958.50  263.47
  10   2  -5 7381.46  262.97
  -8  -2   5  335.57   11.00
  -8  -2   5  331.97   10.90
   8  -2  -5  296.27   11.20
   8  -2  -5  327.27   11.20
  -8  -2   5  321.47   11.50
  -8   2   5  347.77   11.00
   8   2  -5  342.37   11.40
   8   2  -5  349.47   11.00
  -2  -2   5  551.84   17.40
  -2  -2   5  519.05   17.60
   2  -2  -5  516.05   17.40
   2   2  -5  494.35   17.50
   2   2  -5  552.74   17.40
  -2   2   5  528.55   17.20
  -2   2   5  530.95   17.20
  -4  -2  -5  226.08    7.90
   4  -2   5  214.88    8.00
   4  -2   5  230.88    8.00
   4   2   5  231.78    8.00
   4   2   5  224.38    7.60
   4   2   5  224.18    7.70
  -4   2  -5  225.98    8.50
   6  -2   5   10.60    1.10
   6   2   5    8.10    0.90
   6   2   5   11.00    0.90
   8  -2   5  125.09    5.00
  -8  -2  -5  125.89    4.90
   8  -2   5  118.49    4.50
   8  -2   5  119.79    5.00
  -8   2  -5  126.79    5.90
   8   2   5  133.99    4.70
   8   2   5  128.39    5.10
   8   2   5  116.59    4.60
  10  -2   5  194.28    7.30
  10  -2   5  195.58    7.00
  10  -2   5  200.38    7.10
  10  -2   5  208.08    7.80
  10  -2   5  205.98    7.10
  10  -2   5  209.18    7.70
  10   2   5  201.68    7.20
  10   2   5  205.98    7.00
 -10   2  -5  209.28    8.90
  10   2   5  197.28    7.70
  10   2   5  193.48    7.20
  10   2   5  197.78    7.20
  12  -2   5 1641.44   53.29
  12  -2   5 1701.03   53.19
  12  -2   5 1666.93   54.09
  12  -2   5 1758.82   53.29
  12  -2   5 1620.84   53.29
  12  -2   5 1671.63   53.59
  12  -2   5 1651.43   53.29
  12  -2   5 1622.94   54.19
  12  -2   5 1645.84   53.19
  12   2   5 1590.64   53.39
  12   2   5 1613.94   53.09
  12   2   5 1667.13   53.29
  12   2   5 1631.14   53.39
  12   2   5 1592.34   52.99
  12   2   5 1640.64   53.49
  12   2   5 1637.74   53.19
  12   2   5 1599.74   54.19
  12   2   5 1684.13   53.29
  14  -2   5   19.90    2.50
  14  -2   5   19.10    1.60
  14  -2   5   21.20    2.00
  14   2   5   24.90    2.00
  14   2   5   21.20    1.50
  14   2   5   22.50    2.40
  14   2   5   20.70    1.70
  14   2   5   21.80    1.50
  14   2   5   20.10    1.50
  16  -2   5  221.88    8.00
  16  -2   5  215.18    7.60
  16  -2   5  212.58    7.70
  16  -2   5  220.38    7.70
  16   2   5  226.78    7.90
  16   2   5  227.78    7.70
  16   2   5  224.38    7.70
  16   2   5  213.58    7.60
 -16   2  -5  216.48    7.50
  16   2   5  204.78    7.80
  16   2   5  213.58    8.00
  16   2   5  207.98    8.70
  18  -2   5    5.80    0.90
  18  -2   5    7.60    1.20
  18  -2   5    6.30    1.00
  18  -2   5    6.10    0.90
  18   2   5    8.00    1.00
  18   2   5    5.70    0.80
 -18   2  -5    5.50    0.80
  18   2   5    5.10    1.00
  18   2   5    6.50    1.40
 -20  -2  -5   16.00    1.00
  20  -2   5   13.50    1.00
  20  -2   5   16.20    1.30
  20  -2   5   14.10    1.00
  20  -2   5   15.00    1.00
  20   2   5   15.00    1.60
 -20   2  -5   13.40    1.00
  20   2   5   14.60    1.00
  20   2   5   14.90    1.00
  22  -2   5    3.30    0.60
  22  -2   5    3.10    0.60
  22  -2   5    2.90    0.60
  22  -2   5    2.40    0.50
 -22  -2  -5    3.70    0.60
  22   2   5    4.40    0.50
 -22   2  -5    4.40    0.80
  22   2   5    3.00    0.50
 -29  -3   5   18.00    1.10
 -29  -3   5   19.70    1.00
  29  -3  -5   18.40    1.00
  29  -3  -5   18.20    1.10
  29  -3  -5   18.60    1.00
 -29   3   5   18.00    1.00
 -29   3   5   18.70    1.00
  29   3  -5   17.70    1.00
  29   3  -5   20.50    1.10
 -27  -3   5    1.60    0.40
  27  -3  -5    1.10    0.40
  27  -3  -5    1.20    0.40
  27  -3  -5    1.10    0.50
 -27  -3   5    2.20    0.50
 -27   3   5    1.50    0.60
  27   3  -5    1.30    0.50
 -27   3   5    1.30    0.50
  27   3  -5    1.50    0.60
  25  -3  -5   98.69    4.10
  25  -3  -5   99.69    3.90
 -25  -3   5  106.39    3.80
  25  -3  -5  106.39    3.90
 -25  -3   5  102.69    3.80
 -25   3   5   98.09    4.10
  25   3  -5   98.79    4.00
 -25   3   5  100.69    3.90
  25   3  -5  101.69    4.00
  25   3  -5  102.89    4.20
  23  -3  -5  294.37   10.30
  23  -3  -5  299.97   10.10
 -23  -3   5  279.27    9.90
 -23   3   5  295.87   10.00
 -23   3   5  300.27   10.00
  23   3  -5  289.87   10.30
  23   3  -5  295.27   10.20
  21  -3  -5  150.38    5.40
  21  -3  -5  144.79    5.70
 -21  -3   5  140.79    5.30
  21  -3  -5  145.69    6.40
  21   3  -5  150.68    5.50
 -21   3   5  149.29    5.30
  21   3  -5  148.09    5.60
 -21   3   5  150.08    5.40
  21   3  -5  147.99    5.60
 -19  -3   5  313.47   10.90
  19  -3  -5  314.27   10.90
  19  -3  -5  304.97   11.10
  19  -3  -5  310.67   11.80
 -19  -3   5  318.57   10.90
  19  -3  -5  333.37   11.80
  19   3  -5  318.97   11.10
 -19   3   5  314.07   10.80
  19   3  -5  325.57   11.10
  19   3  -5  363.56   12.70
 -19   3   5  316.17   10.80
  19   3  -5  313.97   11.00
 -17  -3   5  248.18    8.50
  17  -3  -5  239.08    8.70
 -17  -3   5  240.38    8.50
  17  -3  -5  240.98    9.20
  17  -3  -5  249.18    8.50
  17   3  -5  238.78    8.50
  17   3  -5  250.57    8.90
 -17   3   5  240.88   10.60
 -17   3   5  243.08    8.40
 -17   3   5  271.67    8.40
 -15  -3   5  122.09    4.60
 -15  -3   5  122.69    4.60
  15  -3  -5  130.69    5.20
  15  -3  -5  123.39    4.60
  15  -3  -5  133.09    5.10
  15   3  -5  129.99    4.70
 -15   3   5  134.09    5.60
  15   3  -5  132.69    4.80
 -15   3   5  126.49    4.60
  13  -3  -5  189.88    6.90
  13  -3  -5  184.98    6.80
 -13  -3   5  178.68    6.40
  13  -3  -5  183.78    6.40
 -13   3   5  204.38    7.10
  13   3  -5  183.58    6.50
 -13   3   5  177.08    6.30
  13   3  -5  182.88    6.50
  13   3  -5  185.48    6.70
  11  -3  -5   71.69    3.10
 -11  -3   5   74.19    2.80
  11  -3  -5   76.89    3.20
  11   3  -5   70.89    2.90
 -11   3   5   79.89    3.20
   9  -3  -5    4.70    0.70
  -9  -3   5    3.20    0.50
   9  -3  -5    3.00    0.70
  -9  -3   5    3.40    0.60
   9   3  -5    5.10    0.60
   9   3  -5    4.50    0.80
  -9   3   5    3.40    0.50
  -9   3   5    4.50    0.60
   7  -3  -5   51.09    2.30
   7  -3  -5   50.39    2.10
  -7  -3   5   48.40    2.00
   7   3  -5   49.40    2.40
  -7   3   5   50.69    2.00
  -7   3   5   49.99    1.90
  -5  -3   5    3.30    0.60
  -5   3   5    4.10    0.40
  -5   3   5    4.60    0.50
   3  -3  -5   40.40    1.70
  -3  -3   5   47.00    2.00
  -3  -3   5   39.60    2.20
   3  -3  -5   44.90    2.10
   3  -3  -5   42.70    1.80
   3   3  -5   46.00    2.20
   3   3  -5   43.80    2.10
  -3   3   5   47.40    1.80
  -3   3   5   44.50    1.80
   1  -3  -5 1537.45   59.39
  -1  -3   5 1497.45   59.19
   1   3  -5 1650.73   60.59
  -1  -3  -5  840.12   28.80
   1  -3   5  905.21   28.80
  -1  -3  -5  836.32   28.80
   1   3   5  892.41   28.60
   1   3   5  921.91   28.50
  -1   3  -5  856.51   29.10
  -3  -3  -5  821.62   27.90
   3  -3   5  910.61   28.00
   3   3   5  813.22   27.80
   3   3   5  840.12   27.50
  -3   3  -5  843.52   28.40
  -5  -3  -5   46.60    1.90
  -5  -3  -5   44.80    2.30
   5  -3   5   46.70    2.10
  -5   3  -5   46.30    2.80
  -7  -3  -5  123.69    4.60
   7  -3   5  135.39    5.30
  -7  -3  -5  127.19    5.20
   7  -3   5  129.29    4.80
   7  -3   5  130.69    5.30
  -7   3  -5  143.19    6.20
   7   3   5  130.89    5.20
   7   3   5  136.59    4.80
   7   3   5  124.49    4.80
   9  -3   5  287.87    9.90
   9  -3   5  268.17    9.60
   9  -3   5  270.47   10.20
   9  -3   5  279.47   10.30
   9  -3   5  279.97    9.60
   9  -3   5  319.47   10.00
  -9  -3  -5  290.87   10.40
   9   3   5  289.27    9.60
   9   3   5  275.17    9.70
   9   3   5  270.77    9.50
  -9   3  -5  295.37   11.50
  -9   3  -5  270.27    9.40
   9   3   5  277.77    9.70
   9   3   5  275.47    9.70
   9   3   5  275.27    9.70
   9   3   5  274.57    9.80
  11  -3   5   41.20    2.20
  11  -3   5   42.50    2.10
  11  -3   5   40.90    2.00
  11  -3   5   42.80    2.70
  11  -3   5   42.40    2.10
  11  -3   5   44.00    2.10
  11  -3   5   41.10    2.40
  11  -3   5   44.50    2.10
  11   3   5   41.90    2.10
  11   3   5   45.90    2.30
  11   3   5   38.60    2.60
  11   3   5   40.30    1.90
  11   3   5   41.50    2.10
  11   3   5   43.60    2.30
  11   3   5   40.20    2.10
  11   3   5   41.80    2.00
  11   3   5   42.20    2.20
  13  -3   5   14.20    1.30
  13  -3   5   15.10    1.40
  13  -3   5   14.10    1.20
  13  -3   5   14.00    1.40
  13  -3   5   13.30    2.00
  13  -3   5   12.50    1.60
  13  -3   5   12.50    1.20
  13   3   5   15.20    1.20
  13   3   5   12.80    1.20
  13   3   5   13.30    1.50
  13   3   5   14.20    1.90
  13   3   5   13.30    1.30
  13   3   5   13.70    1.20
  13   3   5   12.00    1.40
 -13   3  -5   14.00    1.00
  13   3   5   13.60    1.30
  13   3   5   14.80    1.40
  15  -3   5   12.30    1.30
  15  -3   5   10.10    1.10
  15  -3   5   10.80    1.10
  15  -3   5   10.50    1.10
  15  -3   5   10.70    1.50
  15  -3   5   14.50    1.30
  15   3   5   11.00    1.10
  15   3   5   11.30    1.50
  15   3   5   10.20    1.10
  15   3   5   11.40    2.00
  15   3   5   11.60    1.40
  15   3   5   12.40    1.20
 -15   3  -5   10.70    1.00
  17  -3   5   20.90    1.40
  17  -3   5   19.40    1.70
  17  -3   5   21.10    1.40
 -17   3  -5   19.90    1.30
  17   3   5   21.20    1.40
  17   3   5   18.00    1.30
  17   3   5   19.20    1.70
  17   3   5   20.40    1.30
  17   3   5   17.50    1.50
 -19  -3  -5   12.50    0.90
  19  -3   5   11.40    0.90
  19  -3   5   10.60    1.10
  19  -3   5   10.70    1.30
  19   3   5   12.10    1.30
  19   3   5   11.30    1.00
 -19   3  -5   11.30    1.00
  19   3   5   11.50    0.90
  21  -3   5   39.60    1.70
  21  -3   5   39.00    1.60
  21  -3   5   38.60    1.90
  21  -3   5   36.90    1.70
 -21  -3  -5   38.80    1.60
 -21   3  -5   38.80    1.80
  21   3   5   37.30    1.60
  21   3   5   37.50    1.60
  23  -3   5    4.20    0.50
  23  -3   5    4.10    0.50
 -23  -3  -5    3.00    0.60
  23   3   5    3.10    0.50
  23   3   5    3.70    0.40
  28  -4  -5   28.10    1.40
  28  -4  -5   30.50    1.50
 -28  -4   5   29.10    1.40
  28  -4  -5   28.30    1.30
 -28  -4   5   28.70    1.30
  28   4  -5   29.20    1.60
  28   4  -5   28.60    1.40
  28   4  -5   28.60    1.30
 -28   4   5   30.00    1.40
 -28   4   5   28.00    1.20
  26  -4  -5    9.40    0.90
  26  -4  -5   10.70    0.90
  26  -4  -5    8.50    1.10
 -26  -4   5    9.80    0.80
  26  -4  -5    9.10    1.00
  26   4  -5    8.00    0.90
  26   4  -5    8.70    1.20
  26   4  -5    9.10    0.90
 -26   4   5   10.10    0.90
 -26   4   5   11.40    0.80
  26   4  -5   10.90    0.90
  24  -4  -5  205.68    7.00
 -24  -4   5  191.48    6.80
  24  -4  -5  199.58    7.20
  24  -4  -5  197.48    6.90
 -24   4   5  192.98    6.90
  24   4  -5  191.38    7.20
 -24   4   5  195.68    6.90
  24   4  -5  193.58    7.00
  22  -4  -5  321.27   13.00
 -22  -4   5  372.16   12.00
  22  -4  -5  343.07   12.00
  22  -4  -5  357.26   11.90
 -22  -4   5  338.47   11.70
  22   4  -5  344.87   11.90
  22   4  -5  345.97   12.00
 -22   4   5  354.06   11.70
  22   4  -5  353.96   11.70
  22   4  -5  339.97   11.90
 -22   4   5  354.46   11.80
  20  -4  -5  436.16   15.20
 -20  -4   5  446.06   15.00
  20  -4  -5  451.05   15.10
  20  -4  -5  445.26   16.10
  20   4  -5  459.05   15.10
  20   4  -5  446.86   15.10
 -20   4   5  458.15   15.00
 -20   4   5  435.26   14.90
  20   4  -5  452.05   15.20
 -18  -4   5  215.48    7.70
  18  -4  -5  243.78    7.80
  18  -4  -5  212.68    7.90
  18  -4  -5  242.18    8.90
 -18  -4   5  216.78    7.70
 -18   4   5  209.38    7.70
  18   4  -5  211.18    7.70
  18   4  -5  220.78    8.30
  18   4  -5  215.18    7.80
 -18   4   5  217.48    7.60
  18   4  -5  221.08    7.90
 -16  -4   5  567.34   19.30
 -16  -4   5  590.84   19.20
  16  -4  -5  581.94   19.20
  16  -4  -5  582.64   19.40
  16  -4  -5  583.94   20.10
  16   4  -5  611.14   19.30
  16   4  -5  578.84   19.70
 -16   4   5  561.14   19.10
  16   4  -5  579.04   19.20
  16   4  -5  569.54   19.20
 -16   4   5  580.34   19.10
  14  -4  -5   87.99    3.80
  14  -4  -5   84.39    3.40
 -14  -4   5   88.89    3.40
  14  -4  -5   87.19    4.00
 -14  -4   5   86.89    3.40
  14   4  -5   90.39    3.50
 -14   4   5   85.79    3.30
  14   4  -5   86.89    3.70
 -14   4   5   98.09    4.20
  14   4  -5   82.99    3.40
 -12  -4   5 1267.97   42.10
  12  -4  -5 1296.47   42.10
 -12  -4   5 1327.77   42.10
  12  -4  -5 1250.87   42.70
  12  -4  -5 1358.96   42.80
 -12   4   5 1370.06   42.90
 -12   4   5 1262.97   42.00
  12   4  -5 1321.67   42.20
  12   4  -5 1318.37   42.30
 -12   4   5 1254.47   42.30
  10  -4  -5 1513.55   49.30
  10  -4  -5 1498.25   49.80
 -10  -4   5 1549.45   49.30
 -10  -4   5 1496.15   49.30
 -10   4   5 1644.24   49.80
  10   4  -5 1492.25   49.30
 -10   4   5 1494.75   49.20
  10   4  -5 1538.45   50.39
   8   4  -5    9.10    1.10
   6  -4  -5 1737.03   72.49
  -6  -4   5 1644.94   69.69
   6   4  -5 1769.52   72.89
  -6   4   5 1740.03   69.29
  -4  -4   5  134.49    4.80
  -4  -4   5  118.89    4.40
   4  -4  -5  127.99    4.70
   4  -4  -5  129.19    4.60
   4  -4  -5  131.69    5.00
  -4   4   5  129.59    4.70
  -4   4   5  128.79    4.60
   4   4  -5  128.79    5.20
  -4   4   5  130.49    4.60
  -2  -4   5  675.53   21.70
   2  -4  -5  647.44   21.80
  -2  -4   5  650.03   21.20
   2  -4  -5  628.14   21.50
   2  -4  -5  665.23   21.30
   2   4  -5  670.83   22.10
  -2   4   5  653.63   21.50
  -2   4   5  628.24   21.30
   0   4   5 8646.83  290.07
   2  -4   5 1965.60   64.59
   2   4   5 2043.30   64.49
  -4  -4  -5  173.88    7.00
   4  -4   5  180.08    7.00
   4   4   5  185.28    6.80
   4   4   5  208.18    6.40
  -4   4  -5  176.58    7.50
   4   4   5  180.88    6.50
  -6  -4  -5  424.46   14.70
  -6  -4  -5  398.26   13.70
   6  -4   5  419.56   14.60
   6  -4   5  436.06   14.00
   6   4   5  414.26   14.50
   6   4   5  413.76   13.90
  -6   4  -5  415.46   15.40
   6   4   5  416.16   14.00
  -8  -4  -5  177.08    6.40
  -8  -4  -5  184.88    7.50
   8  -4   5  197.18    7.00
   8  -4   5  178.18    6.60
   8  -4   5  188.98    7.40
   8  -4   5  182.18    6.60
   8  -4   5  179.38    6.50
[truncated: 1,058,253 more chars]
