# Supplementary material for: Synthesis, crystal structure and Hirshfeld analysis of a crystalline compound comprising a 1/1 mixture of 1-[(1R,4S)- and 1-[(1S,4R)-1,7,7-trimethyl-2-oxobi­cyclo[2.2.1]heptan-3-yl­idene]hydrazinecarbo­thio­amide
Source: Acta Crystallogr E Crystallogr Commun. 2020 Jan 1;76(Pt 1):115–20. doi: 10.1107/S2056989019016980 (PMC6944080; doi:10.1107/S2056989019016980)
Supplement: Supplementary file 2 [file e-76-00115-Isup2.hkl]

data_I                                                                          
_shelx_title ' LF in C2/c'                                                      
_shelx_refln_list_code          4                                               
_shelx_F_calc_maximum      229.24                                               
_exptl_crystal_F_000      2048.00                                               
_reflns_d_resolution_high  0.8092                                               
                                                                                
loop_                                                                           
 _space_group_symop_operation_xyz                                               
 'x, y, z'                                                                      
 '-x, y, -z+1/2'                                                                
 'x+1/2, y+1/2, z'                                                              
 '-x+1/2, y+1/2, -z+1/2'                                                        
 '-x, -y, -z'                                                                   
 'x, -y, z-1/2'                                                                 
 '-x+1/2, -y+1/2, -z'                                                           
 'x+1/2, -y+1/2, z-1/2'                                                         
                                                                                
_cell_length_a    26.6370                                                       
_cell_length_b    10.7617                                                       
_cell_length_c    20.2108                                                       
_cell_angle_alpha  90.000                                                       
_cell_angle_beta  121.932                                                       
_cell_angle_gamma  90.000                                                       
                                                                                
_shelx_F_squared_multiplier     1.000                                           
                                                                                
loop_                                                                           
 _refln_index_h                                                                 
 _refln_index_k                                                                 
 _refln_index_l                                                                 
 _refln_F_squared_calc                                                          
 _refln_F_squared_meas                                                          
 _refln_F_squared_sigma                                                         
 _refln_observed_status                                                         
   2   0   0        247.85        191.17         3.83 o                         
   6   0   0        194.58        234.49         9.43 o                         
   8   0   0       1085.97       1171.62        19.71 o                         
  10   0   0      21641.21      21852.53       547.95 o                         
  12   0   0      17699.12      14895.18       479.05 o                         
  14   0   0       1645.87       2095.17        35.59 o                         
  16   0   0       1103.06       1213.89        17.62 o                         
  18   0   0       1115.00       1039.84        14.16 o                         
  20   0   0        282.32        273.69         4.98 o                         
  22   0   0       4899.29       4983.93        70.47 o                         
  24   0   0       1586.52       1551.37        27.54 o                         
  26   0   0         15.29         19.67         2.02 o                         
   1   1   0         90.28        141.53         1.99 o                         
   3   1   0       3633.12       3975.81        86.41 o                         
   5   1   0      14721.24      13144.23       456.09 o                         
   7   1   0      13117.38      13005.19       232.05 o                         
   9   1   0       1760.41       1608.35        20.33 o                         
  11   1   0        938.01       1163.87        16.70 o                         
  13   1   0        603.28        493.32         7.53 o                         
  15   1   0        616.85        734.64         9.30 o                         
  17   1   0       9979.74       9519.57        89.07 o                         
  19   1   0        724.38        853.95        10.02 o                         
  21   1   0       5563.84       5578.70        54.81 o                         
  23   1   0       1635.69       1734.13        19.63 o                         
  25   1   0         84.94         60.28         1.72 o                         
  27   1   0         74.95         96.00         2.17 o                         
   0   2   0       4601.56       3649.21       241.06 o                         
   2   2   0         42.24         63.14         1.71 o                         
   4   2   0      10846.08       9935.00       205.88 o                         
   6   2   0       8756.28       8547.74       198.46 o                         
   8   2   0       2072.16       2086.61        24.52 o                         
  10   2   0      12737.37      12306.12       238.09 o                         
  12   2   0       7092.06       7253.73        83.44 o                         
  14   2   0         14.70         43.59         2.33 o                         
  16   2   0        970.19        999.68        11.61 o                         
  18   2   0       2106.12       1892.64        19.50 o                         
  20   2   0        237.42        210.08         3.09 o                         
  22   2   0        555.86        591.77         7.54 o                         
  24   2   0        748.67        758.93         9.04 o                         
  26   2   0        573.52        589.70         7.44 o                         
   1   3   0       1629.45       1565.16        23.69 o                         
   3   3   0        512.39        695.35         7.99 o                         
   5   3   0         88.83        144.71         4.15 o                         
   7   3   0      20768.30      21029.90       372.94 o                         
   9   3   0      11794.87      12841.26       248.79 o                         
  11   3   0      11093.22      10516.19       151.58 o                         
  13   3   0       1461.48       1407.99        18.74 o                         
  15   3   0          2.80         19.88         1.42 o                         
  17   3   0       1204.73       1299.33        13.89 o                         
  19   3   0       6099.72       5596.92        55.24 o                         
  21   3   0        481.47        536.94         6.12 o                         
  23   3   0        770.31        840.02        10.89 o                         
  25   3   0         29.36         18.79         1.03 o                         
  27   3   0         82.50        104.39         1.89 o                         
   2   4   0        272.66        205.74         3.12 o                         
   4   4   0        334.83        265.55         3.77 o                         
   6   4   0       1181.26       1281.25        17.11 o                         
   8   4   0       4577.59       4317.87        53.68 o                         
  10   4   0       8610.72       8382.65       110.95 o                         
  12   4   0        172.00        212.20         3.65 o                         
  14   4   0        141.96        190.12         4.57 o                         
  16   4   0        696.53        727.11         8.39 o                         
  18   4   0        195.02        193.34         2.89 o                         
  20   4   0        862.80        891.21         9.28 o                         
  22   4   0         11.93         11.39         1.07 o                         
  24   4   0        171.44        154.56         2.60 o                         
  26   4   0        188.02        185.24         2.74 o                         
   1   5   0         24.92         33.99         1.22 o                         
   3   5   0      18793.14      17646.15       829.58 o                         
   5   5   0         24.80         28.55         1.39 o                         
   7   5   0         43.68         54.29         1.82 o                         
   9   5   0       7551.68       7110.54        77.31 o                         
  11   5   0       9567.10       8887.47        91.45 o                         
  13   5   0         46.13         55.13         1.86 o                         
  15   5   0          2.89         21.53         1.59 o                         
  17   5   0        196.73        256.38         3.73 o                         
  19   5   0       1366.54       1474.87        14.08 o                         
  21   5   0        311.61        331.79         4.05 o                         
  23   5   0         57.56         58.12         1.50 o                         
  25   5   0          8.62          9.48         0.81 o                         
   0   6   0      15829.00      11275.46       362.72 o                         
   2   6   0       3648.15       3441.60        46.64 o                         
   4   6   0       3123.14       3665.94        32.39 o                         
   6   6   0        503.92        603.71         7.66 o                         
   8   6   0         46.17         56.56         2.13 o                         
  10   6   0       3238.19       3059.73        25.65 o                         
  12   6   0      17282.96      15630.14       145.30 o                         
  14   6   0       6620.59       6449.61        62.21 o                         
  16   6   0        683.63        739.44         8.68 o                         
  18   6   0         88.07        120.85         2.36 o                         
  20   6   0        192.22        159.90         2.55 o                         
  22   6   0        929.44        897.24         9.92 o                         
  24   6   0       2025.46       1979.42        24.57 o                         
   1   7   0         53.56         46.18         1.49 o                         
   3   7   0          1.93         10.77         0.99 o                         
   5   7   0       6163.12       5497.21        41.45 o                         
   7   7   0         50.86         59.11         1.83 o                         
   9   7   0       1070.51        966.23         8.80 o                         
  11   7   0         96.83         85.98         2.22 o                         
  13   7   0         15.29         44.77         1.92 o                         
  15   7   0         74.96         96.61         2.05 o                         
  17   7   0        450.78        603.41         6.67 o                         
  19   7   0         25.84         16.08         1.16 o                         
  21   7   0         21.36         33.39         1.18 o                         
  23   7   0         65.46         53.52         2.15 o                         
   0   8   0      11771.16      10820.49       136.34 o                         
   2   8   0        128.86        145.26         2.27 o                         
   4   8   0       2483.80       2360.24        19.21 o                         
   6   8   0        966.33        863.23         8.48 o                         
   8   8   0       2292.41       2351.20        24.03 o                         
  10   8   0        847.71        889.17         8.47 o                         
  12   8   0        249.81        275.79         3.88 o                         
  14   8   0       9910.65       9383.21        88.07 o                         
  16   8   0       1699.45       1829.71        18.70 o                         
  18   8   0        104.16        117.28         2.09 o                         
  20   8   0        264.23        291.86         4.46 o                         
  22   8   0       1770.31       1768.54        29.08 o                         
   1   9   0         84.89        101.02         2.18 o                         
   3   9   0      13064.02      12244.56       102.00 o                         
   5   9   0       2290.05       2076.12        18.29 o                         
   7   9   0       8983.02       8454.31        76.21 o                         
   9   9   0         20.94         48.30         1.62 o                         
  11   9   0        628.47        579.25         6.69 o                         
  13   9   0        123.64        110.46         2.36 o                         
  15   9   0       1391.86       1562.27        24.73 o                         
  17   9   0        360.76        384.26         4.40 o                         
  19   9   0       2765.59       3119.36        32.15 o                         
   0  10   0        988.67       1039.78        14.22 o                         
   2  10   0        231.07        208.80         2.94 o                         
   4  10   0         61.56         61.58         2.37 o                         
   6  10   0         76.71         81.14         2.07 o                         
   8  10   0        123.64        105.85         2.20 o                         
  10  10   0        772.72        790.78         8.64 o                         
  12  10   0         22.67         23.88         1.48 o                         
  14  10   0         78.83         65.41         1.72 o                         
  16  10   0         25.25         30.12         1.23 o                         
  18  10   0        376.57        348.03         4.50 o                         
   1  11   0         15.65         15.20         1.11 o                         
   3  11   0       1047.21       1067.41        15.97 o                         
   5  11   0        491.11        413.67         6.93 o                         
   7  11   0        933.51        855.87        10.93 o                         
   9  11   0       2033.25       1985.83        20.97 o                         
  11  11   0        387.41        374.02         4.47 o                         
  13  11   0         68.02         60.87         1.58 o                         
  15  11   0        107.79         94.36         1.75 o                         
   0  12   0         97.51        107.85         4.86 o                         
   2  12   0       1356.70       1327.63        16.01 o                         
   4  12   0         55.50         62.47         1.64 o                         
   6  12   0         63.50         62.94         1.52 o                         
   8  12   0        205.81        188.22         2.70 o                         
  10  12   0         34.54         18.10         1.28 o                         
   1  13   0         11.88         14.25         1.18 o                         
   3  13   0         35.54         41.74         1.62 o                         
   5  13   0        100.62        119.78         2.77 o                         
 -27   1   1       3451.74       3361.09        42.10 o                         
 -25   1   1        236.30        227.18         3.39 o                         
 -23   1   1        248.46        254.71         3.73 o                         
 -21   1   1        483.43        405.75         5.07 o                         
 -19   1   1       2529.57       2447.52        28.14 o                         
 -17   1   1      10924.51      10236.41        99.85 o                         
 -15   1   1       5378.69       5842.88        67.56 o                         
 -13   1   1       2108.49       2453.71        27.32 o                         
 -11   1   1       1453.78       1424.78        18.31 o                         
  -9   1   1        806.99        925.42        15.94 o                         
  -1   1   1         12.51         34.71         2.30 o                         
   3   1   1          9.94         44.40         1.01 o                         
   5   1   1       4007.30       4173.89        83.55 o                         
   7   1   1      27287.56      23714.10       807.59 o                         
   9   1   1        160.21        129.64         6.64 o                         
  11   1   1       2592.84       2458.39        28.97 o                         
  13   1   1       3537.24       3588.75        53.11 o                         
  15   1   1        987.53        854.19        11.56 o                         
  17   1   1       4473.99       4402.54        38.77 o                         
  19   1   1         52.18         54.92         1.93 o                         
  21   1   1        466.02        491.26         6.12 o                         
  23   1   1         63.93         77.65         1.84 o                         
  25   1   1       2273.55       2241.21        26.11 o                         
  27   1   1        302.91        274.26         5.36 o                         
 -28   2   1         73.25         57.28         1.49 o                         
 -26   2   1        365.07        370.10         5.07 o                         
 -24   2   1          1.54          5.21         0.95 o                         
 -22   2   1        121.58        101.19         2.32 o                         
 -20   2   1         10.66         23.65         3.05 o                         
 -18   2   1       5398.21       5036.96        52.25 o                         
 -16   2   1        936.10       1108.59        12.17 o                         
 -14   2   1        699.11       1087.98        13.91 o                         
 -12   2   1        637.02        835.42        10.02 o                         
 -10   2   1         51.60         95.49         3.24 o                         
  -8   2   1      16126.07      14937.62       591.49 o                         
  -4   2   1       1189.97       1155.75        12.97 o                         
   4   2   1       8577.73       8720.16       183.49 o                         
   6   2   1      18059.75      16202.99       482.38 o                         
   8   2   1       1115.66       1146.86        13.28 o                         
  10   2   1        181.22        143.84         3.48 o                         
  12   2   1        138.16         98.10         2.78 o                         
  14   2   1       5664.63       5013.77        55.23 o                         
  16   2   1      12152.23      11620.33       108.46 o                         
  18   2   1        114.44        131.28         2.67 o                         
  20   2   1        514.64        546.58         6.22 o                         
  22   2   1         19.22         13.45         1.11 o                         
  24   2   1        993.87       1016.59        11.65 o                         
  26   2   1        889.09        948.49        11.34 o                         
 -27   3   1         36.46         41.36         1.81 o                         
 -25   3   1        335.56        288.74         3.78 o                         
 -23   3   1        186.77        186.49         2.90 o                         
 -21   3   1        456.28        461.47         5.71 o                         
 -19   3   1        783.83        845.92        14.44 o                         
 -17   3   1         59.70         49.11         2.40 o                         
 -15   3   1         82.26         89.85         2.63 o                         
 -13   3   1          8.74         26.79         1.75 o                         
 -11   3   1       4615.19       4724.67        51.42 o                         
  -9   3   1       4683.19       5257.90        85.71 o                         
  -7   3   1       5359.11       5419.65       101.14 o                         
  -5   3   1      14875.34      13547.16       284.83 o                         
  -3   3   1        218.11        272.20         3.29 o                         
  -1   3   1         44.91         47.77         1.18 o                         
   1   3   1        321.42        372.43         4.26 o                         
   3   3   1         49.75        111.18         2.45 o                         
   5   3   1         13.12         23.19         1.22 o                         
   7   3   1       5930.14       6079.79       195.93 o                         
   9   3   1       1499.28       2046.57        50.74 o                         
  11   3   1        332.94        321.29         5.03 o                         
  13   3   1          9.60         11.35         1.26 o                         
  15   3   1        754.77        913.73         9.24 o                         
  17   3   1         31.75         42.13         1.96 o                         
  19   3   1         86.44         91.95         2.45 o                         
  21   3   1         10.56          7.79         0.94 o                         
  23   3   1         88.56         91.03         2.00 o                         
  25   3   1         54.47         48.62         1.31 o                         
 -26   4   1        671.21        681.07         8.39 o                         
 -24   4   1        900.97        817.53         9.68 o                         
 -22   4   1       2429.99       2433.86        23.49 o                         
 -20   4   1        152.09        156.82         2.94 o                         
 -18   4   1       2873.52       3090.40        32.78 o                         
 -16   4   1         67.52        107.20         2.69 o                         
 -14   4   1        242.52        198.46         3.48 o                         
 -12   4   1       3817.85       3782.99        41.88 o                         
 -10   4   1        664.36        934.05        13.52 o                         
  -8   4   1       5820.14       5802.50        94.83 o                         
  -4   4   1        851.85        931.67        10.38 o                         
  -2   4   1       7902.67       6930.15       158.56 o                         
   0   4   1      28101.44      25821.05       504.60 o                         
   2   4   1         45.47         32.56         1.43 o                         
   6   4   1       8850.93       7361.54       168.48 o                         
   8   4   1        564.97        659.97         9.01 o                         
  10   4   1         15.97         27.93         1.65 o                         
  12   4   1       2088.10       1950.07        25.76 o                         
  14   4   1       4234.27       4528.63        37.11 o                         
  16   4   1       3129.58       3304.25        32.91 o                         
  18   4   1       7478.70       6901.80        56.22 o                         
  20   4   1        685.87        762.58         8.13 o                         
  22   4   1        160.43        128.94         2.83 o                         
  24   4   1          1.24          6.28         0.95 o                         
 -25   5   1          4.80         19.56         1.12 o                         
 -23   5   1          0.24          3.70         0.68 o                         
 -21   5   1          0.76          5.23         0.91 o                         
 -19   5   1       2883.78       3232.44        29.88 o                         
 -17   5   1       3573.17       3495.58        33.60 o                         
 -15   5   1        237.56        192.86         3.23 o                         
 -13   5   1         22.71         68.58         2.11 o                         
 -11   5   1       1545.56       1387.81        16.39 o                         
  -9   5   1        276.40        372.09         6.89 o                         
  -7   5   1        395.21        741.16         8.29 o                         
  -5   5   1      17122.22      17764.41       570.39 o                         
  -3   5   1      14468.51      16290.30       309.10 o                         
  -1   5   1        242.91        221.63         3.94 o                         
   1   5   1       5562.74       5713.33        76.26 o                         
   3   5   1         85.45         81.12         2.26 o                         
   5   5   1        203.71        250.79         4.21 o                         
   7   5   1      11300.43      10719.09       130.94 o                         
   9   5   1       1710.00       1708.66        19.80 o                         
  11   5   1        333.56        367.88         4.72 o                         
  13   5   1         88.30         88.15         2.70 o                         
  15   5   1        659.30        772.64         8.85 o                         
  17   5   1       1385.35       1508.54        14.07 o                         
  19   5   1        532.58        545.86         6.12 o                         
  21   5   1        219.25        263.39         4.41 o                         
  23   5   1        336.96        328.98         4.56 o                         
  25   5   1        955.32        958.09        27.71 o                         
 -24   6   1         85.20         93.40         1.92 o                         
 -22   6   1        266.43        283.40         3.83 o                         
 -20   6   1        328.21        294.97         3.98 o                         
 -18   6   1         85.54        103.66         2.89 o                         
 -16   6   1        710.89        683.08         8.07 o                         
 -14   6   1       2254.22       2254.91        22.16 o                         
 -12   6   1        241.87        249.74         4.33 o                         
 -10   6   1       3919.81       3779.85        38.03 o                         
  -8   6   1         29.28         33.28         2.05 o                         
  -6   6   1        494.77        444.29         4.86 o                         
  -4   6   1        164.61        253.26         3.27 o                         
  -2   6   1        205.85        185.00         2.85 o                         
   0   6   1        593.06        577.05         7.37 o                         
   2   6   1        600.23        547.38         6.43 o                         
   4   6   1        393.40        281.40         3.40 o                         
   6   6   1        994.37        954.34        10.30 o                         
   8   6   1        117.52        149.42         3.06 o                         
  10   6   1        599.14        624.13         6.43 o                         
  12   6   1       1005.52       1020.31        10.25 o                         
  14   6   1       1915.89       1860.30        21.51 o                         
  16   6   1       1262.62       1423.09        14.39 o                         
  18   6   1          4.17         12.81         1.13 o                         
  20   6   1         62.74         54.83         1.56 o                         
  22   6   1        103.31        104.64         2.20 o                         
  24   6   1         11.27         11.98         1.35 o                         
 -23   7   1        188.05        145.45         2.61 o                         
 -21   7   1         28.66         61.96         1.54 o                         
 -19   7   1       1829.33       1915.85        20.49 o                         
 -17   7   1         28.68         79.94         2.45 o                         
 -15   7   1       7659.76       7046.23        66.39 o                         
 -13   7   1       1838.67       1743.33        18.37 o                         
 -11   7   1       2962.96       3040.35        27.12 o                         
  -9   7   1        273.85        333.77         4.39 o                         
  -7   7   1       3225.18       3361.55        30.15 o                         
  -5   7   1       7873.13       7091.91        54.54 o                         
  -3   7   1         58.06         43.27         1.58 o                         
  -1   7   1         44.82         47.93         1.57 o                         
   1   7   1          3.84         13.18         1.18 o                         
   3   7   1         99.82        124.65         1.95 o                         
   5   7   1       3358.98       3309.01        27.59 o                         
   7   7   1      13314.19      13030.42       121.33 o                         
   9   7   1       5198.46       5085.22        43.03 o                         
  11   7   1       7232.98       6727.37        68.06 o                         
  13   7   1      12251.72      11353.91        94.83 o                         
  15   7   1        258.76        259.20         3.83 o                         
  17   7   1        530.72        654.88         7.83 o                         
  19   7   1        809.88        734.04         8.01 o                         
  21   7   1        188.85        169.86         3.37 o                         
 -22   8   1        639.79        703.06         8.82 o                         
 -20   8   1        466.74        438.00         5.25 o                         
 -18   8   1        167.02        181.89         2.95 o                         
 -16   8   1        171.92        208.19         3.42 o                         
 -14   8   1       2104.56       2219.47        24.20 o                         
 -12   8   1        226.59        182.91         4.66 o                         
 -10   8   1       8324.55       8105.08        79.54 o                         
  -8   8   1       5112.20       5105.12        46.46 o                         
  -6   8   1         10.04         16.07         1.05 o                         
  -4   8   1         43.13         31.46         1.27 o                         
  -2   8   1        108.80         88.52         1.73 o                         
   0   8   1        229.08        280.09         3.15 o                         
   2   8   1        268.41        223.11         2.72 o                         
   4   8   1         19.71         25.93         1.64 o                         
   6   8   1       4969.65       4834.72        44.03 o                         
   8   8   1        945.26        937.00         9.27 o                         
  10   8   1       1007.34       1119.79        10.34 o                         
  12   8   1       1105.64       1241.50        11.83 o                         
  14   8   1       3440.96       3543.43        33.73 o                         
  16   8   1         87.42        129.92         2.63 o                         
  18   8   1        240.84        313.45         4.28 o                         
  20   8   1        111.19        137.64         2.36 o                         
 -21   9   1         82.23        104.96         2.12 o                         
 -19   9   1        662.79        655.01         6.72 o                         
 -17   9   1        665.95        630.96         6.45 o                         
 -15   9   1       1076.49       1089.43        11.12 o                         
 -13   9   1        795.89        769.57         8.51 o                         
 -11   9   1         34.28         37.39         2.00 o                         
  -9   9   1       1293.24       1293.25        12.75 o                         
  -7   9   1         17.78         12.10         1.01 o                         
  -5   9   1       3363.58       3299.82        28.34 o                         
  -3   9   1       2768.54       2797.40        26.96 o                         
  -1   9   1         45.89         50.17         1.75 o                         
   1   9   1          2.77         15.52         1.09 o                         
   3   9   1        290.18        277.86         4.70 o                         
   5   9   1       1618.36       1612.48        14.46 o                         
   7   9   1        246.04        272.19         3.62 o                         
   9   9   1         87.10         83.18         2.09 o                         
  11   9   1        304.93        307.51         3.93 o                         
  13   9   1          9.57         16.28         1.19 o                         
  15   9   1         24.03         19.11         1.23 o                         
  17   9   1        155.98        142.96         2.44 o                         
  19   9   1          6.29         12.58         0.74 o                         
 -18  10   1        579.26        590.54         6.89 o                         
 -16  10   1         77.08         73.93         1.92 o                         
 -14  10   1         95.79        132.36         2.39 o                         
 -12  10   1         44.74         59.43         2.56 o                         
 -10  10   1        783.39        772.05         8.95 o                         
  -8  10   1       1683.48       1663.81        16.38 o                         
  -6  10   1       2571.45       2551.06        24.75 o                         
  -4  10   1        152.51        167.34         2.90 o                         
  -2  10   1       1919.11       1902.87        16.83 o                         
   0  10   1       2715.24       2723.46        23.60 o                         
   2  10   1       2796.06       2615.25        25.64 o                         
   4  10   1       1647.30       1637.70        26.12 o                         
   6  10   1       2633.22       2630.13        26.43 o                         
   8  10   1        376.10        403.51         4.99 o                         
  10  10   1        418.14        411.61         4.69 o                         
  12  10   1        144.47        137.83         2.21 o                         
  14  10   1       1373.34       1283.93        13.87 o                         
  16  10   1       1550.78       1481.36        16.46 o                         
 -15  11   1        133.54        141.25         2.30 o                         
 -13  11   1          3.77          2.88         0.72 o                         
 -11  11   1        457.65        507.50         5.77 o                         
  -9  11   1        239.13        234.44         3.38 o                         
  -7  11   1         90.77         68.36         2.01 o                         
  -5  11   1       4174.33       4000.44        44.02 o                         
  -3  11   1       3852.73       3855.03        38.88 o                         
  -1  11   1          4.48          9.89         0.98 o                         
   1  11   1       1510.36       1539.07        15.18 o                         
   3  11   1        217.88        219.80         3.64 o                         
   5  11   1         48.07         55.73         1.81 o                         
   7  11   1        220.45        155.52         2.55 o                         
   9  11   1       1503.45       1410.44        13.81 o                         
  11  11   1          9.82          9.62         0.81 o                         
  13  11   1        416.16        443.22         5.42 o                         
 -12  12   1         56.75         65.71         2.47 o                         
 -10  12   1          8.42         14.40         1.22 o                         
  -8  12   1        245.17        254.98         5.07 o                         
  -6  12   1        511.77        496.66         5.82 o                         
  -4  12   1         76.20         76.30         1.70 o                         
  -2  12   1        167.23        179.18         3.16 o                         
   0  12   1       1630.32       1705.09        19.10 o                         
   2  12   1       2242.56       2237.10        27.59 o                         
   4  12   1        638.05        673.04         7.61 o                         
   6  12   1          4.81         11.16         0.84 o                         
   8  12   1        103.54         91.36         1.93 o                         
  10  12   1        108.87         93.21         1.98 o                         
  -5  13   1       1953.96       2093.44        38.01 o                         
  -3  13   1        468.08        539.40         9.20 o                         
  -1  13   1         29.84         33.55         1.43 o                         
   1  13   1        178.71        224.75         4.31 o                         
   3  13   1         33.20         37.27         1.56 o                         
 -28   0   2        944.90        939.72        21.65 o                         
 -26   0   2       1211.41       1111.31        19.13 o                         
 -24   0   2       1064.48       1204.90        19.25 o                         
 -22   0   2       8739.86       8246.54       119.36 o                         
 -20   0   2       1221.11       1073.97        22.17 o                         
 -18   0   2       3584.65       3769.68        51.09 o                         
 -16   0   2       1692.03       1339.62        20.98 o                         
 -14   0   2         42.95         51.50         2.57 o                         
 -12   0   2       2095.47       2363.90        45.46 o                         
 -10   0   2       6774.30       6737.90       270.40 o                         
  -8   0   2      12156.37      11197.84       772.67 o                         
  -4   0   2         53.33        162.76         6.63 o                         
   0   0   2        194.17        246.44         8.67 o                         
   4   0   2       7397.82       6509.08       165.06 o                         
   6   0   2       2696.53       2510.04        58.44 o                         
   8   0   2      13990.06      12601.68       404.82 o                         
  10   0   2        506.01        496.37        11.09 o                         
  12   0   2         45.81        104.04         5.22 o                         
  14   0   2       1359.86       1560.89        33.75 o                         
  16   0   2        288.09        258.57         5.22 o                         
  18   0   2       9931.68       9227.24       113.09 o                         
  20   0   2      13174.88      12636.33       166.47 o                         
  22   0   2        151.86        166.86         4.76 o                         
  24   0   2        612.51        664.26        11.85 o                         
  26   0   2        564.19        498.48        14.68 o                         
 -29   1   2         65.40         60.01         1.66 o                         
 -27   1   2        181.75        195.67         3.08 o                         
 -25   1   2        928.87        922.59        11.70 o                         
 -23   1   2       3957.17       3984.58        46.29 o                         
 -21   1   2       3176.64       3287.17        38.44 o                         
 -19   1   2       2309.45       2133.63        21.77 o                         
 -17   1   2        251.96        247.41         4.29 o                         
 -15   1   2        892.71       1167.65        15.66 o                         
 -13   1   2       1219.00       1271.85        16.50 o                         
 -11   1   2        768.70        705.17        10.37 o                         
  -9   1   2       3486.54       3380.58        61.18 o                         
  -7   1   2        121.53        121.30         3.22 o                         
  -3   1   2        648.58        653.14        10.85 o                         
  -1   1   2       1294.38       1566.10        34.50 o                         
   3   1   2       7479.86       7011.96       124.11 o                         
   5   1   2       1018.02       1243.17        16.00 o                         
   7   1   2        162.73         94.24         2.06 o                         
   9   1   2        700.36        910.83        15.56 o                         
  11   1   2        107.11        106.83         3.28 o                         
  13   1   2       3251.83       3140.75        47.14 o                         
  15   1   2       2836.97       3095.20        28.63 o                         
  17   1   2         79.68         92.18         2.28 o                         
  19   1   2        139.60        166.77         2.98 o                         
  21   1   2        934.08        947.89        11.21 o                         
  23   1   2          5.61         18.39         1.12 o                         
  25   1   2        168.78        160.18         3.35 o                         
 -28   2   2        345.30        338.78         4.57 o                         
 -26   2   2          0.55          2.69         0.81 o                         
 -24   2   2        777.86        748.62         9.69 o                         
 -22   2   2         34.35         47.18         1.76 o                         
 -20   2   2         13.42         16.17         1.65 o                         
 -18   2   2       1771.16       1843.88        19.12 o                         
 -16   2   2       1115.52       1263.21        13.64 o                         
 -14   2   2       1033.69       1181.76        13.18 o                         
 -12   2   2        123.44        153.08         4.79 o                         
 -10   2   2        128.80        161.53         3.36 o                         
  -8   2   2       2887.93       2866.32        35.86 o                         
  -6   2   2      26277.43      38208.80      1313.69 o                         
  -4   2   2         63.00        111.74         5.61 o                         
  -2   2   2       4387.22       4434.15        99.36 o                         
   0   2   2        268.96        236.01         3.47 o                         
   2   2   2       8605.23       7643.42       138.18 o                         
   4   2   2      18123.38      15584.63       381.86 o                         
   6   2   2       2460.36       2148.53        27.21 o                         
   8   2   2      38949.94      36378.06       714.10 o                         
  10   2   2       2320.40       2628.83        33.53 o                         
  12   2   2        161.04        120.19         3.50 o                         
  14   2   2         26.58         30.19         1.51 o                         
  16   2   2        320.78        330.95         3.92 o                         
  18   2   2        467.60        500.52         5.87 o                         
  20   2   2      11186.23      10221.75       104.42 o                         
  22   2   2         82.70         84.92         2.04 o                         
  24   2   2         73.85         61.50         1.52 o                         
  26   2   2         33.15         38.27         1.58 o                         
 -27   3   2        939.23       1000.99        12.02 o                         
 -25   3   2       3962.29       4138.62        42.74 o                         
 -23   3   2       4337.90       4131.54        40.85 o                         
 -21   3   2        439.66        447.51         6.11 o                         
 -19   3   2       1493.25       1478.00        20.44 o                         
 -17   3   2        193.87        312.51         4.52 o                         
 -15   3   2       5130.43       5040.71        52.47 o                         
 -13   3   2      45372.85      42177.47      1481.04 o                         
 -11   3   2      17575.72      15360.97       492.83 o                         
  -9   3   2      25478.46      25169.13       624.53 o                         
  -7   3   2       6875.13       7417.78       175.83 o                         
  -5   3   2        543.63        704.54         8.87 o                         
  -3   3   2      15743.86      15317.82       273.28 o                         
   1   3   2       1325.60       1439.56        14.05 o                         
   3   3   2        102.39        150.63         2.64 o                         
   5   3   2       2560.97       2452.75        30.70 o                         
   7   3   2        875.16       1040.58        15.12 o                         
   9   3   2      23295.24      26200.84      2921.80 o                         
  11   3   2      12342.37      10816.61       123.94 o                         
  13   3   2         48.75        156.02         2.75 o                         
  15   3   2       2051.89       2256.75        19.70 o                         
  17   3   2       1152.57       1097.71        10.23 o                         
  19   3   2        313.44        304.72         3.97 o                         
  21   3   2        466.50        464.41         5.82 o                         
  23   3   2       3218.13       3321.90        38.43 o                         
  25   3   2        349.57        405.19         5.75 o                         
 -26   4   2         11.20         13.49         0.89 o                         
 -24   4   2         37.54         41.98         1.42 o                         
 -22   4   2        147.03        147.05         2.55 o                         
 -20   4   2         85.43         73.45         2.28 o                         
 -18   4   2        380.92        340.52         4.65 o                         
 -16   4   2       2179.14       2282.27        23.29 o                         
 -14   4   2        321.09        315.52         5.00 o                         
 -12   4   2        581.76        607.62         9.91 o                         
 -10   4   2       2866.49       3079.73        30.81 o                         
  -8   4   2        451.66        233.28         4.03 o                         
  -6   4   2         68.62        152.40         2.72 o                         
  -4   4   2       5630.78       5395.03        87.95 o                         
  -2   4   2       9989.74       9665.33       313.23 o                         
   0   4   2        347.32        429.67         7.73 o                         
   2   4   2        110.42         99.87         1.65 o                         
   4   4   2      26250.17      26693.73       468.33 o                         
   6   4   2        982.33       1165.41        15.65 o                         
   8   4   2      25833.38      23311.07       855.04 o                         
  10   4   2       1391.83       1354.61        15.98 o                         
  12   4   2        293.50        295.92         3.49 o                         
  14   4   2       1540.66       1499.64        14.49 o                         
  16   4   2       1228.95       1329.51        12.11 o                         
  18   4   2       1372.29       1274.71        11.58 o                         
  20   4   2        385.96        417.98         5.67 o                         
  22   4   2         18.31         25.15         1.42 o                         
  24   4   2         36.92         35.74         1.26 o                         
 -27   5   2        203.92        181.72         3.68 o                         
 -25   5   2       1569.88       1631.14        16.43 o                         
 -23   5   2         39.97         58.65         1.65 o                         
 -21   5   2         61.55         59.21         1.86 o                         
 -19   5   2         50.01         52.65         1.83 o                         
 -17   5   2        618.69        637.27         8.30 o                         
 -15   5   2        204.12        260.00         4.48 o                         
 -13   5   2        135.19        136.72         3.16 o                         
 -11   5   2      18098.63      16093.50       300.91 o                         
  -9   5   2      14028.76      13263.78       213.75 o                         
  -7   5   2        495.14        546.73         8.10 o                         
  -5   5   2        966.02        757.81        10.56 o                         
  -3   5   2        668.27        694.67         9.07 o                         
  -1   5   2         25.93         38.04         1.55 o                         
   1   5   2      45536.09      40667.76       963.19 o                         
   3   5   2        300.09        234.58         3.74 o                         
   5   5   2          3.50         10.91         1.16 o                         
   7   5   2       2500.85       2582.23        27.50 o                         
   9   5   2       1487.17       1405.36        14.97 o                         
  11   5   2      10631.61       9901.68        86.17 o                         
  13   5   2       1188.07       1127.76        11.16 o                         
  15   5   2        660.75        575.41         6.36 o                         
  17   5   2         10.10         16.38         0.99 o                         
  19   5   2         98.70        105.36         2.25 o                         
  21   5   2       1219.13       1357.69        14.60 o                         
  23   5   2       1049.89        933.48        12.95 o                         
 -26   6   2          3.68          3.67         1.70 o                         
 -24   6   2        234.17        256.60         3.60 o                         
 -22   6   2        733.57        695.88         7.74 o                         
 -20   6   2       1422.30       1316.03        13.71 o                         
 -18   6   2        348.04        329.87         4.26 o                         
 -16   6   2       2093.57       2039.64        19.45 o                         
 -14   6   2        903.57        985.66         9.62 o                         
 -12   6   2         10.07         12.77         1.25 o                         
 -10   6   2       3758.70       3873.06        35.65 o                         
  -8   6   2       1743.56       1865.12        19.44 o                         
  -6   6   2      15678.35      15307.45       285.01 o                         
  -4   6   2       1685.03       1413.26        14.95 o                         
  -2   6   2        206.71        151.36         3.57 o                         
   0   6   2        285.39        267.96         4.27 o                         
   2   6   2       3239.02       3611.57        34.61 o                         
   4   6   2        134.65        211.29         7.36 o                         
   6   6   2      10273.33       9496.12       102.80 o                         
   8   6   2       2638.98       2688.71        23.45 o                         
  10   6   2         28.63         47.77         1.77 o                         
  12   6   2        106.48        107.65         2.14 o                         
  14   6   2        422.63        440.90         4.80 o                         
  16   6   2        828.64        663.81         7.83 o                         
  18   6   2          9.78         14.14         1.02 o                         
  20   6   2       3983.51       4100.08        42.29 o                         
  22   6   2        417.19        434.51         6.55 o                         
 -25   7   2         11.84         21.43         1.80 o                         
 -23   7   2         18.32         33.41         1.27 o                         
 -21   7   2        799.97        862.05         9.20 o                         
 -19   7   2         72.27         66.53         1.95 o                         
 -17   7   2        347.27        400.84         5.41 o                         
 -15   7   2        668.59        761.64         8.11 o                         
 -13   7   2        980.12       1024.51        12.31 o                         
 -11   7   2        591.34        691.55         7.67 o                         
  -9   7   2        206.80        205.51         4.82 o                         
  -7   7   2       1175.27       1337.81        11.99 o                         
  -5   7   2        707.47        824.86         7.49 o                         
  -3   7   2        291.76        436.19         4.20 o                         
  -1   7   2          4.12         14.93         1.55 o                         
   1   7   2        303.39        369.39         4.03 o                         
   3   7   2       1761.32       1701.41        14.74 o                         
   5   7   2        395.97        370.59         4.44 o                         
   7   7   2        104.25        135.60         2.82 o                         
   9   7   2       1003.34        945.44         8.60 o                         
  11   7   2        368.21        444.02         4.82 o                         
  13   7   2        600.33        696.19         6.44 o                         
  15   7   2        195.01        220.23         3.15 o                         
  17   7   2        358.36        412.99         5.62 o                         
  19   7   2          6.09         12.70         0.98 o                         
  21   7   2          5.41          6.48         0.74 o                         
 -22   8   2        837.99        872.52         9.04 o                         
 -20   8   2       1375.20       1283.02        13.25 o                         
 -18   8   2          5.15          8.28         0.99 o                         
 -16   8   2       2737.98       2843.72        29.91 o                         
 -14   8   2        693.15        690.33         8.09 o                         
 -12   8   2        452.50        434.92         5.89 o                         
 -10   8   2       2896.39       2830.26        30.12 o                         
  -8   8   2       4080.39       4311.57        41.10 o                         
  -6   8   2       4209.68       4208.98        37.02 o                         
  -4   8   2        605.02        587.54         6.24 o                         
  -2   8   2       1494.39       1537.26        14.09 o                         
   0   8   2         18.74          8.70         0.97 o                         
   2   8   2       2210.47       2070.21        17.49 o                         
   4   8   2        363.69        502.06         5.85 o                         
   6   8   2       9272.29       8331.67        78.15 o                         
   8   8   2        301.31        352.29         4.34 o                         
  10   8   2         17.18         29.58         1.48 o                         
  12   8   2        450.09        478.33         5.55 o                         
  14   8   2        103.14        108.77         2.34 o                         
  16   8   2        727.60        625.10         7.10 o                         
  18   8   2        556.22        607.14         7.91 o                         
  20   8   2       2354.57       2335.06        25.43 o                         
 -21   9   2         28.16         45.23         1.21 o                         
 -19   9   2         91.93        107.54         1.70 o                         
 -17   9   2        605.14        690.98         7.26 o                         
 -15   9   2       1918.12       2041.94        21.75 o                         
 -13   9   2       1225.57       1248.46        13.13 o                         
 -11   9   2        867.51        961.32        10.34 o                         
  -9   9   2       3959.29       3770.82        33.43 o                         
  -7   9   2       1096.30       1070.78        10.31 o                         
  -5   9   2        777.96        778.64         7.82 o                         
  -3   9   2       3084.73       3170.31        30.45 o                         
  -1   9   2       4205.94       4110.28        37.58 o                         
   1   9   2      18872.71      17028.15       141.45 o                         
   3   9   2        651.98        584.37         5.96 o                         
   5   9   2        505.16        511.20         6.49 o                         
   7   9   2          7.56          9.28         0.98 o                         
   9   9   2        162.91        163.38         2.85 o                         
  11   9   2       5820.53       5901.87        53.19 o                         
  13   9   2       2559.52       2773.70        34.48 o                         
  15   9   2        540.80        613.48         7.12 o                         
  17   9   2         80.82         64.96         1.58 o                         
  19   9   2         11.39          3.79         0.88 o                         
 -18  10   2         74.20         87.90         1.65 o                         
 -16  10   2        794.83        726.02         7.45 o                         
 -14  10   2          5.23         15.25         1.01 o                         
 -12  10   2         70.07         62.78         1.86 o                         
 -10  10   2        187.14        168.54         2.91 o                         
  -8  10   2         10.07          5.67         0.95 o                         
  -6  10   2        365.07        376.36         4.48 o                         
  -4  10   2       1739.09       1739.86        16.10 o                         
  -2  10   2          3.15          9.92         1.08 o                         
   0  10   2         18.72         19.91         1.10 o                         
   2  10   2        843.64        808.23         9.54 o                         
   4  10   2       3117.87       2884.86        27.83 o                         
   6  10   2        764.51        749.03         8.32 o                         
   8  10   2         42.53         51.89         1.72 o                         
  10  10   2         50.81         42.70         1.47 o                         
  12  10   2        137.15        126.30         2.08 o                         
  14  10   2        106.17         87.94         1.72 o                         
  16  10   2        548.80        640.10         8.37 o                         
 -15  11   2        823.36        788.75         9.11 o                         
 -13  11   2       1154.00       1167.80        13.41 o                         
 -11  11   2       1322.87       1368.20        16.55 o                         
  -9  11   2         86.79         77.76         1.93 o                         
  -7  11   2       2211.28       2264.85        24.44 o                         
  -5  11   2        888.06        900.04        10.27 o                         
  -3  11   2        439.06        515.16         6.05 o                         
  -1  11   2        361.21        449.55         5.50 o                         
   1  11   2       5026.33       4844.87        52.93 o                         
   3  11   2        906.25        858.40         9.84 o                         
   5  11   2        178.71        159.32         2.58 o                         
   7  11   2        241.68        247.80         3.08 o                         
   9  11   2       1098.75       1136.77        10.83 o                         
  11  11   2       1942.62       1835.79        19.33 o                         
  13  11   2        770.88        767.37         8.79 o                         
 -12  12   2        805.00        843.41        10.96 o                         
 -10  12   2        383.03        342.24         4.40 o                         
  -8  12   2        114.41        105.00         2.61 o                         
  -6  12   2       1799.83       1776.32        22.01 o                         
  -4  12   2       1869.17       1817.90        21.56 o                         
  -2  12   2         20.65         16.36         1.04 o                         
   0  12   2        403.58        422.00         6.00 o                         
   2  12   2        602.40        565.06         6.25 o                         
   4  12   2         91.94        110.27         1.91 o                         
   6  12   2       1055.13        939.61         9.76 o                         
   8  12   2        457.97        434.78         5.29 o                         
  10  12   2        155.85        173.27         3.16 o                         
  -5  13   2        782.00        825.41        11.48 o                         
  -3  13   2         43.95         48.24         1.57 o                         
  -1  13   2        106.19        126.50         2.15 o                         
   1  13   2         33.61         36.12         1.42 o                         
   3  13   2         86.89         98.13         3.64 o                         
 -29   1   3          4.41          8.81         0.88 o                         
 -27   1   3         95.55         90.13         1.91 o                         
 -25   1   3        276.85        285.09         4.20 o                         
 -23   1   3          3.37          4.78         1.12 o                         
 -21   1   3      12413.46      11845.66       127.37 o                         
 -19   1   3       1152.56       1299.83        14.48 o                         
 -17   1   3        204.42        302.55         4.40 o                         
 -15   1   3        312.71        274.31         4.64 o                         
 -13   1   3       2072.80       2183.61        29.78 o                         
 -11   1   3       4247.94       3781.53        55.44 o                         
  -9   1   3       3611.66       3878.38        90.56 o                         
  -3   1   3        232.20        192.93         5.60 o                         
   9   1   3          0.05         16.01         2.21 o                         
  11   1   3        971.67       1128.43        18.38 o                         
  13   1   3       4863.99       4571.12        41.88 o                         
  15   1   3      22114.45      20645.06       250.87 o                         
  17   1   3         52.91         47.33         2.12 o                         
  19   1   3        130.66        159.72         2.86 o                         
  21   1   3        120.45        128.58         3.25 o                         
  23   1   3        969.26        909.79        10.46 o                         
  25   1   3        842.28        910.62        12.56 o                         
 -28   2   3         61.33         68.58         1.67 o                         
 -26   2   3         68.91         74.50         1.74 o                         
 -24   2   3          1.58         11.95         1.02 o                         
 -22   2   3         10.52         10.53         1.36 o                         
 -20   2   3       2213.32       2258.20        27.14 o                         
 -18   2   3      10668.53       9600.05        93.73 o                         
 -16   2   3         12.81         29.73         1.78 o                         
 -14   2   3       4072.61       4062.38        44.31 o                         
 -12   2   3         17.32         24.89         2.32 o                         
 -10   2   3       3134.73       2948.48        49.16 o                         
  -8   2   3      20735.51      18591.86       411.26 o                         
  -6   2   3      20984.37      31695.66       774.53 o                         
  -2   2   3       8174.07       7109.30       149.81 o                         
   0   2   3       2858.03       2565.84        42.03 o                         
   4   2   3       4990.54       4941.27       113.99 o                         
   6   2   3       5063.14       4493.21        74.04 o                         
   8   2   3       3278.38       3309.84        38.95 o                         
  10   2   3        553.65        941.79        15.41 o                         
  12   2   3       3611.87       3551.54        34.20 o                         
  14   2   3       1511.65       1562.98        14.08 o                         
  16   2   3         98.72        128.72         2.51 o                         
  18   2   3         35.50         55.48         1.87 o                         
  20   2   3        234.00        218.53         3.40 o                         
  22   2   3        169.74        180.19         2.85 o                         
  24   2   3       1593.34       1469.81        18.51 o                         
 -29   3   3          7.83          5.52         0.61 o                         
 -27   3   3        113.41        119.25         2.41 o                         
 -25   3   3        283.59        274.41         3.74 o                         
 -23   3   3          3.20          6.06         1.02 o                         
 -21   3   3        130.39        103.25         2.50 o                         
 -19   3   3       3036.94       3080.14        32.53 o                         
 -17   3   3       6112.65       6175.79        56.08 o                         
 -15   3   3        454.61        516.05         7.25 o                         
 -13   3   3       5069.42       5431.38        56.00 o                         
 -11   3   3       1931.49       1776.24        22.80 o                         
  -9   3   3       4810.44       4925.26        71.96 o                         
  -7   3   3      14751.05      16221.03       295.20 o                         
  -5   3   3        724.47        781.15        11.02 o                         
  -3   3   3         28.07         34.50         1.15 o                         
  -1   3   3       2151.53       1966.87        20.42 o                         
   1   3   3       9203.76       8857.26       185.57 o                         
   3   3   3        822.07        837.46        11.68 o                         
   5   3   3       6194.97       5657.92       105.85 o                         
   7   3   3         51.95         92.33         2.62 o                         
   9   3   3        281.94        352.63         4.81 o                         
  11   3   3        527.25        444.64         5.41 o                         
  13   3   3        298.83        322.59         3.72 o                         
  15   3   3        215.89        191.98         2.66 o                         
  17   3   3        868.46        846.32         8.37 o                         
  19   3   3        165.13        176.24         2.87 o                         
  21   3   3        267.30        263.39         4.26 o                         
  23   3   3          9.39         12.54         0.93 o                         
 -28   4   3        180.66        144.54         2.69 o                         
 -26   4   3       1029.60       1006.27        10.03 o                         
 -24   4   3       1046.66        915.35        10.33 o                         
 -22   4   3       1092.59       1061.23        12.63 o                         
 -20   4   3        470.55        480.40         6.37 o                         
 -18   4   3       8951.75       9014.71        92.43 o                         
 -16   4   3       2108.13       2060.07        22.47 o                         
 -14   4   3       2939.94       3132.52        39.63 o                         
 -12   4   3       9337.26       9486.09       108.55 o                         
 -10   4   3       2578.56       2941.80        35.67 o                         
  -8   4   3      21759.66      22725.40       478.20 o                         
  -6   4   3       5756.13       4701.15        69.08 o                         
  -4   4   3      16621.11      15734.49       356.70 o                         
  -2   4   3       6077.38       5584.52       104.86 o                         
   0   4   3       1594.38       1796.71        19.24 o                         
   2   4   3       3874.87       3611.31        44.72 o                         
   4   4   3       3662.26       3093.79        38.80 o                         
   6   4   3       1699.48       1931.21        30.04 o                         
   8   4   3        819.66        992.29        12.08 o                         
  10   4   3         78.32        133.64         3.97 o                         
  12   4   3        488.38        481.64         5.00 o                         
  14   4   3        982.66       1018.99         9.53 o                         
  16   4   3         17.10         22.89         1.25 o                         
  18   4   3       3709.37       3644.14        33.30 o                         
  20   4   3       1868.59       1738.76        19.75 o                         
  22   4   3        869.61        736.78         9.75 o                         
  24   4   3        994.86       1053.62        13.25 o                         
 -27   5   3       1240.36       1320.06        17.98 o                         
 -25   5   3          3.45         14.61         0.85 o                         
 -23   5   3        534.63        547.92         5.87 o                         
 -21   5   3       5091.93       5130.31        55.84 o                         
 -19   5   3        108.03         94.42         2.40 o                         
 -17   5   3       1296.35       1278.50        14.40 o                         
 -15   5   3       1174.50       1148.22        11.83 o                         
 -13   5   3         13.08         22.70         1.85 o                         
 -11   5   3       3515.53       3648.24        43.81 o                         
  -9   5   3        136.78        161.71         2.49 o                         
  -7   5   3       4652.23       4655.22        44.11 o                         
  -5   5   3        155.90         97.34         2.81 o                         
  -3   5   3         56.93         72.85         2.22 o                         
  -1   5   3        939.98       1411.85        24.09 o                         
   1   5   3      11963.68      12034.16       275.78 o                         
   3   5   3        387.66        632.25        10.71 o                         
   5   5   3      10893.24      10571.43       139.77 o                         
   7   5   3        294.31        284.89         4.43 o                         
   9   5   3        179.84        194.18         2.91 o                         
  11   5   3        173.09        174.19         2.46 o                         
  13   5   3       3122.60       3063.98        29.57 o                         
  15   5   3       7905.76       7825.74        68.08 o                         
  17   5   3        991.97        985.11         9.74 o                         
  19   5   3         93.44        123.79         2.11 o                         
  21   5   3        330.50        348.76         4.87 o                         
  23   5   3        215.25        232.58         6.49 o                         
 -26   6   3        403.32        386.86         5.82 o                         
 -24   6   3         17.34         17.57         0.96 o                         
 -22   6   3         67.62         59.01         1.61 o                         
 -20   6   3        109.64        118.88         2.66 o                         
 -18   6   3        432.90        402.00         4.88 o                         
 -16   6   3       2475.79       2618.49        24.76 o                         
 -14   6   3       1415.14       1434.02        13.39 o                         
 -12   6   3        549.66        576.35         6.21 o                         
 -10   6   3       2072.43       2076.90        20.53 o                         
  -8   6   3       1692.84       1905.60        22.47 o                         
  -6   6   3         51.05         89.75         2.17 o                         
  -4   6   3       1380.32       1335.27        14.91 o                         
  -2   6   3       1816.87       1947.42        22.28 o                         
   0   6   3       3177.57       3451.64        33.55 o                         
   2   6   3         39.95         69.49         2.22 o                         
   4   6   3        252.26        193.80         3.55 o                         
   6   6   3        473.54        496.53         5.45 o                         
   8   6   3        341.93        289.80         3.26 o                         
  10   6   3       1919.89       1865.78        15.47 o                         
  12   6   3         33.41         59.81         1.81 o                         
  14   6   3        839.32        806.36         7.74 o                         
  16   6   3        249.63        203.59         3.11 o                         
  18   6   3        535.74        505.08         6.24 o                         
  20   6   3         82.63         88.24         2.04 o                         
  22   6   3         27.66         39.16         1.53 o                         
 -25   7   3         32.19         30.52         1.37 o                         
 -23   7   3        589.62        569.65         6.65 o                         
 -21   7   3        890.81        984.43         9.71 o                         
 -19   7   3         32.17         44.22         1.87 o                         
 -17   7   3        127.05        104.58         2.35 o                         
 -15   7   3       3662.55       3603.65        32.06 o                         
 -13   7   3       1793.69       1936.36        19.10 o                         
 -11   7   3      10943.93      10763.89       100.51 o                         
  -9   7   3      10618.01       9824.69        88.12 o                         
  -7   7   3      11755.22      10893.20        91.16 o                         
  -5   7   3       1496.49       1620.85        13.70 o                         
  -3   7   3         20.50         28.50         1.23 o                         
  -1   7   3         60.61         54.30         1.68 o                         
   1   7   3       7039.49       6342.10        51.84 o                         
   3   7   3      10656.37       9819.61        85.27 o                         
   5   7   3      14596.71      13840.92       134.44 o                         
   7   7   3       1393.15       1435.99        12.88 o                         
   9   7   3         19.50         21.58         1.12 o                         
  11   7   3       4286.81       3971.65        31.86 o                         
  13   7   3         15.17         44.06         1.61 o                         
  15   7   3        839.10        946.91         9.75 o                         
  17   7   3        615.72        572.38         7.15 o                         
  19   7   3        549.74        573.97         7.39 o                         
  21   7   3          6.09          4.80         1.05 o                         
 -24   8   3         20.57         17.17         1.12 o                         
 -22   8   3         79.53         65.05         1.37 o                         
 -20   8   3        104.49        136.70         2.09 o                         
 -18   8   3       1650.53       1645.97        17.82 o                         
 -16   8   3       3719.03       3936.80        45.80 o                         
 -14   8   3         20.72         17.36         1.21 o                         
 -12   8   3        320.32        290.65         4.33 o                         
 -10   8   3         39.50         49.21         2.30 o                         
  -8   8   3          5.09          8.37         0.97 o                         
  -6   8   3        854.75        781.57         8.01 o                         
  -4   8   3         91.21         82.10         2.14 o                         
  -2   8   3         23.44         22.08         1.37 o                         
   0   8   3        807.01        725.24         6.76 o                         
   2   8   3        695.03        689.55         6.73 o                         
   4   8   3       5847.04       5555.11        54.82 o                         
   6   8   3       5909.46       5614.02        56.76 o                         
   8   8   3        177.13        174.73         2.67 o                         
  10   8   3        947.37       1025.37         9.01 o                         
  12   8   3       2483.88       2411.20        20.78 o                         
  14   8   3        115.12        133.00         2.79 o                         
  16   8   3         13.66         18.30         1.21 o                         
  18   8   3       1118.49       1206.68        14.38 o                         
 -21   9   3       2321.92       2262.59        22.36 o                         
 -19   9   3        214.15        192.80         2.42 o                         
 -17   9   3        260.00        275.34         3.66 o                         
 -15   9   3        482.08        429.66         5.57 o                         
 -13   9   3        529.16        497.76         6.21 o                         
 -11   9   3        115.12        130.28         3.12 o                         
  -9   9   3       1693.29       1729.59        17.38 o                         
  -7   9   3       4735.22       4559.00        41.61 o                         
  -5   9   3       4648.41       4682.74        42.68 o                         
  -3   9   3         14.53         20.65         2.34 o                         
  -1   9   3        844.94        845.64         8.66 o                         
   1   9   3       6605.00       6430.51        52.40 o                         
   3   9   3        707.18        764.98         7.74 o                         
   5   9   3        552.43        575.78         6.09 o                         
   7   9   3         11.11         11.44         0.91 o                         
   9   9   3        194.87        207.92         2.88 o                         
  11   9   3        973.23       1026.77        10.56 o                         
  13   9   3        680.78        666.88         7.04 o                         
  15   9   3       1799.94       1712.16        18.10 o                         
  17   9   3         10.49         10.70         0.98 o                         
 -20  10   3        299.12        298.76         6.00 o                         
 -18  10   3       1134.40       1188.12        12.68 o                         
 -16  10   3        317.69        265.86         3.25 o                         
 -14  10   3          3.21          3.58         0.79 o                         
 -12  10   3        145.60        131.41         2.66 o                         
 -10  10   3         33.38         30.83         1.56 o                         
  -8  10   3        103.77        154.16         2.72 o                         
  -6  10   3       3622.87       3399.25        34.08 o                         
  -4  10   3       6354.92       6249.62        54.65 o                         
  -2  10   3       1640.27       1714.36        15.76 o                         
   0  10   3        741.52        707.06         7.82 o                         
   2  10   3        374.01        364.13         5.03 o                         
   4  10   3       1095.60       1052.04        10.76 o                         
   6  10   3        732.10        723.99         7.12 o                         
   8  10   3        467.68        511.00         5.77 o                         
  10  10   3          2.14          4.38         0.63 o                         
  12  10   3        326.92        305.70         3.66 o                         
  14  10   3        247.92        286.49         3.83 o                         
 -17  11   3         39.26         55.83         1.71 o                         
 -15  11   3        180.21        196.53         2.86 o                         
 -13  11   3         63.95         75.28         2.00 o                         
 -11  11   3         31.20         16.22         1.24 o                         
  -9  11   3        514.19        603.77         7.57 o                         
  -7  11   3        764.23        772.81         9.78 o                         
  -5  11   3         23.63         34.74         1.68 o                         
  -3  11   3        121.04        138.63         2.41 o                         
  -1  11   3        339.89        311.74         4.30 o                         
   1  11   3       3444.36       3457.52        36.03 o                         
   3  11   3        330.26        420.29         6.94 o                         
   5  11   3        648.09        545.05         5.96 o                         
   7  11   3         80.78         70.56         1.51 o                         
   9  11   3        222.17        245.42         2.93 o                         
  11  11   3         28.21         22.05         1.09 o                         
  13  11   3        286.20        310.56         7.44 o                         
 -12  12   3          7.18          9.52         0.79 o                         
 -10  12   3          2.17          6.71         0.88 o                         
  -8  12   3        326.96        331.95         6.00 o                         
  -6  12   3        316.25        331.39         5.16 o                         
  -4  12   3       1130.23       1189.99        13.64 o                         
  -2  12   3        495.54        529.30         8.63 o                         
   0  12   3         92.22         98.02         2.61 o                         
   2  12   3         11.60         18.71         1.04 o                         
   4  12   3         98.84         77.24         1.64 o                         
   6  12   3          5.64          7.57         0.87 o                         
   8  12   3        438.67        460.99         6.58 o                         
  -5  13   3          4.71          4.57         0.75 o                         
  -3  13   3          5.92          8.30         0.65 o                         
  -1  13   3         32.80         46.48         1.42 o                         
   1  13   3       2320.46       2430.01        35.55 o                         
 -30   0   4        781.67        787.33        17.27 o                         
 -28   0   4          9.82          7.54         1.13 o                         
 -26   0   4       8424.02       8370.32       135.44 o                         
 -24   0   4       1173.93       1093.55        37.34 o                         
 -22   0   4       1298.21       1256.63        19.80 o                         
 -20   0   4        605.96        588.97        12.01 o                         
 -18   0   4       1472.89       1726.15        25.05 o                         
 -16   0   4        117.98         55.55         2.74 o                         
 -14   0   4      16676.76      16776.54       545.89 o                         
 -12   0   4       4601.80       4783.71        90.13 o                         
 -10   0   4       1467.47       1739.83        34.36 o                         
  -8   0   4       8386.32       7213.67       234.17 o                         
   2   0   4       1924.56       2136.37        40.45 o                         
   4   0   4       2702.87       2973.49        80.52 o                         
   6   0   4        481.08        722.19        17.63 o                         
   8   0   4        391.50        316.96         9.74 o                         
  10   0   4        813.54       1059.33        22.08 o                         
  12   0   4      19745.78      19026.69       249.66 o                         
  14   0   4         96.56        155.41         3.69 o                         
  16   0   4       1838.43       1901.55        29.30 o                         
  18   0   4         92.44         92.47         3.46 o                         
  20   0   4       1528.75       1534.81        26.20 o                         
  22   0   4        439.85        466.23         8.79 o                         
  24   0   4        906.65        880.32        16.65 o                         
 -29   1   4          2.41          1.92         0.68 o                         
 -27   1   4         11.48         10.40         0.99 o                         
 -25   1   4          2.20         24.52         6.89 o                         
 -23   1   4        276.31        339.64         4.88 o                         
 -21   1   4        411.15        440.73         8.01 o                         
 -19   1   4        846.50        940.19        10.29 o                         
 -17   1   4        269.89        281.92         7.64 o                         
 -15   1   4        167.93        123.28         2.84 o                         
 -13   1   4       8100.49       8659.86       257.36 o                         
 -11   1   4        746.26        834.19        14.41 o                         
  -9   1   4      51376.59      43100.88      1441.76 o                         
  -7   1   4       4783.30       4593.36       109.93 o                         
   1   1   4       4158.15       3883.29        79.81 o                         
   3   1   4       7817.31       7816.43       175.40 o                         
   5   1   4       2290.00       2299.62        30.93 o                         
   7   1   4       1633.24       1912.27        26.31 o                         
   9   1   4          8.03         10.05         1.48 o                         
  11   1   4         77.02        104.69         4.26 o                         
  13   1   4       1162.14       1240.54        10.99 o                         
  15   1   4        237.53        300.03         3.92 o                         
  17   1   4      12868.25      12201.83       113.80 o                         
  19   1   4       1163.24       1241.30        14.33 o                         
  21   1   4        659.12        680.88         8.72 o                         
  23   1   4        183.62        176.31         2.69 o                         
 -30   2   4          0.16          1.79         0.62 o                         
 -28   2   4        190.07        184.20         3.18 o                         
 -26   2   4        497.93        461.44         5.90 o                         
 -24   2   4         68.57         63.53         1.86 o                         
 -22   2   4        755.27        740.48        10.37 o                         
 -20   2   4        642.45        610.04         7.59 o                         
 -18   2   4         56.89         43.29         1.85 o                         
 -16   2   4       5483.32       5406.70        55.96 o                         
 -14   2   4      27542.97      27518.24       985.92 o                         
 -12   2   4       7309.25       6684.09       152.79 o                         
 -10   2   4      10481.59      11809.77       227.91 o                         
  -8   2   4      29691.91      27265.36      1633.83 o                         
  -6   2   4      24408.55      23299.25       565.63 o                         
  -4   2   4        389.66        362.84         6.92 o                         
  -2   2   4       8033.07       7567.40       141.04 o                         
   2   2   4        208.11        254.29         5.49 o                         
   4   2   4        879.01        990.90        11.68 o                         
   6   2   4       2180.01       2146.63        25.60 o                         
   8   2   4       2384.98       2781.47        41.86 o                         
  10   2   4        110.57         42.41         3.24 o                         
  12   2   4        375.34        442.33         5.26 o                         
  14   2   4        172.50        162.36         2.79 o                         
  16   2   4        164.64        171.96         2.95 o                         
  18   2   4         76.47         72.26         2.83 o                         
  20   2   4        202.31        225.53         3.75 o                         
  22   2   4        508.19        557.74         6.32 o                         
  24   2   4         15.12         22.84         1.41 o                         
 -29   3   4        343.91        374.13         4.57 o                         
 -27   3   4          0.84          5.87         0.75 o                         
 -25   3   4        217.78        262.11         3.41 o                         
 -23   3   4        451.77        485.50         6.80 o                         
 -21   3   4        385.54        418.94         6.21 o                         
 -19   3   4         28.47         31.64         1.67 o                         
 -17   3   4       3376.53       3328.93        31.95 o                         
 -15   3   4         92.61        117.88         2.47 o                         
 -13   3   4        148.09        168.57         6.58 o                         
 -11   3   4         61.48        113.74         3.96 o                         
  -9   3   4       1611.67       1540.21        21.54 o                         
  -7   3   4         37.50         43.40         1.69 o                         
  -5   3   4      17448.69      16533.86       294.11 o                         
  -3   3   4      16947.93      15899.00       280.40 o                         
  -1   3   4        361.15        470.31         5.54 o                         
   1   3   4       9524.08       9932.96       183.20 o                         
   3   3   4      14192.57      14418.72       258.01 o                         
   5   3   4      10870.97      11458.05       215.27 o                         
   7   3   4      39990.11      38696.77       872.95 o                         
   9   3   4       7455.67       6779.96        70.07 o                         
  11   3   4          1.77         70.92        11.23 o                         
  13   3   4        239.08        258.22         3.32 o                         
  15   3   4       2139.96       2017.08        18.40 o                         
  17   3   4       1145.32       1163.98        12.01 o                         
  19   3   4       1388.53       1484.88        18.01 o                         
  21   3   4       3262.60       3279.93        37.93 o                         
  23   3   4        145.49        144.79         2.47 o                         
 -28   4   4         25.73         19.70         0.99 o                         
 -26   4   4        257.53        278.02         3.34 o                         
 -24   4   4        432.54        393.37         5.14 o                         
 -22   4   4        612.30        603.02         7.46 o                         
 -20   4   4        487.82        433.93         5.78 o                         
 -18   4   4        718.87        709.06         8.24 o                         
 -16   4   4        217.79        234.60         4.10 o                         
 -14   4   4       7954.66       7544.09        81.76 o                         
 -12   4   4      11167.02      10937.45       124.79 o                         
 -10   4   4       5368.22       5244.88        69.93 o                         
  -8   4   4        329.00        320.01         4.53 o                         
  -6   4   4       1709.01       1851.45        22.15 o                         
  -4   4   4        207.50        265.86         3.84 o                         
  -2   4   4      10876.41      11314.24       367.31 o                         
   0   4   4         39.10         49.90         1.58 o                         
   2   4   4         28.81         29.00         1.78 o                         
   4   4   4       3164.22       2790.52        47.23 o                         
   6   4   4        236.22        214.08         4.36 o                         
   8   4   4       2265.89       2102.94        22.70 o                         
  10   4   4        237.42        313.83         3.38 o                         
  12   4   4        237.87        250.38         2.91 o                         
  14   4   4          0.24          9.46         1.19 o                         
  16   4   4        130.70        150.19         3.06 o                         
  18   4   4         61.29         73.29         1.80 o                         
  20   4   4        143.01        127.51         2.19 o                         
  22   4   4        150.89        145.29         2.73 o                         
 -27   5   4        849.23        922.43        11.18 o                         
 -25   5   4        354.23        369.18         4.16 o                         
 -23   5   4       1238.62       1317.65        13.78 o                         
 -21   5   4          2.30          8.61         1.57 o                         
 -19   5   4        435.02        433.60         5.41 o                         
 -17   5   4       1760.12       1947.52        20.13 o                         
 -15   5   4        129.56        185.99         2.93 o                         
 -13   5   4         62.92         45.19         2.45 o                         
 -11   5   4       1517.91       1459.96        16.39 o                         
  -9   5   4        203.38        309.44         3.98 o                         
  -7   5   4      26055.79      26138.21       487.21 o                         
  -5   5   4        553.44        443.78         5.94 o                         
  -3   5   4        120.00        291.82         5.16 o                         
  -1   5   4      11259.66      11541.12       428.57 o                         
   1   5   4        470.82        454.58         9.28 o                         
   3   5   4        894.70        792.27        17.64 o                         
   5   5   4      15450.28      13224.42       190.73 o                         
   7   5   4       3606.14       3349.80        32.35 o                         
   9   5   4       5585.53       5597.95        44.36 o                         
  11   5   4         29.97         45.02         1.45 o                         
  13   5   4        295.53        269.72         3.36 o                         
  15   5   4        446.41        454.58         5.08 o                         
  17   5   4        174.88        130.38         2.38 o                         
  19   5   4       1427.16       1488.78        15.95 o                         
  21   5   4       1439.52       1260.91        17.25 o                         
 -26   6   4       1503.84       1543.27        19.39 o                         
 -24   6   4        495.69        560.15         5.96 o                         
 -22   6   4        230.66        238.59         4.40 o                         
 -20   6   4          0.78          4.00         1.43 o                         
 -18   6   4        938.54        906.41         9.39 o                         
 -16   6   4       1610.03       1640.90        15.94 o                         
 -14   6   4       8029.36       7600.12        71.34 o                         
 -12   6   4       5151.80       4803.73        49.71 o                         
 -10   6   4         11.77         19.09         1.77 o                         
  -8   6   4         81.24        107.82         2.40 o                         
  -6   6   4        868.88        909.84        10.09 o                         
  -4   6   4         96.96        196.57         3.47 o                         
  -2   6   4       4370.68       3934.03        53.60 o                         
   0   6   4      21957.98      20236.34       689.24 o                         
   2   6   4        220.14        247.86         4.60 o                         
   4   6   4          5.68         26.69         1.77 o                         
   6   6   4         71.85         72.49         2.18 o                         
   8   6   4         39.98         59.96         1.61 o                         
  10   6   4       8210.98       7544.70        65.70 o                         
  12   6   4       2519.48       2559.02        21.54 o                         
  14   6   4        315.86        237.54         3.62 o                         
  16   6   4        291.63        306.78         4.46 o                         
  18   6   4        146.24        134.92         2.31 o                         
  20   6   4        422.14        377.41         5.82 o                         
 -25   7   4        295.77        304.24         4.89 o                         
 -23   7   4        224.42        270.85         3.40 o                         
 -21   7   4        240.60        252.70         3.42 o                         
 -19   7   4        310.79        282.17         3.91 o                         
 -17   7   4          8.70         13.34         1.45 o                         
 -15   7   4       7407.29       6838.73        64.49 o                         
 -13   7   4        160.77        178.90         2.97 o                         
 -11   7   4       1262.89       1265.70        15.04 o                         
  -9   7   4        293.72        302.40         4.49 o                         
  -7   7   4         46.14         31.76         1.65 o                         
  -5   7   4         12.23         19.55         1.51 o                         
  -3   7   4         64.38         99.12         1.86 o                         
  -1   7   4          8.69          8.34         0.82 o                         
   1   7   4       1627.64       1470.76        14.38 o                         
   3   7   4        728.85        790.52         9.62 o                         
   5   7   4        710.05        618.91         6.60 o                         
   7   7   4       2715.86       2773.73        23.21 o                         
   9   7   4       1594.33       1663.12        13.99 o                         
  11   7   4         33.64         43.47         1.46 o                         
  13   7   4         45.61         74.75         1.72 o                         
  15   7   4        114.17        111.91         2.21 o                         
  17   7   4          5.07         14.64         0.93 o                         
  19   7   4         41.99         41.65         1.47 o                         
 -24   8   4        596.89        576.94         8.28 o                         
 -22   8   4        674.46        662.80         6.55 o                         
 -20   8   4         57.64         63.10         1.57 o                         
 -18   8   4       1063.04       1033.87        12.24 o                         
 -16   8   4        133.32        159.14         3.58 o                         
 -14   8   4        434.13        411.55         5.09 o                         
 -12   8   4       3681.66       3723.82        34.30 o                         
 -10   8   4       1777.06       1862.86        21.44 o                         
  -8   8   4       3272.50       3224.30        29.79 o                         
  -6   8   4        442.04        451.20         5.36 o                         
  -4   8   4      10824.61       9900.27        82.64 o                         
  -2   8   4       1840.88       1821.49        15.55 o                         
   0   8   4       7901.50       7625.16        66.18 o                         
   2   8   4       2526.04       2503.61        23.38 o                         
   4   8   4          6.85          9.03         1.84 o                         
   6   8   4        288.04        269.76         3.71 o                         
   8   8   4         14.92         16.54         0.96 o                         
  10   8   4       8516.99       8039.74        65.18 o                         
  12   8   4       4709.51       4788.17        43.39 o                         
  14   8   4       1380.22       1274.17        21.49 o                         
  16   8   4        190.46        202.53         3.24 o                         
  18   8   4        128.03        125.28         2.33 o                         
 -21   9   4        117.30        151.33         2.07 o                         
 -19   9   4        448.11        461.90         4.88 o                         
 -17   9   4       1771.42       1882.37        20.12 o                         
 -15   9   4         40.31         61.39         1.97 o                         
 -13   9   4        155.23        161.49         3.34 o                         
 -11   9   4       1849.10       1993.98        20.69 o                         
  -9   9   4        911.86        859.65         8.90 o                         
  -7   9   4       9821.73       9706.03        90.86 o                         
  -5   9   4       1028.84        958.82        11.39 o                         
  -3   9   4        321.68        306.74         3.95 o                         
  -1   9   4        224.61        212.69         3.50 o                         
   1   9   4       1070.76        955.86         9.55 o                         
   3   9   4       3938.11       3857.91        35.45 o                         
   5   9   4         35.62         60.53         1.69 o                         
   7   9   4        432.83        463.40         6.87 o                         
   9   9   4       3165.84       3146.52        27.76 o                         
  11   9   4         29.69         31.86         1.54 o                         
  13   9   4          5.08          6.41         1.07 o                         
  15   9   4         50.16         76.04         1.72 o                         
  17   9   4        135.71        150.28         3.01 o                         
 -20  10   4         36.72         34.84         1.47 o                         
 -18  10   4        267.59        257.79         3.34 o                         
 -16  10   4         22.41         19.52         1.04 o                         
 -14  10   4         15.54         16.21         1.32 o                         
 -12  10   4        143.34        128.75         2.65 o                         
 -10  10   4         12.57         24.90         1.41 o                         
  -8  10   4          1.79          9.04         1.19 o                         
  -6  10   4       2304.95       2330.45        26.48 o                         
  -4  10   4        515.06        551.58         9.63 o                         
  -2  10   4          8.21         25.55         1.58 o                         
   0  10   4        106.60        109.89         2.68 o                         
   2  10   4        155.41        193.67         3.03 o                         
   4  10   4         98.64        112.07         1.96 o                         
   6  10   4         59.70         70.45         1.59 o                         
   8  10   4         28.60         42.88         1.42 o                         
  10  10   4        266.53        218.13         2.74 o                         
  12  10   4        305.31        387.41         4.93 o                         
  14  10   4        109.77        118.66         2.19 o                         
 -17  11   4        839.30        817.93        11.38 o                         
 -15  11   4         43.73         59.59         2.05 o                         
 -13  11   4         14.11         21.80         1.34 o                         
 -11  11   4        870.46        831.50        10.48 o                         
  -9  11   4         96.71         93.97         2.00 o                         
  -7  11   4       1581.26       1565.72        17.02 o                         
  -5  11   4       1057.06       1199.32        13.36 o                         
  -3  11   4       1279.95       1375.75        14.99 o                         
  -1  11   4        468.02        465.32         6.47 o                         
   1  11   4        936.54        960.66        10.35 o                         
   3  11   4        240.15        218.83         3.12 o                         
   5  11   4       2273.12       2391.65        21.99 o                         
   7  11   4       1080.28       1115.29        10.62 o                         
   9  11   4       1115.50       1047.22         9.88 o                         
  11  11   4        126.61        133.67         2.29 o                         
 -12  12   4       1654.37       1599.80        20.11 o                         
 -10  12   4         48.48         41.39         1.56 o                         
  -8  12   4         10.64          8.99         0.93 o                         
  -6  12   4          3.63          6.11         1.02 o                         
  -4  12   4        272.34        294.08         4.04 o                         
  -2  12   4       2072.17       2054.59        22.79 o                         
   0  12   4       2423.22       2318.98        24.48 o                         
   2  12   4          4.69          7.74         0.81 o                         
   4  12   4        201.98        187.95         2.58 o                         
   6  12   4          7.24          7.93         0.65 o                         
   8  12   4        276.27        260.25         4.02 o                         
  -5  13   4          3.70          8.91         0.83 o                         
  -3  13   4         83.07         67.49         2.51 o                         
  -1  13   4         50.73         48.72         1.64 o                         
 -29   1   5        839.56        851.09        11.15 o                         
 -27   1   5          3.13          4.26         0.84 o                         
 -25   1   5          5.51          6.97         1.36 o                         
 -23   1   5       1816.52       1734.33        19.69 o                         
 -21   1   5       3790.37       4007.96        44.10 o                         
 -19   1   5       2066.37       2085.33        21.23 o                         
 -17   1   5         40.04         98.93         2.48 o                         
 -15   1   5        441.53        513.69         6.86 o                         
 -13   1   5       4078.35       3765.56        55.04 o                         
 -11   1   5       7929.40       8900.58       543.05 o                         
  -9   1   5       3248.29       3176.80        68.85 o                         
  -7   1   5       4659.24       5235.98       171.44 o                         
  -5   1   5       1128.00       1097.61        17.04 o                         
  -3   1   5       3453.33       3294.25       107.66 o                         
   1   1   5       9649.84       9472.54       423.21 o                         
   3   1   5        417.20        412.00         4.88 o                         
   5   1   5       2711.68       2367.51        27.95 o                         
   7   1   5       5545.30       5292.62        57.80 o                         
   9   1   5       2711.42       2929.77        44.46 o                         
  11   1   5       2975.95       2842.44        25.65 o                         
  13   1   5       5657.32       5664.23        46.29 o                         
  15   1   5         18.77         21.78         1.29 o                         
  17   1   5         39.04         44.39         1.90 o                         
  19   1   5        941.08        989.10        13.14 o                         
  21   1   5       2030.24       1979.29        21.88 o                         
  23   1   5       1795.62       1714.50        21.27 o                         
 -30   2   5        279.69        257.55         3.91 o                         
 -28   2   5         69.99         61.17         1.55 o                         
 -26   2   5        107.25        136.46         2.65 o                         
 -24   2   5        325.01        318.24         5.33 o                         
 -22   2   5        401.65        376.03         6.04 o                         
 -20   2   5       9656.58       9292.02        90.79 o                         
 -18   2   5       3457.45       3396.62        34.07 o                         
 -16   2   5       2270.33       2515.54        25.47 o                         
 -14   2   5       5081.34       5860.35        60.24 o                         
 -12   2   5      27028.62      25725.26       463.66 o                         
 -10   2   5      39260.04      39187.09      1472.11 o                         
  -8   2   5       2209.94       1696.49        23.67 o                         
  -2   2   5       2453.20       2696.19        33.53 o                         
   4   2   5       1155.23       1150.72        15.32 o                         
   6   2   5         15.66         51.00         4.22 o                         
   8   2   5        489.78        634.49         8.87 o                         
  10   2   5        998.70       1027.59        10.88 o                         
  12   2   5       8563.24       8406.69        64.25 o                         
  14   2   5         85.79        108.23         2.99 o                         
  16   2   5       1088.24       1109.56        11.50 o                         
  18   2   5         21.31         31.95         1.63 o                         
  20   2   5         96.86         75.04         1.81 o                         
  22   2   5         13.37         17.70         1.14 o                         
 -29   3   5         95.68         95.24         1.75 o                         
 -27   3   5          2.41          7.41         0.80 o                         
 -25   3   5        532.08        519.28         6.40 o                         
 -23   3   5       1461.07       1498.37        19.50 o                         
 -21   3   5        780.33        753.35         9.45 o                         
 -19   3   5       1765.10       1633.74        16.50 o                         
 -17   3   5       1122.55       1260.25        14.14 o                         
 -15   3   5        523.01        653.41         8.22 o                         
 -13   3   5        830.36        946.09        11.24 o                         
 -11   3   5        472.60        380.83         7.47 o                         
  -9   3   5          1.86         20.52         1.40 o                         
  -7   3   5        168.44        255.05         4.36 o                         
  -5   3   5          8.91         21.10         1.61 o                         
  -3   3   5        265.03        225.21         3.84 o                         
  -1   3   5       7437.82       7976.03       215.33 o                         
   1   3   5       4263.26       4474.29        70.96 o                         
   3   3   5       4165.14       4321.90        68.00 o                         
   5   3   5        152.25        235.62         5.63 o                         
   7   3   5        720.92        667.54         8.64 o                         
   9   3   5       1429.94       1435.34        12.63 o                         
  11   3   5        180.21        214.98         2.68 o                         
  13   3   5         71.27         70.25         1.64 o                         
  15   3   5         54.41         57.84         1.73 o                         
  17   3   5         96.31        101.35         2.42 o                         
  19   3   5         66.03         58.73         1.84 o                         
  21   3   5        227.53        195.47         3.03 o                         
  23   3   5         15.32         18.99         1.13 o                         
 -28   4   5        159.27        147.23         2.21 o                         
 -26   4   5         56.61         50.26         1.47 o                         
 -24   4   5       1072.01       1000.31        12.60 o                         
 -22   4   5       1628.74       1778.53        18.38 o                         
 -20   4   5       2255.39       2285.47        25.82 o                         
 -18   4   5       1000.34       1125.24        13.39 o                         
 -16   4   5       2969.45       2963.56        29.75 o                         
 -14   4   5        536.97        447.58         5.77 o                         
 -12   4   5       6848.79       6653.13        68.33 o                         
 -10   4   5       9006.83       7804.52        89.37 o                         
  -8   4   5         59.02         46.43         5.61 o                         
  -6   4   5       8279.02       8790.75       181.22 o                         
  -4   4   5        510.52        657.20         8.02 o                         
  -2   4   5       3633.01       3329.85        38.86 o                         
   0   4   5      46231.30      44118.69      1480.02 o                         
   2   4   5       9523.76      10231.45       232.85 o                         
   4   4   5       1034.21        947.65        20.69 o                         
   6   4   5       2448.08       2129.39        25.84 o                         
   8   4   5       1001.59        955.25         8.69 o                         
  10   4   5         11.43         18.79         1.06 o                         
  12   4   5       5160.03       5221.18        42.77 o                         
  14   4   5       7878.36       7685.25        64.58 o                         
  16   4   5       6661.31       6364.47        59.70 o                         
  18   4   5        733.26        665.59         8.19 o                         
  20   4   5        118.20        114.38         2.15 o                         
  22   4   5        176.26        180.66         3.04 o                         
 -27   5   5         43.73         51.67         1.39 o                         
 -25   5   5          8.85         14.81         0.94 o                         
 -23   5   5         10.13         10.58         1.03 o                         
 -21   5   5        413.80        479.51         5.44 o                         
 -19   5   5        535.79        650.74         7.09 o                         
 -17   5   5        246.56        272.88         3.60 o                         
 -15   5   5       1327.09       1332.66        12.53 o                         
 -13   5   5         96.60        120.65         2.36 o                         
 -11   5   5       2208.03       2444.26        38.37 o                         
  -9   5   5       3018.28       2983.39        29.18 o                         
  -7   5   5      13940.26      13876.82       402.52 o                         
  -5   5   5        322.82        302.75         5.32 o                         
  -3   5   5       3086.10       3566.82        37.48 o                         
  -1   5   5       4201.39       4205.56       107.28 o                         
   1   5   5         97.50        138.92         3.53 o                         
   3   5   5       2772.18       3092.32        39.44 o                         
   5   5   5        726.21        789.14        11.64 o                         
   7   5   5          8.90         20.66         1.24 o                         
   9   5   5        438.29        494.25         4.68 o                         
  11   5   5       1807.32       1791.15        20.62 o                         
  13   5   5       1630.13       1726.77        14.89 o                         
  15   5   5          9.96         21.01         1.32 o                         
  17   5   5         67.14         94.21         2.11 o                         
  19   5   5         58.08         79.47         2.00 o                         
  21   5   5       1166.06       1200.92        19.96 o                         
 -26   6   5        429.52        504.23         6.21 o                         
 -24   6   5        203.09        226.31         3.24 o                         
 -22   6   5          0.70          6.41         1.06 o                         
 -20   6   5        638.30        604.57         7.59 o                         
 -18   6   5       2038.77       1931.78        18.47 o                         
 -16   6   5       2560.38       2710.85        26.21 o                         
 -14   6   5       3096.85       3096.85        29.69 o                         
 -12   6   5       3350.12       3412.16        32.60 o                         
 -10   6   5         28.15         45.66         1.64 o                         
  -8   6   5       2297.90       2487.28        27.95 o                         
  -6   6   5       2266.20       2082.87        21.52 o                         
  -4   6   5        487.86        403.44         5.81 o                         
  -2   6   5       1208.45       1161.91        14.81 o                         
   0   6   5        242.95        440.06         7.12 o                         
   2   6   5        526.27        719.87        14.18 o                         
   4   6   5       3925.13       3849.65        34.19 o                         
   6   6   5       2299.31       2175.14        19.00 o                         
   8   6   5         67.51         81.03         1.79 o                         
  10   6   5         31.92         54.86         1.77 o                         
  12   6   5       1416.10       1486.46        12.58 o                         
  14   6   5          8.84          6.12         1.02 o                         
  16   6   5       1381.01       1356.28        16.02 o                         
  18   6   5         35.72         37.52         1.35 o                         
  20   6   5        100.57        105.50         2.32 o                         
 -25   7   5         57.66         53.97         1.54 o                         
 -23   7   5         41.67         35.09         1.46 o                         
 -21   7   5         37.82         72.64         1.90 o                         
 -19   7   5       2932.34       3171.20        35.03 o                         
 -17   7   5      12003.52      10948.88       102.38 o                         
 -15   7   5         33.78         48.47         1.97 o                         
 -13   7   5       3490.62       3711.83        37.19 o                         
 -11   7   5        122.64        113.07         2.55 o                         
  -9   7   5        354.87        329.47         5.00 o                         
  -7   7   5       1421.42       1347.19        13.18 o                         
  -5   7   5        575.09        540.58         5.46 o                         
  -3   7   5       2436.03       2639.89        22.27 o                         
  -1   7   5       5843.23       5678.46        46.61 o                         
   1   7   5       1366.86       1261.50        13.37 o                         
   3   7   5        181.85        213.37         3.34 o                         
   5   7   5       8330.62       8019.33        69.59 o                         
   7   7   5       3715.40       3589.31        29.80 o                         
   9   7   5      16064.72      14426.66       109.50 o                         
  11   7   5         23.76         15.10         0.98 o                         
  13   7   5        357.52        396.70         5.41 o                         
  15   7   5          2.04          5.48         0.83 o                         
  17   7   5        342.90        338.41         4.43 o                         
  19   7   5          1.41         13.31         1.34 o                         
 -24   8   5        801.75        897.15        10.77 o                         
 -22   8   5         93.74         81.31         1.53 o                         
 -20   8   5        608.55        631.51         6.76 o                         
 -18   8   5          1.06          9.32         1.21 o                         
 -16   8   5       1653.28       1666.75        17.64 o                         
 -14   8   5       2726.44       2862.89        26.72 o                         
 -12   8   5       2855.30       2819.97        27.41 o                         
 -10   8   5         10.37         15.26         1.25 o                         
  -8   8   5       2477.93       2498.30        24.24 o                         
  -6   8   5        525.65        560.33         5.90 o                         
  -4   8   5       1169.65       1249.26        11.36 o                         
  -2   8   5        399.35        360.46         4.22 o                         
   0   8   5        666.68        679.51         6.95 o                         
   2   8   5       6978.34       6616.19        65.11 o                         
   4   8   5       6255.46       6063.62        79.93 o                         
   6   8   5       2056.88       2017.63        17.22 o                         
   8   8   5        689.36        691.96         6.38 o                         
  10   8   5        259.95        257.07         3.13 o                         
  12   8   5        303.17        289.74         3.69 o                         
  14   8   5        487.37        515.71         6.42 o                         
  16   8   5        595.31        558.00         7.14 o                         
  18   8   5          2.47          5.18         1.05 o                         
 -23   9   5         23.97         31.88         1.38 o                         
 -21   9   5         19.89         11.91         0.78 o                         
 -19   9   5         60.40         82.29         1.67 o                         
 -17   9   5        113.27        110.25         2.32 o                         
 -15   9   5          6.56         10.63         1.28 o                         
 -13   9   5       1466.75       1521.63        16.74 o                         
 -11   9   5       1130.04       1134.12        12.41 o                         
  -9   9   5         29.81         36.35         1.75 o                         
  -7   9   5        977.50        965.79        11.89 o                         
  -5   9   5         92.54         97.42         2.26 o                         
  -3   9   5       2838.40       2802.55        25.93 o                         
  -1   9   5       3368.42       3225.17        26.85 o                         
   1   9   5         60.37         66.55         1.85 o                         
   3   9   5        146.40        160.25         3.04 o                         
   5   9   5        172.21        134.31         2.23 o                         
   7   9   5        163.68        153.50         2.39 o                         
   9   9   5        811.42        782.20         8.69 o                         
  11   9   5        464.56        449.10         4.79 o                         
  13   9   5        611.15        573.01         6.89 o                         
  15   9   5         15.84         12.46         0.88 o                         
 -20  10   5       1508.64       1471.28        15.41 o                         
 -18  10   5          0.67          7.08         1.06 o                         
 -16  10   5        358.41        359.55         4.85 o                         
 -14  10   5        900.60        943.82        11.99 o                         
 -12  10   5       1907.09       1889.09        22.64 o                         
 -10  10   5        580.68        670.51         7.97 o                         
  -8  10   5       1677.17       1582.52        17.15 o                         
  -6  10   5        373.57        356.76         6.00 o                         
  -4  10   5        357.33        355.22         4.99 o                         
  -2  10   5       1972.26       1987.35        20.35 o                         
   0  10   5        371.13        407.25         5.36 o                         
   2  10   5       2938.23       2827.26        25.08 o                         
   4  10   5       1209.14       1150.55        10.76 o                         
   6  10   5        668.42        697.75         7.55 o                         
   8  10   5         29.25         27.55         1.15 o                         
  10  10   5          4.90          4.41         0.61 o                         
  12  10   5       1714.76       1737.96        19.22 o                         
  14  10   5       3674.84       3760.04       121.43 o                         
 -17  11   5        756.56        810.01        11.45 o                         
 -15  11   5        868.71        911.12        10.50 o                         
 -13  11   5         25.05         44.09         1.60 o                         
 -11  11   5         70.06         50.87         1.67 o                         
  -9  11   5        447.07        435.74         5.40 o                         
  -7  11   5       2008.98       1864.61        23.51 o                         
  -5  11   5        202.47        220.07         3.60 o                         
  -3  11   5        437.60        410.65         6.48 o                         
  -1  11   5       1436.78       1473.68        19.27 o                         
   1  11   5        684.56        660.16        10.82 o                         
   3  11   5         21.37         29.79         1.29 o                         
   5  11   5        773.23        744.15         8.01 o                         
   7  11   5        327.23        272.17         3.15 o                         
   9  11   5         35.61         53.44         1.41 o                         
  11  11   5        690.86        647.41         9.95 o                         
 -14  12   5         76.08         98.31         2.06 o                         
 -12  12   5        750.79        760.36        15.48 o                         
 -10  12   5       1331.66       1402.78        23.17 o                         
  -8  12   5        189.17        205.86         3.07 o                         
  -6  12   5        720.40        783.03         9.69 o                         
  -4  12   5         10.42         14.39         1.02 o                         
  -2  12   5       1088.57       1053.49        12.15 o                         
   0  12   5       1110.28       1132.43        12.96 o                         
   2  12   5        243.29        259.80         3.27 o                         
   4  12   5        248.87        233.05         3.06 o                         
   6  12   5         19.16         24.29         1.16 o                         
  -3  13   5        148.99        166.25         3.50 o                         
 -30   0   6        710.48        651.73        11.41 o                         
 -28   0   6        200.29        166.99         4.12 o                         
 -26   0   6         20.37         25.07         2.65 o                         
 -24   0   6       1118.36       1230.01        19.20 o                         
 -22   0   6       5671.75       5573.83        81.18 o                         
 -20   0   6       1686.13       1583.81        22.26 o                         
 -18   0   6      10855.44      10088.98       122.99 o                         
 -16   0   6       6583.79       6010.70        87.25 o                         
 -14   0   6      10925.08      10347.97       332.62 o                         
 -12   0   6       1849.47       2458.81        51.99 o                         
 -10   0   6      26402.09      25000.76       727.03 o                         
  -8   0   6        103.23        107.66         5.61 o                         
  -4   0   6      15914.64      13275.36       446.40 o                         
   0   0   6        257.64        242.82         4.45 o                         
   2   0   6       2653.96       2339.57        38.64 o                         
   4   0   6       6270.86       6393.71       219.12 o                         
   6   0   6      19902.69      18521.03       595.39 o                         
   8   0   6       1158.88       1080.31        22.77 o                         
  10   0   6       1841.19       1858.19        21.39 o                         
  12   0   6        497.96        516.27         7.83 o                         
  14   0   6       1650.07       1744.51        22.72 o                         
  16   0   6      13190.08      12564.07       182.17 o                         
  18   0   6        186.44        204.85         5.31 o                         
  20   0   6        176.94        251.74         4.73 o                         
  22   0   6         70.97         62.15         2.62 o                         
 -31   1   6        106.16         94.26         4.05 o                         
 -29   1   6        455.67        419.10         5.61 o                         
 -27   1   6       2962.17       3250.09        40.76 o                         
 -25   1   6       5115.96       5182.95        56.33 o                         
 -23   1   6       4770.16       4549.10        52.65 o                         
 -21   1   6       1675.80       1752.64        17.40 o                         
 -19   1   6       1843.06       1883.89        18.42 o                         
 -17   1   6       3410.29       3559.15        38.98 o                         
 -15   1   6       1187.65       1308.14        15.31 o                         
 -13   1   6        107.53        213.00         3.99 o                         
 -11   1   6       2157.00       1881.23        45.75 o                         
  -9   1   6       9642.53       8762.84       199.12 o                         
  -7   1   6       2384.05       2035.96        28.60 o                         
  -5   1   6      14723.82      13883.99       276.87 o                         
  -3   1   6       6538.14       6835.87       120.27 o                         
   1   1   6       4865.08       4307.00       102.67 o                         
   3   1   6        600.02        579.94         6.40 o                         
   5   1   6          3.30         13.36         1.55 o                         
   7   1   6        552.42        510.24         7.84 o                         
   9   1   6       2685.00       2765.78        34.52 o                         
  11   1   6      11366.42      11122.27        84.68 o                         
  13   1   6        146.02        190.90         3.42 o                         
  15   1   6       5201.71       5246.59        47.69 o                         
  17   1   6         84.95        105.89         3.16 o                         
  19   1   6        102.93        108.35         2.33 o                         
  21   1   6         31.72         28.20         1.46 o                         
 -30   2   6        693.19        710.00         8.16 o                         
 -28   2   6         98.90        116.92         2.12 o                         
 -26   2   6         26.30         28.33         1.58 o                         
 -24   2   6         33.27         34.13         1.96 o                         
 -22   2   6       4477.70       4580.62        53.25 o                         
 -20   2   6        193.61        224.06         3.54 o                         
 -18   2   6       4151.78       4198.74        39.74 o                         
 -16   2   6       4598.66       4558.19        47.30 o                         
 -14   2   6       2786.77       2669.68        29.45 o                         
 -12   2   6       3316.47       3901.10        57.09 o                         
 -10   2   6        187.76        162.58         4.51 o                         
  -8   2   6       1939.45       2365.31        35.60 o                         
  -6   2   6       1615.66       1697.17        26.22 o                         
  -4   2   6      24478.43      24507.96       830.55 o                         
   0   2   6       7904.61       8173.14       144.71 o                         
   2   2   6         27.74         37.50         2.59 o                         
   4   2   6      11280.03      11293.01       198.40 o                         
   6   2   6       8203.23       8338.57       144.26 o                         
   8   2   6         36.14         70.86         2.88 o                         
  10   2   6        219.24        231.16         2.83 o                         
  12   2   6          5.35          7.02         0.88 o                         
  14   2   6        110.83        121.13         2.34 o                         
  16   2   6       6814.65       6488.10        70.61 o                         
  18   2   6        175.17        150.29         2.66 o                         
  20   2   6        687.40        722.08         9.64 o                         
  22   2   6         80.24         83.52         1.73 o                         
 -29   3   6       1410.45       1504.11        16.67 o                         
 -27   3   6       1788.27       1927.80        18.59 o                         
 -25   3   6       2505.61       2291.37        27.08 o                         
 -23   3   6         22.60         19.56         1.44 o                         
 -21   3   6          1.08          7.35         1.02 o                         
 -19   3   6       1060.74       1000.77        11.29 o                         
 -17   3   6      10613.64      10577.97       103.03 o                         
 -15   3   6       3225.23       3110.51        34.51 o                         
 -13   3   6        190.68        163.92         2.70 o                         
 -11   3   6      25736.91      35212.53      1130.06 o                         
  -9   3   6        188.56        264.14         3.71 o                         
  -7   3   6       2731.00       2575.50        52.60 o                         
  -5   3   6         14.83         29.03         1.43 o                         
  -3   3   6       3931.30       3483.62        48.54 o                         
  -1   3   6       1713.85       1470.49        18.44 o                         
   3   3   6       2185.73       2159.14        62.89 o                         
   5   3   6        676.68        766.62         9.74 o                         
   7   3   6        727.58        835.54        10.60 o                         
   9   3   6        235.00        133.18         1.85 o                         
  11   3   6       6001.27       5987.59        47.37 o                         
  13   3   6       3062.75       2883.98        23.37 o                         
  15   3   6        574.28        558.97         6.12 o                         
  17   3   6        114.49        118.40         2.45 o                         
  19   3   6        406.11        430.07         5.51 o                         
  21   3   6        754.57        834.01        11.63 o                         
 -28   4   6        186.17        167.10         2.39 o                         
 -26   4   6        338.69        369.06         4.26 o                         
 -24   4   6        568.25        532.27         6.81 o                         
 -22   4   6       1737.51       2025.12        19.14 o                         
 -20   4   6        222.17        223.34         4.01 o                         
 -18   4   6        944.32        995.22        10.41 o                         
 -16   4   6       3774.75       3927.11        40.97 o                         
 -14   4   6        884.88       1134.00        13.29 o                         
 -12   4   6       2380.70       2713.38        30.13 o                         
 -10   4   6       2983.47       3778.93        40.20 o                         
  -8   4   6        296.70        388.09         5.62 o                         
  -6   4   6      11113.14       9786.77       319.35 o                         
  -4   4   6        468.80        437.79         6.11 o                         
  -2   4   6       1183.14       1277.79        17.49 o                         
   0   4   6        501.59        581.47         9.09 o                         
   2   4   6       1362.97       1625.54        30.59 o                         
   4   4   6       4519.75       4567.10        62.02 o                         
   6   4   6         63.90         82.26         2.77 o                         
   8   4   6       1658.39       1793.86        13.32 o                         
  10   4   6        646.49        562.72         5.20 o                         
  12   4   6        269.20        256.29         3.23 o                         
  14   4   6         90.43         93.40         1.90 o                         
  16   4   6          1.57          4.95         0.98 o                         
  18   4   6        218.58        234.18         3.88 o                         
  20   4   6        372.77        356.09         5.12 o                         
 -29   5   6        811.30        846.69        12.74 o                         
 -27   5   6        253.13        231.70         3.28 o                         
 -25   5   6        625.11        596.23         7.83 o                         
 -23   5   6          0.83          3.75         0.98 o                         
 -21   5   6       1018.45       1037.13        10.41 o                         
 -19   5   6        400.50        396.99         5.01 o                         
 -17   5   6       6063.70       5823.12        50.88 o                         
 -15   5   6       3394.01       3361.51        32.16 o                         
 -13   5   6       6615.57       6472.42        60.90 o                         
 -11   5   6       2058.44       1985.20        20.47 o                         
  -9   5   6       9203.53       8983.30        92.06 o                         
  -7   5   6       1813.29       2060.52        28.34 o                         
  -5   5   6       5010.22       5006.34        51.83 o                         
  -3   5   6      16899.32      16725.17       638.25 o                         
  -1   5   6       1796.10       1560.36        19.30 o                         
   1   5   6       5287.38       5431.99        67.62 o                         
   3   5   6       7325.62       6827.77        84.80 o                         
   5   5   6       6440.09       6033.98        47.88 o                         
   7   5   6       2461.37       2530.17        19.50 o                         
   9   5   6        209.57        202.05         2.61 o                         
  11   5   6        403.67        313.93         3.72 o                         
  13   5   6        254.25        266.32         3.43 o                         
  15   5   6        186.17        171.75         2.91 o                         
  17   5   6         84.91         75.65         1.86 o                         
  19   5   6        142.39        122.53         2.36 o                         
 -28   6   6        200.43        167.06         4.86 o                         
 -26   6   6        221.40        223.16         3.46 o                         
 -24   6   6        102.86         83.49         1.92 o                         
 -22   6   6       1031.71       1007.00        11.32 o                         
 -20   6   6       1543.94       1602.83        14.32 o                         
 -18   6   6       2891.72       2937.69        27.35 o                         
 -16   6   6       3137.10       3083.13        28.57 o                         
 -14   6   6         45.24         82.41         2.56 o                         
 -12   6   6         52.44         63.40         1.88 o                         
 -10   6   6         22.37         41.98         1.60 o                         
  -8   6   6        963.20        954.50        11.48 o                         
  -6   6   6      14800.59      12765.95       156.03 o                         
  -4   6   6        520.26        501.30        12.01 o                         
  -2   6   6         53.26         51.67         2.14 o                         
   0   6   6          1.33         38.45         5.09 o                         
   2   6   6       1291.95       1513.56        15.47 o                         
   4   6   6        330.88        305.66         3.53 o                         
   6   6   6      16746.01      14859.40       112.76 o                         
   8   6   6       8482.58       7548.28       105.35 o                         
  10   6   6       1096.18       1096.18         9.86 o                         
  12   6   6         34.70         44.36         1.81 o                         
  14   6   6         45.95         50.60         1.72 o                         
  16   6   6       2552.86       2573.35        28.31 o                         
  18   6   6       2472.42       2369.21        31.70 o                         
 -25   7   6        291.55        273.14         4.03 o                         
 -23   7   6        168.19        233.95         3.33 o                         
 -21   7   6         39.72         54.28         2.04 o                         
 -19   7   6        232.45        330.22         4.63 o                         
 -17   7   6          1.22          9.83         1.12 o                         
 -15   7   6       1773.25       1665.60        16.75 o                         
 -13   7   6         63.52         66.10         2.15 o                         
 -11   7   6       5477.79       5601.31        52.78 o                         
  -9   7   6       1084.04       1077.71        11.09 o                         
  -7   7   6       1050.64       1191.43        10.55 o                         
  -5   7   6        119.08        142.34         2.36 o                         
  -3   7   6         70.36         65.53         1.62 o                         
  -1   7   6       4307.08       4242.60        40.25 o                         
   1   7   6         61.97         77.89         2.23 o                         
   3   7   6        576.18        637.87         6.61 o                         
   5   7   6       1576.98       1565.95        16.53 o                         
   7   7   6        165.30        167.25         3.00 o                         
   9   7   6        787.42        824.01         7.39 o                         
  11   7   6        653.60        801.63         7.78 o                         
  13   7   6         44.36         38.16         1.70 o                         
  15   7   6         26.49         39.71         1.50 o                         
  17   7   6         79.51         59.77         1.52 o                         
 -24   8   6        251.93        256.81         3.66 o                         
 -22   8   6        108.60        106.06         1.97 o                         
 -20   8   6       4199.73       4307.25        42.54 o                         
 -18   8   6        798.09        822.38         9.00 o                         
 -16   8   6          4.35         19.20         1.31 o                         
 -14   8   6         38.46         44.83         2.04 o                         
 -12   8   6       1182.00       1067.06        10.34 o                         
 -10   8   6         38.76         18.98         1.16 o                         
  -8   8   6        227.82        259.89         3.81 o                         
  -6   8   6       2361.38       2401.30        22.66 o                         
  -4   8   6        168.39        137.69         2.58 o                         
  -2   8   6       4052.14       3992.18        31.91 o                         
   0   8   6          4.06         12.93         1.18 o                         
   2   8   6       5597.56       5419.75        53.58 o                         
   4   8   6        720.67        706.32         7.24 o                         
   6   8   6        227.10        229.09         2.83 o                         
   8   8   6       7120.75       6884.70        58.44 o                         
  10   8   6        368.87        356.32         3.96 o                         
  12   8   6         51.45         52.91         1.71 o                         
  14   8   6        732.84        758.61         9.40 o                         
  16   8   6       1651.48       1712.91        21.35 o                         
 -23   9   6        228.56        230.50         3.37 o                         
 -21   9   6        103.23        110.80         2.04 o                         
 -19   9   6         52.16         46.85         1.46 o                         
 -17   9   6        227.83        238.11         5.07 o                         
 -15   9   6        399.72        466.63         5.87 o                         
 -13   9   6       8115.80       7745.75        79.62 o                         
 -11   9   6       1422.86       1363.26        13.93 o                         
  -9   9   6        211.45        243.39         4.18 o                         
  -7   9   6        915.72        821.61         9.63 o                         
  -5   9   6         58.40         59.71         1.94 o                         
  -3   9   6      20800.12      19060.10       169.80 o                         
  -1   9   6        859.51        850.01         8.45 o                         
   1   9   6       3450.90       3310.10        30.55 o                         
   3   9   6        870.84        850.47         8.77 o                         
   5   9   6          7.50          9.48         0.89 o                         
   7   9   6        581.68        637.20         6.63 o                         
   9   9   6       3671.92       3824.92        48.11 o                         
  11   9   6        108.33        124.60         1.98 o                         
  13   9   6        342.13        408.13         5.13 o                         
  15   9   6         10.08         12.63         1.13 o                         
 -20  10   6        307.00        274.80         3.89 o                         
 -18  10   6         68.66         91.86         1.98 o                         
 -16  10   6        353.36        381.75         5.11 o                         
 -14  10   6         15.69         39.38         1.83 o                         
 -12  10   6         70.31         68.03         2.08 o                         
 -10  10   6       1552.33       1699.79        18.29 o                         
  -8  10   6         53.18         81.40         2.14 o                         
  -6  10   6          0.43          9.94         1.07 o                         
  -4  10   6        222.35        220.11         3.13 o                         
  -2  10   6        185.30        146.23         2.93 o                         
   0  10   6        837.90        835.12         8.72 o                         
   2  10   6         14.25         18.60         1.27 o                         
   4  10   6        455.14        447.25         4.76 o                         
   6  10   6         27.65         32.86         1.20 o                         
   8  10   6        326.18        295.55         3.27 o                         
  10  10   6        104.58        127.53         2.09 o                         
  12  10   6          7.17          6.56         0.81 o                         
 -17  11   6       1644.00       1735.98        21.62 o                         
 -15  11   6       1124.32       1132.07        12.83 o                         
 -13  11   6       1033.19        969.02        10.69 o                         
 -11  11   6        693.73        771.63         8.32 o                         
  -9  11   6        579.86        601.58         6.72 o                         
  -7  11   6        386.04        361.08         4.28 o                         
  -5  11   6        321.83        342.41         5.91 o                         
  -3  11   6       2540.56       2616.96        31.03 o                         
  -1  11   6        123.86        115.60         2.12 o                         
   1  11   6         59.27         60.25         1.47 o                         
   3  11   6         56.08         68.72         1.74 o                         
   5  11   6        248.68        265.16         3.18 o                         
   7  11   6        234.72        213.70         2.84 o                         
   9  11   6        626.32        654.46         8.64 o                         
 -14  12   6          5.46          6.78         0.79 o                         
 -12  12   6          4.94         11.71         1.05 o                         
 -10  12   6         22.70         23.25         1.28 o                         
  -8  12   6        117.52        130.77         2.17 o                         
  -6  12   6       1216.04       1311.93        14.83 o                         
  -4  12   6        739.11        694.45         8.44 o                         
  -2  12   6          2.72          5.51         0.80 o                         
   0  12   6        802.00        789.57         9.29 o                         
   2  12   6          0.69          5.37         0.71 o                         
   4  12   6        126.70         97.13         1.91 o                         
 -31   1   7        157.82        142.79         2.46 o                         
 -29   1   7          2.42          3.38         0.68 o                         
 -27   1   7         81.72         65.71         1.95 o                         
 -25   1   7       2594.64       2610.74        35.54 o                         
 -23   1   7       8728.85       8379.49        90.31 o                         
 -21   1   7        224.73        273.84         4.02 o                         
 -19   1   7        329.61        385.94         4.46 o                         
 -17   1   7       3134.53       3287.86        38.33 o                         
 -15   1   7       9136.72       8990.32       144.82 o                         
 -13   1   7       9161.24       8368.25       156.09 o                         
 -11   1   7      52551.82      50462.89      1211.77 o                         
  -9   1   7       2001.08       1955.55        21.56 o                         
  -7   1   7       2218.53       2004.79        36.61 o                         
  -5   1   7       4142.62       4031.94       105.15 o                         
  -3   1   7         46.69         87.59         2.60 o                         
   1   1   7       8097.85       7266.80       133.50 o                         
   3   1   7       2246.98       2088.45        21.07 o                         
   5   1   7       6154.83       6470.99        79.62 o                         
   7   1   7          1.34         10.10         1.23 o                         
   9   1   7       2044.87       2041.63        15.91 o                         
  11   1   7       6031.10       6034.92        46.39 o                         
  13   1   7         19.30         27.01         1.46 o                         
  15   1   7        578.06        662.44         7.06 o                         
  17   1   7       1126.56       1117.94        20.61 o                         
  19   1   7        492.96        451.79         6.02 o                         
  21   1   7         12.54         14.56         1.13 o                         
 -30   2   7          3.31          5.87         0.74 o                         
 -28   2   7         75.77         89.46         1.74 o                         
 -26   2   7         85.02         80.81         2.45 o                         
 -24   2   7       1499.89       1598.27        19.32 o                         
 -22   2   7       3497.90       3545.37        35.47 o                         
 -20   2   7       3132.20       2884.06        27.74 o                         
 -18   2   7        823.78        742.10         8.31 o                         
 -16   2   7        991.68       1130.96        12.45 o                         
 -14   2   7          6.63         16.16         1.27 o                         
 -12   2   7       3165.81       2940.85        39.58 o                         
 -10   2   7         54.06         83.53         3.17 o                         
  -8   2   7        520.14        518.20        10.48 o                         
  -6   2   7        346.27        321.98         8.77 o                         
  -2   2   7      15572.49      14717.94       251.25 o                         
   0   2   7      14037.41      12941.89       252.29 o                         
   2   2   7       1046.54       1215.38        15.43 o                         
   4   2   7        616.33        605.97         9.65 o                         
   6   2   7       2843.39       3370.15        43.14 o                         
   8   2   7       4091.12       3899.37        28.08 o                         
  10   2   7       9555.70       9090.63        71.42 o                         
  12   2   7        852.09        860.52         9.34 o                         
  14   2   7         15.13         15.86         1.17 o                         
  16   2   7        558.31        528.33         6.75 o                         
  18   2   7         21.49         37.90         1.59 o                         
  20   2   7       2413.20       2375.99        29.42 o                         
 -29   3   7         11.24          8.09         0.73 o                         
 -27   3   7          7.26          6.10         0.76 o                         
 -25   3   7        541.81        430.25         6.10 o                         
 -23   3   7       1434.59       1399.10        14.71 o                         
 -21   3   7       2322.04       2372.37        26.67 o                         
 -19   3   7        441.70        514.41         6.15 o                         
 -17   3   7        506.07        550.39         6.78 o                         
 -15   3   7          1.53         12.78         1.84 o                         
 -13   3   7        622.44        824.78         8.94 o                         
 -11   3   7       4617.28       4960.43        51.11 o                         
  -9   3   7       4592.90       4006.60        55.17 o                         
  -7   3   7         10.11         10.74         1.06 o                         
  -5   3   7        332.67        443.00        10.40 o                         
  -3   3   7         97.80        108.45         2.63 o                         
  -1   3   7       3058.14       3019.22        35.46 o                         
   1   3   7       5257.96       5265.72        65.42 o                         
   3   3   7       4968.32       5221.49        70.25 o                         
   5   3   7        322.83        270.90         4.98 o                         
   7   3   7        705.46        692.08         5.71 o                         
   9   3   7        959.18       1034.96         8.48 o                         
  11   3   7         11.82         12.53         1.11 o                         
  13   3   7       1220.43       1145.21        10.86 o                         
  15   3   7        333.64        340.08         4.33 o                         
  17   3   7        191.63        185.44         3.52 o                         
  19   3   7         17.88         14.51         1.07 o                         
  21   3   7         20.41         24.81         1.23 o                         
 -30   4   7        547.99        482.72         6.98 o                         
 -28   4   7         41.72         29.61         1.24 o                         
 -26   4   7        119.93         93.60         2.07 o                         
 -24   4   7        399.38        447.01         5.59 o                         
 -22   4   7       3997.14       4055.85        40.45 o                         
 -20   4   7        236.03        237.27         3.83 o                         
 -18   4   7       1637.52       1722.43        17.05 o                         
 -16   4   7        671.61        648.59         7.13 o                         
 -14   4   7       6181.33       6356.33        65.50 o                         
 -12   4   7       5755.24       5531.75        60.13 o                         
 -10   4   7       7493.22       6737.27        66.02 o                         
  -8   4   7       7216.04       7002.45        89.43 o                         
  -6   4   7       2716.86       2925.29        34.46 o                         
  -4   4   7        166.70        260.94         4.09 o                         
  -2   4   7       1230.98       1147.54        18.22 o                         
   0   4   7       9257.82       9287.72       206.39 o                         
   2   4   7      14451.25      14020.46       566.79 o                         
   4   4   7       5498.64       5267.57        65.96 o                         
   6   4   7        105.21        165.40         2.17 o                         
   8   4   7       2466.82       2615.50        19.55 o                         
  10   4   7       3133.16       3183.29        38.71 o                         
  12   4   7        639.70        652.55         6.50 o                         
  14   4   7        954.78        906.38         9.42 o                         
  16   4   7         45.49         35.93         2.18 o                         
  18   4   7        318.18        284.33         4.02 o                         
  20   4   7       1890.57       1954.27        28.48 o                         
 -29   5   7        108.35        125.71         2.27 o                         
 -27   5   7         10.01         19.96         1.30 o                         
 -25   5   7       1998.32       2171.36        25.79 o                         
 -23   5   7        908.86        836.05         9.60 o                         
 -21   5   7       2127.93       2084.36        19.67 o                         
 -19   5   7        140.63         94.59         2.37 o                         
 -17   5   7         10.61         42.35         5.10 o                         
 -15   5   7        327.04        323.35         4.32 o                         
 -13   5   7        398.06        367.50         5.72 o                         
 -11   5   7       9991.31       9818.26        95.93 o                         
  -9   5   7       3308.42       3214.23        32.24 o                         
  -7   5   7        138.08        147.83         2.84 o                         
  -5   5   7        190.78        291.78         4.44 o                         
  -3   5   7        584.82        569.51         7.95 o                         
  -1   5   7         15.74         14.00         1.63 o                         
   1   5   7       9296.85       9009.81       111.15 o                         
   3   5   7       4630.18       4434.27        39.21 o                         
   5   5   7        123.81         67.29         1.66 o                         
   7   5   7        514.18        474.94         4.24 o                         
   9   5   7        615.26        669.81         6.09 o                         
  11   5   7       2265.09       2291.46        20.78 o                         
  13   5   7       1659.70       1590.80        16.43 o                         
  15   5   7        589.15        656.38         8.49 o                         
  17   5   7         35.99         65.42         1.73 o                         
  19   5   7        211.74        200.23         3.22 o                         
 -28   6   7         23.52         20.79         1.06 o                         
 -26   6   7        309.91        394.51         5.75 o                         
 -24   6   7         78.75        101.96         2.17 o                         
 -22   6   7         18.31         16.61         1.13 o                         
 -20   6   7        712.12        759.10         7.94 o                         
 -18   6   7         63.89         43.75         1.91 o                         
 -16   6   7       1633.82       1641.34        15.76 o                         
 -14   6   7         33.80         18.18         1.38 o                         
 -12   6   7       1826.43       1962.97        17.96 o                         
 -10   6   7       1102.23       1122.98        12.32 o                         
  -8   6   7         30.96         55.02         1.76 o                         
  -6   6   7        692.28        711.42         9.74 o                         
  -4   6   7       2067.70       2229.90        25.48 o                         
  -2   6   7          5.98         18.50         1.69 o                         
   0   6   7        301.99        299.16         4.31 o                         
   2   6   7         53.35         86.50         2.03 o                         
   4   6   7       3265.05       3268.59        28.06 o                         
   6   6   7         38.14         48.54         1.51 o                         
   8   6   7        929.43        875.48         7.62 o                         
  10   6   7        703.56        781.77         7.34 o                         
  12   6   7        517.22        477.67         5.18 o                         
  14   6   7        264.91        294.85         4.37 o                         
  16   6   7        163.97        163.25         2.71 o                         
  18   6   7          3.37          2.74         0.72 o                         
 -27   7   7          5.23          3.52         0.78 o                         
 -25   7   7        199.31        143.38         2.90 o                         
 -23   7   7        256.61        292.62         4.10 o                         
 -21   7   7       1362.52       1470.00        16.83 o                         
 -19   7   7       1453.50       1587.14        18.38 o                         
 -17   7   7       1720.06       1697.11        15.74 o                         
 -15   7   7        757.63        851.70         9.24 o                         
 -13   7   7       1412.32       1524.94        16.78 o                         
 -11   7   7       8865.03       8186.53        80.05 o                         
  -9   7   7       3573.25       3305.20        31.58 o                         
  -7   7   7        243.84        190.78         2.74 o                         
  -5   7   7        192.12        248.80         3.95 o                         
  -3   7   7         44.38         44.56         1.89 o                         
  -1   7   7       5877.68       5551.98        50.33 o                         
   1   7   7      20061.22      18368.80       196.93 o                         
   3   7   7       1973.65       2078.14        18.92 o                         
   5   7   7        290.55        266.55         3.68 o                         
   7   7   7         44.78         66.48         1.74 o                         
   9   7   7          4.23          8.37         1.01 o                         
  11   7   7        212.11        245.81         3.23 o                         
  13   7   7       1033.96        960.19        10.62 o                         
  15   7   7       1630.59       1546.55        18.75 o                         
  17   7   7         15.79         10.18         1.02 o                         
 -24   8   7        184.20        185.09         3.12 o                         
 -22   8   7          2.26          8.20         0.86 o                         
 -20   8   7       2324.68       2464.68        25.96 o                         
 -18   8   7        466.64        437.94         5.59 o                         
 -16   8   7        286.59        303.62         4.76 o                         
 -14   8   7       1516.17       1411.28        13.83 o                         
 -12   8   7       1513.39       1574.42        15.29 o                         
 -10   8   7        186.02        251.42         3.82 o                         
  -8   8   7       3893.43       3728.11        35.88 o                         
  -6   8   7       1032.86        985.91        10.21 o                         
  -4   8   7        240.30        266.52         3.49 o                         
  -2   8   7        110.50         90.24         2.37 o                         
   0   8   7        223.29        238.85         3.29 o                         
   2   8   7       1065.31       1053.00        10.22 o                         
   4   8   7          2.68         11.79         0.96 o                         
   6   8   7        671.83        705.22         6.60 o                         
   8   8   7       2785.15       2880.01        24.61 o                         
  10   8   7          5.14         16.33         1.24 o                         
  12   8   7         38.07         50.51         1.53 o                         
  14   8   7         14.50         26.51         1.24 o                         
 -23   9   7        278.93        276.14         3.63 o                         
 -21   9   7        121.20        111.36         2.38 o                         
 -19   9   7        508.60        560.94         7.02 o                         
 -17   9   7        309.92        289.48         4.38 o                         
 -15   9   7         10.48         17.06         1.30 o                         
 -13   9   7          5.27         13.93         1.27 o                         
 -11   9   7       2795.65       2816.59        27.32 o                         
  -9   9   7       7461.66       7383.84        75.96 o                         
  -7   9   7        166.20        168.13         2.84 o                         
  -5   9   7          2.74          6.78         0.97 o                         
  -3   9   7        523.79        557.98         5.82 o                         
  -1   9   7        282.55        279.25         3.33 o                         
   1   9   7          3.95          8.36         0.93 o                         
   3   9   7        288.79        260.66         3.49 o                         
   5   9   7       1994.45       1893.41        17.74 o                         
   7   9   7         67.18         81.12         2.04 o                         
   9   9   7        221.55        255.33         2.95 o                         
  11   9   7        263.75        236.55         3.35 o                         
  13   9   7        123.05         86.78         1.82 o                         
 -20  10   7        357.97        374.27         5.14 o                         
 -18  10   7        264.46        263.78         4.09 o                         
 -16  10   7        210.49        189.60         3.33 o                         
 -14  10   7        217.91        223.39         3.21 o                         
 -12  10   7       1851.77       1860.37        21.11 o                         
 -10  10   7        486.31        526.76         6.16 o                         
  -8  10   7       7252.54       6724.76        65.79 o                         
  -6  10   7        736.47        694.48         7.71 o                         
  -4  10   7       2523.90       2391.81        22.08 o                         
  -2  10   7        511.56        520.42         5.61 o                         
   0  10   7       1074.57       1078.03        10.92 o                         
   2  10   7         57.45         53.22         1.46 o                         
   4  10   7        803.17        817.20        10.41 o                         
   6  10   7         16.34         20.22         1.05 o                         
   8  10   7        310.85        291.10         3.21 o                         
  10  10   7        781.70        733.25         9.56 o                         
 -17  11   7        791.32        873.51        11.29 o                         
 -15  11   7         22.60         31.17         1.41 o                         
 -13  11   7          2.59          5.19         1.29 o                         
 -11  11   7        697.95        617.48         6.82 o                         
  -9  11   7       3000.22       3169.12        31.49 o                         
  -7  11   7         29.47         36.51         1.27 o                         
  -5  11   7        868.78       1064.76        10.25 o                         
  -3  11   7         52.14         52.47         1.51 o                         
  -1  11   7        268.34        350.52         4.08 o                         
   1  11   7         26.76         44.43         1.46 o                         
   3  11   7        665.53        650.49         7.06 o                         
   5  11   7         11.48         17.22         1.03 o                         
   7  11   7         57.36         54.65         1.67 o                         
 -12  12   7          5.59          8.57         1.04 o                         
 -10  12   7         42.01         46.89         1.58 o                         
  -8  12   7         59.37         41.63         1.36 o                         
  -6  12   7         59.26         76.70         1.78 o                         
  -4  12   7         65.85         82.70         1.87 o                         
  -2  12   7        248.10        278.43         3.99 o                         
   0  12   7        141.72        136.93         2.42 o                         
   2  12   7        150.26        126.85         2.18 o                         
   4  12   7        219.34        208.05         3.14 o                         
 -32   0   8          0.18          1.24         1.22 o                         
 -30   0   8       1600.99       1450.49        24.36 o                         
 -28   0   8       2000.79       2012.95        47.80 o                         
 -26   0   8       1160.14       1270.56        21.87 o                         
 -24   0   8       1265.30       1267.49        19.66 o                         
 -22   0   8       1261.86       1109.60        24.84 o                         
 -20   0   8        274.51        276.55         8.93 o                         
 -18   0   8       1384.12       1419.98        19.84 o                         
 -16   0   8       1754.36       1859.25        31.24 o                         
 -14   0   8      15626.69      14689.05       471.91 o                         
 -12   0   8      14059.04      12948.86       415.79 o                         
 -10   0   8        130.05        248.10         5.88 o                         
  -8   0   8       3776.44       3012.14        44.04 o                         
  -6   0   8       3979.45       3029.11        47.47 o                         
  -4   0   8       1652.92       2433.26        40.24 o                         
  -2   0   8       2823.59       3595.05        83.32 o                         
   0   0   8         29.30         24.87         2.10 o                         
   4   0   8        280.20        387.23         8.52 o                         
   6   0   8        689.67       1150.81        25.32 o                         
   8   0   8       3217.17       3511.01        31.21 o                         
  10   0   8       2298.27       2298.31        27.37 o                         
  12   0   8       4529.74       4497.61        57.96 o                         
  14   0   8       9219.37       8719.60       124.62 o                         
  16   0   8       1881.78       1946.43        89.32 o                         
  18   0   8        215.49        190.07         3.91 o                         
  20   0   8         57.46         55.78         4.85 o                         
 -31   1   8        318.28        321.25         4.65 o                         
 -29   1   8        332.28        340.20         5.74 o                         
 -27   1   8          1.12          7.82         1.32 o                         
 -25   1   8         27.13         38.39         2.52 o                         
 -23   1   8       1993.57       2061.27        23.11 o                         
 -21   1   8         85.76        168.22         3.25 o                         
 -19   1   8        238.72        301.11         3.80 o                         
 -17   1   8       1905.75       1934.93        21.70 o                         
 -15   1   8        386.08        292.17         5.12 o                         
 -13   1   8       5111.84       5189.42        84.50 o                         
 -11   1   8        169.70        212.68         4.18 o                         
  -9   1   8       3337.72       3420.80        40.24 o                         
  -7   1   8       8583.14       8258.27       265.78 o                         
  -5   1   8       1501.14       1741.22        19.37 o                         
  -3   1   8       7027.26       6027.63       209.93 o                         
  -1   1   8       4856.47       5244.48        78.27 o                         
   1   1   8       6133.82       6298.16       128.35 o                         
   3   1   8        229.58        207.27         3.25 o                         
   5   1   8        171.43        210.46         4.36 o                         
   7   1   8       1090.21       1217.46         9.67 o                         
   9   1   8       8140.21       8218.72        59.58 o                         
  11   1   8         23.21         42.63         1.90 o                         
  13   1   8       2066.45       2021.61        19.93 o                         
  15   1   8        864.35        962.83        10.26 o                         
  17   1   8        435.56        449.07         6.04 o                         
  19   1   8         99.01         84.17         2.01 o                         
 -30   2   8         42.68         53.04         1.46 o                         
 -28   2   8        280.47        292.64         3.87 o                         
 -26   2   8        155.68        166.96         3.19 o                         
 -24   2   8          1.86          7.07         1.13 o                         
 -22   2   8         43.53         40.91         1.65 o                         
 -20   2   8       3314.90       3263.43        29.95 o                         
 -18   2   8       2155.14       2330.02        22.61 o                         
 -16   2   8       4594.84       4465.37        51.61 o                         
 -14   2   8       3061.31       3568.73        37.04 o                         
 -12   2   8      15667.51      15655.32       502.53 o                         
 -10   2   8       2996.20       3272.12        40.68 o                         
  -8   2   8          1.09         55.62         5.10 o                         
  -6   2   8       2132.13       2456.09        37.85 o                         
  -4   2   8        570.67        497.27        13.88 o                         
  -2   2   8      27828.44      25015.16       578.99 o                         
   0   2   8          1.86         13.16         1.40 o                         
   4   2   8       1420.00       1658.39        19.30 o                         
   6   2   8        723.65        711.40         5.92 o                         
   8   2   8       1154.73       1150.63         9.35 o                         
  10   2   8       2227.70       2134.49        17.10 o                         
  12   2   8       1428.24       1515.81        13.60 o                         
  14   2   8       4417.79       4360.69        45.58 o                         
  16   2   8        111.26        110.57         2.84 o                         
  18   2   8          5.02          6.11         0.91 o                         
  20   2   8         93.62         88.75         1.92 o                         
 -31   3   8       1177.00       1166.90        14.73 o                         
 -29   3   8        461.48        427.58         4.79 o                         
 -27   3   8        126.67        119.39         2.27 o                         
 -25   3   8        171.57        149.80         2.81 o                         
 -23   3   8         69.62         40.43         1.77 o                         
 -21   3   8          5.34         16.18         1.07 o                         
 -19   3   8       9860.27       9611.99        86.28 o                         
 -17   3   8       5225.68       5308.33        48.23 o                         
 -15   3   8       1834.66       1841.71        19.81 o                         
 -13   3   8        130.48        202.07         3.08 o                         
 -11   3   8        857.29        912.99        11.64 o                         
  -9   3   8       9257.73       8731.71       281.09 o                         
  -7   3   8      23060.04      21153.42       532.09 o                         
  -5   3   8      15488.96      15891.97       405.10 o                         
  -3   3   8      19694.46      19593.58       704.04 o                         
  -1   3   8          7.86         49.54         2.08 o                         
   1   3   8        200.42        257.41         5.17 o                         
   3   3   8      33987.21      32078.01       811.70 o                         
   5   3   8      16395.36      15644.75       163.71 o                         
   7   3   8        799.23        570.84         5.07 o                         
   9   3   8       2578.16       2673.84        21.72 o                         
  11   3   8         18.29         30.93         1.50 o                         
  13   3   8          5.78          9.86         1.16 o                         
  15   3   8        510.38        561.08         7.02 o                         
  17   3   8       5415.50       5209.53        59.66 o                         
  19   3   8       1316.21       1444.93        21.40 o                         
 -30   4   8         11.90          9.22         0.86 o                         
 -28   4   8          4.23          7.35         0.74 o                         
 -26   4   8         12.46          7.12         1.10 o                         
 -24   4   8         29.60         21.71         1.33 o                         
 -22   4   8        739.19        741.68         7.99 o                         
 -20   4   8        950.91        844.42         9.49 o                         
 -18   4   8        217.35        234.78         3.25 o                         
 -16   4   8        825.87        951.64         9.60 o                         
 -14   4   8        827.83        711.88         8.47 o                         
 -12   4   8       2250.70       2419.08        24.54 o                         
 -10   4   8         24.07        102.87         3.18 o                         
  -8   4   8      11029.74      10907.42       162.20 o                         
  -6   4   8          1.16         32.65         6.12 o                         
  -4   4   8       6522.10       6753.45        78.93 o                         
  -2   4   8       4454.01       4773.12        55.46 o                         
   0   4   8       2035.97       2336.50        30.16 o                         
   2   4   8      11427.36      11189.77       182.43 o                         
   4   4   8         40.02         50.58         1.41 o                         
   6   4   8       1638.05       1607.28        12.05 o                         
   8   4   8          1.70          6.77         0.94 o                         
  10   4   8        744.75        806.18         7.48 o                         
  12   4   8        943.18        864.79         8.85 o                         
  14   4   8        588.53        578.38         7.36 o                         
  16   4   8        210.03        204.51         3.24 o                         
  18   4   8        101.17        100.55         2.03 o                         
 -29   5   8        167.92        144.37         2.49 o                         
 -27   5   8          0.55          4.46         0.88 o                         
 -25   5   8          0.77          2.36         0.98 o                         
 -23   5   8        659.92        605.61         6.93 o                         
 -21   5   8         52.41         51.56         1.90 o                         
 -19   5   8        392.54        433.01         5.45 o                         
 -17   5   8       2520.71       2567.31        23.93 o                         
 -15   5   8       1946.09       1911.53        17.52 o                         
 -13   5   8        322.02        293.61         5.01 o                         
 -11   5   8        139.71        172.86         3.04 o                         
  -9   5   8       2107.08       2074.78        21.34 o                         
  -7   5   8        974.31        762.82        10.57 o                         
  -5   5   8      23515.05      20985.40       389.78 o                         
  -3   5   8        423.10        565.96         8.10 o                         
  -1   5   8          3.55         20.77         3.86 o                         
   1   5   8       1532.13       1556.58        15.11 o                         
   3   5   8       2391.47       2402.70        18.70 o                         
   5   5   8       1391.56       1537.61        12.16 o                         
   7   5   8        555.03        649.81         6.67 o                         
   9   5   8       1792.80       1822.16        15.66 o                         
  11   5   8         16.89         21.59         1.15 o                         
  13   5   8         66.05         44.45         1.83 o                         
  15   5   8        636.46        683.09         9.89 o                         
  17   5   8       2662.24       2347.91        34.32 o                         
 -28   6   8       1413.04       1459.84        17.11 o                         
 -26   6   8       1186.08       1237.01        17.15 o                         
 -24   6   8        512.24        526.35         6.68 o                         
 -22   6   8         37.10         61.04         2.17 o                         
 -20   6   8        197.93        196.40         3.27 o                         
 -18   6   8         57.56         77.71         2.17 o                         
 -16   6   8      10023.90       9135.94        89.54 o                         
 -14   6   8        924.99        985.90        10.89 o                         
 -12   6   8       2266.35       2373.90        22.40 o                         
 -10   6   8        102.07        133.68         2.36 o                         
  -8   6   8          2.72         28.40         1.59 o                         
  -6   6   8       1984.86       1917.23        17.60 o                         
  -4   6   8       1368.48       1597.65        15.44 o                         
  -2   6   8       7216.90       6685.15        56.38 o                         
   0   6   8       1079.45       1107.06        10.52 o                         
   2   6   8       2282.51       2251.98        19.00 o                         
   4   6   8        629.65        717.24         6.98 o                         
   6   6   8       1389.50       1443.28        13.04 o                         
   8   6   8        198.62        173.92         2.44 o                         
  10   6   8         72.84         47.88         2.63 o                         
  12   6   8        189.78        193.00         3.12 o                         
  14   6   8       1268.68       1339.46        16.01 o                         
  16   6   8        215.62        179.74         3.61 o                         
 -27   7   8        489.23        497.75         5.85 o                         
 -25   7   8        420.66        488.33         7.28 o                         
 -23   7   8         42.49         46.11         1.58 o                         
 -21   7   8          1.73          5.05         0.97 o                         
 -19   7   8       1269.95       1275.42        14.64 o                         
 -17   7   8         47.80         66.84         1.89 o                         
 -15   7   8         19.48         23.07         1.83 o                         
 -13   7   8         21.19         23.14         1.58 o                         
 -11   7   8         33.12         43.76         1.84 o                         
  -9   7   8       1163.70       1161.00        11.35 o                         
  -7   7   8       3279.07       3404.21        32.51 o                         
  -5   7   8        108.20         92.34         1.87 o                         
  -3   7   8       1844.00       1926.20        16.39 o                         
  -1   7   8         36.78         24.38         1.36 o                         
   1   7   8         54.84         43.18         1.76 o                         
   3   7   8         64.77         93.51         2.31 o                         
   5   7   8       1006.38       1072.40        10.01 o                         
   7   7   8         70.01         67.85         1.88 o                         
   9   7   8         56.67         72.20         1.82 o                         
  11   7   8         43.39         55.14         1.85 o                         
  13   7   8        143.38        126.96         2.24 o                         
  15   7   8         29.13         31.50         1.45 o                         
 -26   8   8        380.74        351.50        13.27 o                         
 -24   8   8          0.76          1.02         0.78 o                         
 -22   8   8        312.65        364.38         4.88 o                         
 -20   8   8          9.20         21.70         1.53 o                         
 -18   8   8        489.84        493.13         6.12 o                         
 -16   8   8       2573.56       2714.97        30.52 o                         
 -14   8   8        923.94       1053.42        11.17 o                         
 -12   8   8       2682.51       2795.67        27.26 o                         
 -10   8   8         71.11         53.60         1.97 o                         
  -8   8   8       3236.60       3088.77        31.61 o                         
  -6   8   8        718.61        741.28         8.51 o                         
  -4   8   8        649.79        720.02         8.16 o                         
  -2   8   8        399.47        329.93         3.62 o                         
   0   8   8        523.08        582.68         5.76 o                         
   2   8   8        134.31        182.38         2.79 o                         
   4   8   8        923.63        908.74         8.99 o                         
   6   8   8         44.46         37.22         1.69 o                         
   8   8   8       2625.22       2739.74        26.21 o                         
  10   8   8          8.80          8.27         0.86 o                         
  12   8   8         17.73         27.31         1.30 o                         
  14   8   8       2077.34       2036.84        27.18 o                         
 -23   9   8         17.28         19.15         1.03 o                         
 -21   9   8        195.72        220.79         3.23 o                         
 -19   9   8       1897.31       2130.14        25.16 o                         
 -17   9   8        995.07       1006.77        12.10 o                         
 -15   9   8          3.13          4.73         1.03 o                         
 -13   9   8        931.27        900.38         9.83 o                         
 -11   9   8        512.17        480.71         8.31 o                         
  -9   9   8       1945.06       2089.38        20.54 o                         
  -7   9   8       4981.10       5031.20        47.47 o                         
  -5   9   8       4147.70       4090.14        37.27 o                         
  -3   9   8         23.13         24.07         1.19 o                         
  -1   9   8          0.51         16.35         1.01 o                         
   1   9   8        163.79        169.32         2.56 o                         
   3   9   8        164.74        162.67         2.48 o                         
   5   9   8       2822.63       2921.23        28.64 o                         
   7   9   8       4070.93       4177.86        36.41 o                         
   9   9   8         63.61         64.69         1.45 o                         
  11   9   8        365.11        378.68         5.69 o                         
 -20  10   8        155.53        136.87         2.56 o                         
 -18  10   8         52.20         70.06         2.20 o                         
 -16  10   8         26.07         31.28         1.48 o                         
 -14  10   8        806.54        938.88        11.25 o                         
 -12  10   8          0.97          8.84         1.23 o                         
 -10  10   8       3636.56       3650.92        36.25 o                         
  -8  10   8       3044.36       3262.59        34.06 o                         
  -6  10   8        104.46        112.41         2.33 o                         
  -4  10   8        360.79        395.99         4.51 o                         
  -2  10   8        200.54        170.91         2.86 o                         
   0  10   8          8.71         10.97         1.06 o                         
   2  10   8         47.71         36.28         1.78 o                         
   4  10   8          0.49          3.74         0.63 o                         
   6  10   8         89.35         73.25         1.36 o                         
   8  10   8        685.53        623.08         6.94 o                         
  10  10   8        194.74        225.55         4.64 o                         
 -17  11   8        251.03        242.57         4.08 o                         
 -15  11   8        162.93        214.56         3.60 o                         
 -13  11   8        404.36        444.85         5.09 o                         
 -11  11   8       1110.63       1095.91        11.39 o                         
  -9  11   8        369.70        405.80         4.11 o                         
  -7  11   8         74.83         85.72         1.84 o                         
  -5  11   8       5392.66       5350.09        49.57 o                         
  -3  11   8         39.61         56.55         1.54 o                         
  -1  11   8         43.78         39.69         1.46 o                         
   1  11   8        321.01        355.19         4.03 o                         
   3  11   8       1485.36       1551.49        21.69 o                         
   5  11   8       1628.79       1548.63        18.22 o                         
   7  11   8        961.53        864.87        12.96 o                         
 -12  12   8          7.15          8.45         0.89 o                         
 -10  12   8        216.49        192.88         3.08 o                         
  -8  12   8         81.94         93.63         2.11 o                         
  -6  12   8        148.04        156.24         2.66 o                         
  -4  12   8        781.36        712.98         9.83 o                         
  -2  12   8        650.83        646.24         8.03 o                         
   0  12   8        561.61        547.49         7.35 o                         
   2  12   8        213.37        217.20         3.53 o                         
 -31   1   9         17.52         11.86         0.91 o                         
 -29   1   9         25.28         31.52         1.71 o                         
 -27   1   9        562.00        578.54         8.20 o                         
 -25   1   9          3.53          9.76         1.45 o                         
 -23   1   9       1739.66       1677.19        18.02 o                         
 -21   1   9        330.70        346.15         4.74 o                         
 -19   1   9        201.01        187.82         2.84 o                         
 -17   1   9        654.10        773.42        13.44 o                         
 -15   1   9       1359.34       1454.59        17.60 o                         
 -13   1   9       1200.24       1058.96        13.93 o                         
 -11   1   9       3638.34       3637.66        52.86 o                         
  -9   1   9         17.16         26.25         1.29 o                         
  -7   1   9      15348.23      14318.68       502.01 o                         
  -5   1   9      23180.50      22983.62       822.90 o                         
  -3   1   9       3038.22       2807.95        29.43 o                         
  -1   1   9       6751.54       6005.16        94.48 o                         
   1   1   9       1861.77       1926.78        23.27 o                         
   3   1   9        321.36        348.46         5.79 o                         
   5   1   9        170.17        232.80         2.67 o                         
   7   1   9       6101.70       6011.52        37.65 o                         
   9   1   9      14524.77      13960.55       116.13 o                         
  11   1   9       1145.74       1186.17        10.86 o                         
  13   1   9        262.68        230.56         3.34 o                         
  15   1   9        314.23        327.90         5.45 o                         
  17   1   9        159.78        178.55         3.15 o                         
  19   1   9       1629.82       1537.84        22.59 o                         
 -30   2   9         27.78         19.38         1.26 o                         
 -28   2   9        136.53        161.16         2.83 o                         
 -26   2   9        208.28        199.03         3.39 o                         
 -24   2   9      10699.79      10170.03        94.77 o                         
 -22   2   9        966.59        876.97         9.24 o                         
 -20   2   9         17.07         17.50         1.30 o                         
 -18   2   9         53.22         53.06         2.27 o                         
 -16   2   9       1396.20       1722.85        19.51 o                         
 -14   2   9      11322.72      10157.37       146.24 o                         
 -12   2   9       6058.96       5306.66        70.37 o                         
 -10   2   9       5010.07       4647.71        48.03 o                         
  -8   2   9         28.53         29.63         1.60 o                         
  -6   2   9       1567.39       1457.61        22.47 o                         
  -4   2   9         46.26         82.49         2.41 o                         
  -2   2   9      32165.87      30024.51       975.97 o                         
   0   2   9         28.66         32.13         1.37 o                         
   2   2   9          9.93         39.76         2.40 o                         
   4   2   9        304.01        303.62         3.86 o                         
   6   2   9          4.36         18.64         0.95 o                         
   8   2   9        257.05        198.47         2.60 o                         
  10   2   9         28.35         36.64         1.50 o                         
  12   2   9       1152.37       1196.18        12.74 o                         
  14   2   9          9.06         18.66         1.31 o                         
  16   2   9       1140.51       1159.70        14.99 o                         
  18   2   9        101.70         98.54         2.00 o                         
 -31   3   9        448.47        448.30         5.68 o                         
 -29   3   9        219.86        191.15         3.07 o                         
 -27   3   9          0.78          4.27         1.09 o                         
 -25   3   9       2150.78       2112.98        22.43 o                         
 -23   3   9        682.81        637.23         7.70 o                         
 -21   3   9          5.01         12.31         1.49 o                         
 -19   3   9         85.92         55.20         1.77 o                         
 -17   3   9         35.09         21.41         1.43 o                         
 -15   3   9        169.95        218.81         3.57 o                         
 -13   3   9        317.01        318.16         4.57 o                         
 -11   3   9        202.89        154.79         3.69 o                         
  -9   3   9        480.86        440.25         6.19 o                         
  -7   3   9       5193.30       4851.13        96.46 o                         
  -5   3   9       2700.56       2768.16        41.13 o                         
  -3   3   9        341.42        475.21         5.86 o                         
  -1   3   9        180.78        177.77         4.40 o                         
   1   3   9       1123.55       1201.28        17.93 o                         
   3   3   9       2465.18       2547.69        22.10 o                         
   5   3   9       1645.86       1607.49        10.86 o                         
   7   3   9         55.47         72.69         1.52 o                         
   9   3   9        477.20        482.81         4.93 o                         
  11   3   9         31.92         38.59         1.62 o                         
  13   3   9          0.80          7.14         0.99 o                         
  15   3   9         12.46         11.41         0.96 o                         
  17   3   9         58.65         61.34         1.70 o                         
 -30   4   9        616.68        623.77         7.71 o                         
 -28   4   9         15.85         18.00         1.20 o                         
 -26   4   9       1293.07       1406.95        17.04 o                         
 -24   4   9       4023.68       4168.90        43.22 o                         
 -22   4   9        371.52        355.83         4.49 o                         
 -20   4   9       6138.47       6023.21        59.45 o                         
 -18   4   9       2437.91       2454.83        22.88 o                         
 -16   4   9        103.52         91.49         2.12 o                         
 -14   4   9       2905.15       2765.32        26.71 o                         
 -12   4   9       6058.79       5634.19        55.65 o                         
 -10   4   9       1767.57       2094.77        21.47 o                         
  -8   4   9         53.45         46.39         2.49 o                         
  -6   4   9       7499.32       7175.55        77.83 o                         
  -4   4   9         28.78         14.97         1.66 o                         
  -2   4   9       3851.92       3886.81        52.91 o                         
   0   4   9       3154.42       3259.31        41.59 o                         
   2   4   9       1350.05       1247.24        10.35 o                         
   4   4   9          2.26          8.06         0.79 o                         
   6   4   9        236.05        239.59         2.70 o                         
   8   4   9        539.69        519.83         4.78 o                         
  10   4   9       5729.24       5247.40        47.36 o                         
  12   4   9       4886.25       4898.96        50.52 o                         
  14   4   9        289.31        233.89         5.25 o                         
  16   4   9          9.48          7.40         0.89 o                         
  18   4   9        614.92        562.72         7.88 o                         
 -29   5   9        266.26        281.66         4.16 o                         
 -27   5   9        160.13        152.20         2.80 o                         
 -25   5   9        117.33         95.91         2.32 o                         
 -23   5   9        139.21        132.14         2.56 o                         
 -21   5   9        393.58        452.25         5.55 o                         
 -19   5   9         86.60         91.39         2.39 o                         
 -17   5   9       1384.66       1375.74        14.02 o                         
 -15   5   9       3808.73       3871.27        35.85 o                         
 -13   5   9       1069.84       1147.11        20.48 o                         
 -11   5   9       1544.14       1781.46        17.11 o                         
  -9   5   9        585.51        562.33         6.79 o                         
  -7   5   9         55.08         48.50         2.65 o                         
  -5   5   9       3489.56       3713.18        46.88 o                         
  -3   5   9       2979.21       3112.90        33.13 o                         
  -1   5   9         10.57         61.40         4.17 o                         
   1   5   9        573.26        493.12         4.46 o                         
   3   5   9         40.86         45.76         1.46 o                         
   5   5   9       1659.30       1607.49        13.04 o                         
   7   5   9       1269.70       1238.69        10.32 o                         
   9   5   9       4879.91       4879.31        41.37 o                         
  11   5   9        956.17        916.56         9.36 o                         
  13   5   9        105.37        108.78         2.54 o                         
  15   5   9          7.94         11.56         0.91 o                         
  17   5   9        298.65        297.69         5.48 o                         
 -28   6   9         14.16         20.31         1.07 o                         
 -26   6   9         72.37         59.07         1.74 o                         
 -24   6   9         63.52         50.94         1.85 o                         
 -22   6   9       1848.01       1751.38        18.78 o                         
 -20   6   9        653.56        636.91         7.34 o                         
 -18   6   9          4.20          9.12         0.98 o                         
 -16   6   9       8172.44       7559.19        78.13 o                         
 -14   6   9        425.61        443.53         5.70 o                         
 -12   6   9       2892.02       3093.55        29.73 o                         
 -10   6   9        101.16         92.84         2.92 o                         
  -8   6   9        208.28        211.73         3.91 o                         
  -6   6   9       5073.80       4994.40        45.61 o                         
  -4   6   9       1202.96       1254.12        10.46 o                         
  -2   6   9       2091.92       2120.31        17.88 o                         
   0   6   9       5506.08       5449.41        41.89 o                         
   2   6   9       1049.87       1192.77        10.23 o                         
   4   6   9        441.99        537.64         7.62 o                         
   6   6   9        531.92        495.64         4.83 o                         
   8   6   9          2.74         10.84         0.90 o                         
  10   6   9        299.73        319.09         4.13 o                         
  12   6   9        505.81        451.50         5.42 o                         
  14   6   9          0.75          2.79         0.80 o                         
  16   6   9         82.31         88.10         2.00 o                         
 -27   7   9        538.83        585.69         6.83 o                         
 -25   7   9         75.53         83.93         1.90 o                         
 -23   7   9          1.17          8.28         0.97 o                         
 -21   7   9       5226.99       5319.25        57.86 o                         
 -19   7   9         55.12         56.26         2.02 o                         
 -17   7   9       4420.07       4711.20        48.92 o                         
 -15   7   9        230.01        245.34         3.73 o                         
 -13   7   9       2700.96       2845.42        30.04 o                         
 -11   7   9         61.73         38.96         1.74 o                         
  -9   7   9        855.67        839.61         8.62 o                         
  -7   7   9          4.36          9.46         1.11 o                         
  -5   7   9       4219.93       3995.10        33.96 o                         
  -3   7   9       1238.51       1329.97        12.96 o                         
  -1   7   9       8365.54       8208.55        71.24 o                         
   1   7   9        896.48       1044.76        10.55 o                         
   3   7   9       1898.43       1684.13        14.56 o                         
   5   7   9       1797.93       1759.56        14.66 o                         
   7   7   9         13.18         19.42         1.18 o                         
   9   7   9       2483.68       2647.19        30.41 o                         
  11   7   9       1135.88       1104.76        12.62 o                         
  13   7   9         88.37         77.56         2.40 o                         
  15   7   9         13.12         13.33         1.12 o                         
 -26   8   9          4.99          7.71         1.00 o                         
 -24   8   9        224.58        237.08         3.50 o                         
 -22   8   9       1032.34        998.18        11.56 o                         
 -20   8   9         43.18         53.09         1.85 o                         
 -18   8   9         76.01         61.87         1.98 o                         
 -16   8   9        120.53         97.71         4.18 o                         
 -14   8   9        287.14        289.91         3.94 o                         
 -12   8   9        143.69        170.23         3.01 o                         
 -10   8   9        291.60        324.82         4.62 o                         
  -8   8   9         86.83         82.96         2.02 o                         
  -6   8   9        133.24        131.40         2.47 o                         
  -4   8   9       2663.80       2613.24        22.62 o                         
  -2   8   9       1807.57       1898.67        16.17 o                         
   0   8   9       7316.99       6803.09        57.28 o                         
   2   8   9       1721.35       1569.85        14.12 o                         
   4   8   9        241.74        311.49         3.59 o                         
   6   8   9        790.70        719.69         9.03 o                         
   8   8   9        205.16        225.13         3.00 o                         
  10   8   9         20.29         32.89         1.27 o                         
  12   8   9       1467.52       1566.96        21.11 o                         
 -23   9   9        719.65        772.93         9.47 o                         
 -21   9   9        357.75        329.66         4.44 o                         
 -19   9   9         98.58         86.75         2.18 o                         
 -17   9   9        466.38        484.79         6.78 o                         
 -15   9   9        197.60        163.54         3.10 o                         
 -13   9   9        568.24        560.80         6.57 o                         
 -11   9   9         23.39         18.11         1.18 o                         
  -9   9   9          8.44          4.59         1.08 o                         
  -7   9   9       2723.46       2795.81        25.88 o                         
  -5   9   9       4035.54       4128.10        41.05 o                         
  -3   9   9          3.86          8.76         0.90 o                         
  -1   9   9        386.73        385.73         4.61 o                         
   1   9   9        437.04        403.96         4.73 o                         
   3   9   9        861.10        870.67         8.37 o                         
   5   9   9        269.70        266.77         3.20 o                         
   7   9   9        363.28        350.40         3.99 o                         
   9   9   9       1907.29       1783.39        22.29 o                         
  11   9   9         70.17         76.40         1.83 o                         
 -20  10   9         13.23         13.09         1.44 o                         
 -18  10   9          2.26          5.64         0.95 o                         
 -16  10   9        156.03        160.21         2.73 o                         
 -14  10   9          8.93          9.32         1.02 o                         
 -12  10   9       2805.45       2742.22        29.02 o                         
 -10  10   9       3746.78       3456.52        36.11 o                         
  -8  10   9        390.61        440.78         5.12 o                         
  -6  10   9        121.44        136.79         2.53 o                         
  -4  10   9       1376.61       1346.84        16.21 o                         
  -2  10   9       1120.48       1078.34        10.86 o                         
   0  10   9       3108.96       3050.93        33.74 o                         
   2  10   9       1369.55       1357.82        12.81 o                         
   4  10   9        209.43        254.42         3.00 o                         
   6  10   9        109.48        114.52         1.72 o                         
   8  10   9          1.00          4.25         0.71 o                         
 -17  11   9        805.25        814.91        10.55 o                         
 -15  11   9         43.21         56.12         1.58 o                         
 -13  11   9          1.06          3.33         0.77 o                         
 -11  11   9        227.04        221.15         2.65 o                         
  -9  11   9        106.54        127.08         1.97 o                         
  -7  11   9         37.37         38.22         1.32 o                         
  -5  11   9        431.06        408.45         4.54 o                         
  -3  11   9        196.31        213.16         3.05 o                         
  -1  11   9         14.36         13.50         0.89 o                         
   1  11   9        204.25        224.09         4.11 o                         
   3  11   9        111.13        110.91         1.85 o                         
   5  11   9        292.71        288.18         3.63 o                         
 -12  12   9        336.96        370.32         6.06 o                         
 -10  12   9        670.34        758.92        11.25 o                         
  -8  12   9         54.09         70.21         2.43 o                         
  -6  12   9         23.97         24.78         1.22 o                         
  -4  12   9        457.42        472.72         6.44 o                         
  -2  12   9        387.24        420.42         5.81 o                         
   0  12   9         21.95         12.11         1.01 o                         
 -32   0  10       2791.51       2753.20        44.64 o                         
 -30   0  10       1954.95       1904.66        36.43 o                         
 -28   0  10        203.55        193.69         6.06 o                         
 -26   0  10       2109.12       2127.77        36.23 o                         
 -24   0  10          3.70         16.68         2.53 o                         
 -22   0  10       2937.04       2794.92        38.30 o                         
 -20   0  10       4493.78       4496.29        49.14 o                         
 -18   0  10        432.17        448.87        10.40 o                         
 -16   0  10       5031.72       5262.09        76.71 o                         
 -14   0  10        667.09        740.89        13.51 o                         
 -12   0  10       6733.86       5792.93       182.21 o                         
 -10   0  10      19054.21      19383.21       621.92 o                         
  -8   0  10      41755.43      36571.12      1224.96 o                         
  -6   0  10        492.06        676.46        21.06 o                         
   0   0  10        377.27        587.79         9.49 o                         
   2   0  10         26.83         83.58         4.02 o                         
   4   0  10       7467.65       7321.35        61.37 o                         
   6   0  10      10654.42       9864.44        88.36 o                         
   8   0  10          8.58         19.69         2.87 o                         
  10   0  10          9.21         16.04         1.71 o                         
  12   0  10        756.53        816.82        14.22 o                         
  14   0  10        437.62        441.05         8.54 o                         
  16   0  10         33.54         42.83         3.98 o                         
  18   0  10       1890.58       1760.74        57.89 o                         
 -31   1  10         48.28         48.60         1.51 o                         
 -29   1  10        805.21        773.67        10.35 o                         
 -27   1  10         24.57         20.84         1.34 o                         
 -25   1  10         35.44         33.67         2.29 o                         
 -23   1  10        107.89         98.85         2.46 o                         
 -21   1  10        810.78        732.21         7.05 o                         
 -19   1  10       2546.62       2627.41        21.92 o                         
 -17   1  10       3641.67       3654.57        38.12 o                         
 -15   1  10       3809.54       3652.72        42.61 o                         
 -13   1  10       4985.35       5166.24        63.61 o                         
 -11   1  10       2502.89       2762.03        32.37 o                         
  -9   1  10       2791.68       2989.83        34.86 o                         
  -7   1  10       2921.09       3445.58        37.77 o                         
  -5   1  10        601.34        922.62         9.71 o                         
  -3   1  10          7.56         11.79         1.50 o                         
  -1   1  10        559.91        646.23         9.28 o                         
   1   1  10        720.32        639.36        10.12 o                         
   3   1  10        135.55        198.42         2.51 o                         
   5   1  10        200.12        196.36         1.98 o                         
   7   1  10        346.86        504.81         4.06 o                         
   9   1  10        683.11        643.87         6.37 o                         
  11   1  10       5202.97       5471.49        47.85 o                         
  13   1  10       2580.36       2589.63        27.17 o                         
  15   1  10        156.28        124.00         2.35 o                         
  17   1  10        131.44        139.85         2.49 o                         
 -32   2  10          3.58          6.17         0.97 o                         
 -30   2  10         98.15         72.37         1.90 o                         
 -28   2  10        110.84         86.97         2.77 o                         
 -26   2  10        534.71        485.22         7.13 o                         
 -24   2  10        117.74         75.62         2.07 o                         
 -22   2  10        452.46        375.10         4.84 o                         
 -20   2  10       3866.70       3734.76        33.06 o                         
 -18   2  10       7972.05       7715.93        60.76 o                         
 -16   2  10        323.24        322.14         5.34 o                         
 -14   2  10        886.79       1028.88        13.73 o                         
 -12   2  10        128.19        100.51         3.04 o                         
 -10   2  10         69.39         84.73         3.06 o                         
  -8   2  10       1725.76       2141.47        27.26 o                         
  -6   2  10      18935.02      17125.42       547.40 o                         
  -4   2  10       6659.80       7035.32        86.64 o                         
  -2   2  10       1729.35       1680.07        20.49 o                         
   0   2  10       1788.09       2065.17        23.83 o                         
   2   2  10       7424.94       7753.72        93.99 o                         
   4   2  10        837.68        733.78         4.78 o                         
   6   2  10         78.10         73.27         1.38 o                         
   8   2  10        377.11        331.68         3.66 o                         
  10   2  10        201.92        168.05         3.00 o                         
  12   2  10       1682.53       1623.99        17.47 o                         
  14   2  10        324.00        351.79         8.52 o                         
  16   2  10        810.60        877.04        12.25 o                         
  18   2  10        223.58        203.69         4.12 o                         
 -31   3  10       1030.87       1035.74        12.22 o                         
 -29   3  10        137.87        138.08         2.51 o                         
 -27   3  10        281.09        313.44         5.20 o                         
 -25   3  10        458.03        528.67         6.87 o                         
 -23   3  10       2182.04       2174.70        21.16 o                         
 -21   3  10          0.93          6.26         1.18 o                         
 -19   3  10       1650.73       1675.70        16.67 o                         
 -17   3  10       2427.08       2445.88        23.82 o                         
 -15   3  10       1656.94       1725.54        17.87 o                         
 -13   3  10        866.66        926.49        10.54 o                         
 -11   3  10       1295.57       1269.33        19.49 o                         
  -9   3  10        279.37        295.58         4.69 o                         
  -7   3  10       1184.32       1424.57        30.84 o                         
  -5   3  10       1868.57       1675.41        20.44 o                         
  -3   3  10       1303.00       1369.64        17.96 o                         
  -1   3  10          3.49         14.83         1.76 o                         
   1   3  10       1069.38       1230.97        11.76 o                         
   3   3  10       1621.38       1622.54        10.50 o                         
   5   3  10          1.60          1.69         0.71 o                         
   7   3  10         11.46         15.86         1.12 o                         
   9   3  10        463.51        412.11         4.67 o                         
  11   3  10        219.72        220.75         3.34 o                         
  13   3  10       1085.58       1088.63        12.84 o                         
  15   3  10       1348.07       1297.96        17.91 o                         
  17   3  10          1.36          1.83         0.72 o                         
 -30   4  10        244.49        247.78         3.72 o                         
 -28   4  10         97.90         99.98         2.24 o                         
 -26   4  10        188.25        181.19         3.48 o                         
 -24   4  10          0.30          6.22         1.03 o                         
 -22   4  10         83.70        105.79         2.31 o                         
 -20   4  10        746.37        724.34         8.26 o                         
 -18   4  10       1000.03        895.72        10.26 o                         
 -16   4  10        625.59        620.67         6.85 o                         
 -14   4  10       1357.75       1493.72        16.52 o                         
 -12   4  10        230.67        258.51         3.47 o                         
 -10   4  10        816.37        939.39        10.38 o                         
  -8   4  10       1689.21       1550.18        17.02 o                         
  -6   4  10        337.18        452.69         6.27 o                         
  -4   4  10        290.77        349.10         6.46 o                         
  -2   4  10        863.56       1127.13        14.77 o                         
   0   4  10         30.47         42.35         1.42 o                         
   2   4  10          2.48          6.72         0.73 o                         
   4   4  10         76.80         84.82         1.65 o                         
   6   4  10        836.96        692.87         6.61 o                         
   8   4  10        698.18        651.04         6.01 o                         
  10   4  10       1554.82       1554.82        15.30 o                         
  12   4  10          9.58          6.09         1.00 o                         
  14   4  10         27.31         29.90         1.34 o                         
  16   4  10        171.55        141.60         2.82 o                         
 -29   5  10        751.50        752.94         9.80 o                         
 -27   5  10        292.85        334.70         4.85 o                         
 -25   5  10        227.67        221.87         3.99 o                         
 -23   5  10        121.39        117.10         2.46 o                         
 -21   5  10        166.29        151.24         2.70 o                         
 -19   5  10       1292.03       1193.96        12.73 o                         
 -17   5  10       1671.14       1735.79        17.29 o                         
 -15   5  10       4218.66       3885.44        37.15 o                         
 -13   5  10        214.08        264.67         3.65 o                         
 -11   5  10       1040.83        979.20         9.63 o                         
  -9   5  10         97.92        205.97         2.99 o                         
  -7   5  10        235.49        336.59         7.51 o                         
  -5   5  10        447.51        386.16         4.36 o                         
  -3   5  10         92.29         87.15         1.85 o                         
  -1   5  10       1508.71       1589.09        12.44 o                         
   1   5  10        529.04        446.80         4.14 o                         
   3   5  10       2568.20       2709.12        20.75 o                         
   5   5  10        711.65        753.25         6.84 o                         
   7   5  10        277.92        302.67         3.33 o                         
   9   5  10        550.81        602.09         6.79 o                         
  11   5  10          5.74         14.17         1.24 o                         
  13   5  10       1105.43       1142.94        14.87 o                         
  15   5  10        897.46        775.21        10.76 o                         
 -28   6  10        173.79        192.97         3.05 o                         
 -26   6  10         21.21         14.46         1.17 o                         
 -24   6  10        391.54        455.56         5.94 o                         
 -22   6  10        140.74        131.29         2.51 o                         
 -20   6  10       6333.40       5933.38        58.36 o                         
 -18   6  10       2530.90       2406.12        24.45 o                         
 -16   6  10        941.96        871.61        10.37 o                         
 -14   6  10        132.22        121.15         2.54 o                         
 -12   6  10        761.66        790.94         7.87 o                         
 -10   6  10         29.23         32.02         1.48 o                         
  -8   6  10       2049.60       2081.01        18.76 o                         
  -6   6  10       9242.98       8434.39        70.40 o                         
  -4   6  10       2286.54       2234.71        18.22 o                         
  -2   6  10          1.18         20.01         1.25 o                         
   0   6  10         11.56         15.80         1.10 o                         
   2   6  10       1510.00       1428.93        12.70 o                         
   4   6  10      10142.32       9182.13        72.15 o                         
   6   6  10        860.80        852.33         7.19 o                         
   8   6  10        233.87        222.06         3.03 o                         
  10   6  10        142.87        121.42         2.43 o                         
  12   6  10        182.49        234.32         3.74 o                         
  14   6  10        559.65        552.22        12.30 o                         
 -27   7  10          4.34          4.19         0.84 o                         
 -25   7  10        568.44        576.19         6.36 o                         
 -23   7  10         82.04        113.17         2.12 o                         
 -21   7  10       1207.46       1199.66        12.58 o                         
 -19   7  10         49.91         50.35         1.79 o                         
 -17   7  10         59.93         79.25         2.32 o                         
 -15   7  10         28.89         11.71         1.24 o                         
 -13   7  10        302.74        270.96         3.71 o                         
 -11   7  10         70.80         70.46         2.27 o                         
  -9   7  10        165.98        181.44         4.07 o                         
  -7   7  10        399.38        387.53         4.24 o                         
  -5   7  10       2524.73       2493.29        20.94 o                         
  -3   7  10       2781.09       2691.07        46.10 o                         
  -1   7  10        125.36        106.97         2.08 o                         
   1   7  10       6827.44       6475.18        52.79 o                         
   3   7  10        100.50        109.47         2.05 o                         
   5   7  10        507.92        597.62         5.82 o                         
   7   7  10        458.46        444.19         5.25 o                         
   9   7  10        153.79        152.28         2.57 o                         
  11   7  10         33.35         33.45         1.42 o                         
  13   7  10          7.34         10.15         1.03 o                         
 -26   8  10         52.95         62.38         2.51 o                         
 -24   8  10        809.49        756.46         9.35 o                         
 -22   8  10         56.63         56.83         1.62 o                         
 -20   8  10         33.20         32.62         1.61 o                         
 -18   8  10        404.90        442.13         5.95 o                         
 -16   8  10       2544.04       2460.04        26.05 o                         
 -14   8  10        108.86         82.57         2.38 o                         
 -12   8  10        195.19        203.90         3.60 o                         
 -10   8  10         25.99         26.73         1.43 o                         
  -8   8  10       2320.11       2214.92        19.95 o                         
  -6   8  10       7039.92       6951.04        58.37 o                         
  -4   8  10        240.46        237.28         3.07 o                         
  -2   8  10        440.13        362.62         4.03 o                         
   0   8  10        688.58        742.30         7.71 o                         
   2   8  10        155.34        202.00         3.04 o                         
   4   8  10       7025.85       6775.16        63.14 o                         
   6   8  10       1505.28       1420.79        16.12 o                         
   8   8  10        580.72        580.14         6.95 o                         
  10   8  10        845.37        890.33        11.46 o                         
  12   8  10         98.75        106.19         2.51 o                         
 -23   9  10          1.25          2.05         0.68 o                         
 -21   9  10          1.35          6.25         1.35 o                         
 -19   9  10        176.52        206.59         3.27 o                         
 -17   9  10        954.60        915.07        11.50 o                         
 -15   9  10        617.95        666.14         8.40 o                         
 -13   9  10        369.68        307.24         4.10 o                         
 -11   9  10       2357.76       2336.84        22.61 o                         
  -9   9  10        685.01        559.38         6.25 o                         
  -7   9  10       3545.91       3371.33        32.77 o                         
  -5   9  10        161.85        195.00         2.90 o                         
  -3   9  10       1394.27       1435.98        13.13 o                         
  -1   9  10        144.91        172.32         2.64 o                         
   1   9  10        107.01        118.58         2.09 o                         
   3   9  10        660.89        664.35         7.77 o                         
   5   9  10        213.37        242.61         2.95 o                         
   7   9  10        377.61        323.32         3.98 o                         
   9   9  10        304.07        383.03         5.29 o                         
 -20  10  10         89.56        102.42         1.94 o                         
 -18  10  10          1.17          5.40         0.98 o                         
 -16  10  10         23.00         18.28         1.17 o                         
 -14  10  10        239.88        254.57         3.41 o                         
 -12  10  10        575.52        533.73         6.12 o                         
 -10  10  10          0.09          9.89         1.26 o                         
  -8  10  10        123.63        132.62         2.69 o                         
  -6  10  10        241.34        287.68         4.88 o                         
  -4  10  10        173.53        213.86         4.04 o                         
  -2  10  10       1080.29       1102.08        10.99 o                         
   0  10  10         39.59         41.39         1.36 o                         
   2  10  10        108.39        135.38         1.98 o                         
   4  10  10         61.68         34.80         1.12 o                         
   6  10  10        252.10        226.89         3.36 o                         
 -17  11  10       1068.53       1054.27        14.51 o                         
 -15  11  10        674.05        703.16         8.91 o                         
 -13  11  10        908.39        925.89        10.03 o                         
 -11  11  10        101.13        142.70         2.07 o                         
  -9  11  10        306.45        350.91         4.22 o                         
  -7  11  10          0.80          6.31         0.74 o                         
  -5  11  10       1112.85       1144.70        12.36 o                         
  -3  11  10         38.43         55.67         1.49 o                         
  -1  11  10        204.55        251.87         3.55 o                         
   1  11  10        306.41        334.00         5.48 o                         
   3  11  10        477.74        428.20         5.41 o                         
 -10  12  10        695.96        686.46        10.50 o                         
  -8  12  10        961.84        947.34        22.92 o                         
  -6  12  10        902.58        845.66        11.90 o                         
  -4  12  10         84.12         83.13         2.68 o                         
 -31   1  11         43.43         41.48         1.60 o                         
 -29   1  11          8.51         10.07         1.07 o                         
 -27   1  11       1771.13       1778.95        21.15 o                         
 -25   1  11       1110.75       1110.75        15.15 o                         
 -23   1  11       1295.95       1353.99        13.07 o                         
 -21   1  11        783.18        793.21         7.66 o                         
 -19   1  11       1271.28       1321.42        12.37 o                         
 -17   1  11       2206.87       2378.77        23.12 o                         
 -15   1  11       8989.21       8447.55       103.37 o                         
 -13   1  11        116.99        133.61         2.93 o                         
 -11   1  11       1664.31       1679.42        21.59 o                         
  -9   1  11       1939.84       1811.16        23.16 o                         
  -7   1  11        976.97        791.17         8.78 o                         
  -5   1  11       6141.98       6088.53        70.45 o                         
  -3   1  11       3397.75       3857.86        36.93 o                         
  -1   1  11       4640.90       4394.79        46.12 o                         
   1   1  11       5882.12       6456.24        43.75 o                         
   3   1  11       1221.77       1327.40         8.56 o                         
   5   1  11        120.15         82.14         1.61 o                         
   7   1  11       2445.44       2463.60        20.04 o                         
   9   1  11        602.80        510.35         5.27 o                         
  11   1  11       1986.64       1954.07        19.79 o                         
  13   1  11       1322.53       1328.65        16.29 o                         
  15   1  11       1835.34       1643.05        22.29 o                         
  17   1  11        316.21        331.30         6.06 o                         
 -32   2  11         35.72         49.40         1.54 o                         
 -30   2  11          0.29          3.93         0.94 o                         
 -28   2  11        113.51         95.98         2.89 o                         
 -26   2  11       1555.19       1552.17        18.71 o                         
 -24   2  11       1039.45        996.99        10.77 o                         
 -22   2  11         42.46         66.78         2.12 o                         
 -20   2  11       1941.62       2020.45        19.88 o                         
 -18   2  11       1244.30       1150.25        10.59 o                         
 -16   2  11       9220.30       8417.13        86.49 o                         
 -14   2  11       3858.53       3647.55        42.71 o                         
 -12   2  11       7275.24       7058.35        76.53 o                         
 -10   2  11       3915.68       3709.07        43.51 o                         
  -8   2  11       2531.98       2745.02        34.89 o                         
  -6   2  11      12221.15      10983.75       158.92 o                         
  -4   2  11       7901.82       7977.31        91.59 o                         
  -2   2  11        522.41        533.23        13.48 o                         
   0   2  11       4605.50       4768.88        39.08 o                         
   2   2  11       4710.31       4826.28        29.79 o                         
   4   2  11       1541.59       1602.14        10.18 o                         
   6   2  11       5954.77       5874.35        54.87 o                         
   8   2  11        555.35        511.06         5.01 o                         
  10   2  11         56.00         76.95         2.32 o                         
  12   2  11        151.53        123.06         2.89 o                         
  14   2  11        445.64        460.91         7.01 o                         
  16   2  11        284.60        243.00         3.78 o                         
 -31   3  11        113.50         90.83         2.03 o                         
 -29   3  11        790.36        726.07         9.72 o                         
 -27   3  11         26.31         23.08         1.74 o                         
 -25   3  11        144.99        125.38         2.43 o                         
 -23   3  11       1655.95       1833.93        17.29 o                         
 -21   3  11        326.18        292.46         4.08 o                         
 -19   3  11        757.36        796.39         8.21 o                         
 -17   3  11          0.33          6.04         1.14 o                         
 -15   3  11         47.65         45.58         2.34 o                         
 -13   3  11       7305.13       6814.95        66.94 o                         
 -11   3  11        870.91        867.64        10.15 o                         
  -9   3  11       2093.98       2186.64        23.50 o                         
  -7   3  11          4.98         31.63         1.92 o                         
  -5   3  11        762.38        868.72        12.07 o                         
  -3   3  11         61.78         83.73         3.02 o                         
  -1   3  11        132.94        113.94         2.07 o                         
   1   3  11        770.82        830.01         5.93 o                         
   3   3  11       2062.09       2378.88        15.88 o                         
   5   3  11       1403.58       1366.18        24.34 o                         
   7   3  11        767.46        837.13         7.72 o                         
   9   3  11        194.24        215.41         3.18 o                         
  11   3  11        289.17        291.91         4.41 o                         
  13   3  11         20.69         21.12         1.15 o                         
  15   3  11          1.42          5.10         0.80 o                         
 -30   4  11        372.13        329.29         5.14 o                         
 -28   4  11        130.03        104.48         2.74 o                         
 -26   4  11          1.93          8.76         1.26 o                         
 -24   4  11        507.26        592.62         7.55 o                         
 -22   4  11        237.23        199.71         3.38 o                         
 -20   4  11        209.80        278.34         4.27 o                         
 -18   4  11       5808.15       5643.02        55.75 o                         
 -16   4  11        169.51        162.64         5.21 o                         
 -14   4  11        111.93        131.92         2.60 o                         
 -12   4  11       2655.77       2411.54        22.70 o                         
 -10   4  11       2494.30       2395.58        22.48 o                         
  -8   4  11        546.79        663.11         9.58 o                         
  -6   4  11       1128.88       1187.36        14.21 o                         
  -4   4  11      13197.63      13197.58       137.44 o                         
  -2   4  11      10484.36      10287.76        72.39 o                         
   0   4  11        198.58        208.30         3.21 o                         
   2   4  11       1077.38       1204.83        10.26 o                         
   4   4  11       1675.85       1732.75        25.43 o                         
   6   4  11       1932.51       2053.44        19.13 o                         
   8   4  11       1667.10       1691.62        17.42 o                         
  10   4  11       4190.88       3961.03        49.48 o                         
  12   4  11         84.49         58.67         1.60 o                         
  14   4  11        341.54        331.98         5.17 o                         
 -29   5  11        218.73        196.55         3.19 o                         
 -27   5  11          4.28          9.94         1.05 o                         
 -25   5  11       1480.92       1565.58        17.83 o                         
 -23   5  11         12.17         33.36         1.67 o                         
 -21   5  11         52.80         36.82         1.71 o                         
 -19   5  11        248.15        262.72         3.80 o                         
 -17   5  11        470.33        483.40         7.45 o                         
 -15   5  11       1298.04       1384.33        15.38 o                         
 -13   5  11       3377.70       3149.61        27.03 o                         
 -11   5  11        498.81        490.08         4.71 o                         
  -9   5  11       1460.11       1519.93        13.20 o                         
  -7   5  11         68.28         79.27         1.72 o                         
  -5   5  11        143.87        165.98         2.24 o                         
  -3   5  11        127.78        111.27         1.82 o                         
  -1   5  11       2743.07       2970.99        23.25 o                         
   1   5  11       1668.74       1613.60        13.05 o                         
   3   5  11          5.97          6.92         0.89 o                         
   5   5  11          9.51          6.81         0.88 o                         
   7   5  11        191.82        202.01         2.85 o                         
   9   5  11        207.41        192.45         2.93 o                         
  11   5  11        869.12        928.36        12.15 o                         
  13   5  11        271.31        288.89         4.21 o                         
  15   5  11        577.07        584.92        10.01 o                         
 -28   6  11        142.35        135.15         2.46 o                         
 -26   6  11          6.46          2.98         0.96 o                         
 -24   6  11         39.94         56.64         1.83 o                         
 -22   6  11        323.49        375.09         4.93 o                         
 -20   6  11        224.21        223.96         4.09 o                         
 -18   6  11       2649.53       2789.86        31.14 o                         
 -16   6  11         99.19        127.81         2.68 o                         
 -14   6  11          5.63          6.29         1.26 o                         
 -12   6  11       1574.88       1708.70        15.23 o                         
 -10   6  11        526.90        583.29         5.87 o                         
  -8   6  11       1204.70       1222.39        10.43 o                         
  -6   6  11        811.33        902.26         8.43 o                         
  -4   6  11       1037.42       1013.95         9.33 o                         
  -2   6  11       1114.00       1075.11         9.58 o                         
   0   6  11       3311.91       3260.82        30.21 o                         
   2   6  11        164.55        218.88         2.78 o                         
   4   6  11        384.45        396.04         3.93 o                         
   6   6  11          5.01          9.57         0.80 o                         
   8   6  11          5.38          5.80         0.80 o                         
  10   6  11        696.95        765.66         9.21 o                         
  12   6  11          1.02          2.53         0.77 o                         
 -27   7  11        385.14        408.33         5.97 o                         
 -25   7  11        264.27        317.56         3.68 o                         
 -23   7  11       7804.64       7859.50        80.32 o                         
 -21   7  11        751.09        729.88         8.57 o                         
 -19   7  11        160.01        174.66         4.06 o                         
 -17   7  11        917.20        934.05        10.74 o                         
 -15   7  11        442.03        437.53         5.50 o                         
 -13   7  11      10492.94      10217.73        91.69 o                         
 -11   7  11       2789.23       2589.56        23.99 o                         
  -9   7  11        336.71        293.16         4.30 o                         
  -7   7  11        836.50        930.70         8.77 o                         
  -5   7  11         60.32         51.72         1.69 o                         
  -3   7  11       1607.05       1696.07        15.55 o                         
  -1   7  11       8465.07       7947.32        68.85 o                         
   1   7  11       1799.81       1702.25        15.08 o                         
   3   7  11        685.83        655.54         6.37 o                         
   5   7  11          6.07          7.17         0.89 o                         
   7   7  11         19.50         20.27         1.25 o                         
   9   7  11        147.62        105.19         2.04 o                         
  11   7  11        147.75        140.62         2.56 o                         
 -26   8  11        687.97        712.03         9.86 o                         
 -24   8  11         35.24         37.40         1.36 o                         
 -22   8  11        622.97        591.36         6.82 o                         
 -20   8  11         12.00         19.27         1.13 o                         
 -18   8  11       2032.16       1928.29        21.71 o                         
 -16   8  11        222.64        224.83         3.71 o                         
 -14   8  11        176.80        181.44         3.39 o                         
 -12   8  11         27.31         27.01         1.39 o                         
 -10   8  11          4.44         14.72         1.11 o                         
  -8   8  11       1321.48       1128.64        10.66 o                         
  -6   8  11         35.25         43.38         1.60 o                         
  -4   8  11       3515.29       3317.67        39.23 o                         
  -2   8  11        133.47        137.42         2.48 o                         
   0   8  11       1128.14       1174.37        12.33 o                         
   2   8  11         41.64         45.59         1.69 o                         
   4   8  11         50.12         58.09         1.65 o                         
   6   8  11          6.15          7.37         0.74 o                         
   8   8  11        301.00        274.70         3.59 o                         
  10   8  11        491.55        449.32         5.98 o                         
 -23   9  11        156.96        174.99         2.44 o                         
 -21   9  11         60.67         57.19         1.53 o                         
 -19   9  11         60.15         74.65         1.84 o                         
 -17   9  11        548.24        520.10         6.32 o                         
 -15   9  11        166.53        146.97         2.69 o                         
 -13   9  11       2492.01       2413.67        24.32 o                         
 -11   9  11        309.42        333.94         4.10 o                         
  -9   9  11        240.69        218.66         3.13 o                         
  -7   9  11        538.71        519.40         5.80 o                         
  -5   9  11          2.87         10.91         0.89 o                         
  -3   9  11         93.86         75.40         1.93 o                         
  -1   9  11        458.02        400.23         5.45 o                         
   1   9  11        139.29        121.72         2.47 o                         
   3   9  11        101.48        122.79         1.94 o                         
   5   9  11         61.26         70.79         1.53 o                         
   7   9  11        389.15        406.07         5.26 o                         
 -20  10  11         44.67         43.45         1.39 o                         
 -18  10  11        488.69        541.43         6.60 o                         
 -16  10  11         12.47         10.98         0.90 o                         
 -14  10  11        339.97        307.10         3.86 o                         
 -12  10  11         75.94         65.66         1.78 o                         
 -10  10  11         49.40         34.15         1.77 o                         
  -8  10  11       2177.73       2113.61        23.48 o                         
  -6  10  11         23.26         35.11         1.43 o                         
  -4  10  11       1251.09       1314.42        14.96 o                         
  -2  10  11        184.13        181.69         2.65 o                         
   0  10  11        233.54        202.83         2.65 o                         
   2  10  11         60.70         73.30         1.56 o                         
   4  10  11         14.45         14.76         0.95 o                         
 -17  11  11         15.60         15.08         1.22 o                         
 -15  11  11         54.73         73.05         1.55 o                         
 -13  11  11       1835.88       1816.42        18.96 o                         
 -11  11  11        777.75        729.18         8.50 o                         
  -9  11  11       1121.34       1113.39        14.24 o                         
  -7  11  11        256.79        283.77         4.93 o                         
  -5  11  11          0.76          3.77         0.86 o                         
  -3  11  11        319.32        346.41         4.53 o                         
  -1  11  11        752.17        689.87         8.45 o                         
   1  11  11         10.72         15.95         1.02 o                         
 -32   0  12        742.37        743.53        14.72 o                         
 -30   0  12        262.22        252.48         6.38 o                         
 -28   0  12        667.01        822.27        14.77 o                         
 -26   0  12        693.29        651.78        11.99 o                         
 -24   0  12        100.82         97.42         3.12 o                         
 -22   0  12       2769.77       2945.26        37.35 o                         
 -20   0  12        704.90        700.22        10.05 o                         
 -18   0  12        148.55        194.83         4.29 o                         
 -16   0  12       9671.50       9736.00       137.16 o                         
 -14   0  12        881.53        895.68        27.14 o                         
 -10   0  12       2697.85       3332.75        63.53 o                         
  -8   0  12        111.32        201.77         6.19 o                         
  -6   0  12       1948.94       2231.71        36.10 o                         
  -4   0  12        231.16        172.25         8.47 o                         
  -2   0  12        651.31       1012.98        34.77 o                         
   0   0  12       9968.15       9984.73        86.11 o                         
   2   0  12       2130.35       1838.33        16.66 o                         
   4   0  12        352.94        347.09         4.10 o                         
   6   0  12       2220.10       2143.79        20.76 o                         
   8   0  12       1776.26       1620.22        18.52 o                         
  10   0  12       6429.16       6470.83       112.44 o                         
  12   0  12        608.99        588.89        10.71 o                         
  14   0  12       1114.56       1149.83        19.32 o                         
  16   0  12        756.12        660.13        33.68 o                         
 -31   1  12        601.92        585.51         9.35 o                         
 -29   1  12         31.01         41.88         1.76 o                         
 -27   1  12         85.56         77.38         2.50 o                         
 -25   1  12         13.18         18.26         1.36 o                         
 -23   1  12        684.32        617.18         6.82 o                         
 -21   1  12        121.21        126.75         2.81 o                         
 -19   1  12        222.74        148.16         3.52 o                         
 -17   1  12         60.16         65.30         1.73 o                         
 -15   1  12         34.21         56.23         2.27 o                         
 -13   1  12       1671.29       1631.69        21.07 o                         
 -11   1  12       5746.66       6228.42        71.70 o                         
  -9   1  12        360.27        303.64         4.61 o                         
  -7   1  12         71.81         85.15         3.68 o                         
  -5   1  12        221.25        234.45         4.66 o                         
  -3   1  12       3240.04       3474.41        38.86 o                         
  -1   1  12        307.53        352.50         2.92 o                         
   1   1  12       1652.41       1691.98        10.88 o                         
   3   1  12       2069.44       2216.96        14.59 o                         
   5   1  12       9015.44       8803.10        62.22 o                         
   7   1  12        162.62        236.11         2.63 o                         
   9   1  12        926.47        961.75         9.79 o                         
  11   1  12        313.90        329.02         4.79 o                         
  13   1  12         12.58          8.02         0.81 o                         
  15   1  12         34.94         35.54         1.28 o                         
 -32   2  12         10.95         11.82         0.96 o                         
 -30   2  12        201.16        176.32         3.43 o                         
 -28   2  12       1631.31       1663.03        23.17 o                         
 -26   2  12         67.47         41.70         1.84 o                         
 -24   2  12         16.64         17.50         1.15 o                         
 -22   2  12        104.40        127.77         2.64 o                         
 -20   2  12        333.64        282.03         4.05 o                         
 -18   2  12       1766.54       1771.88        16.81 o                         
 -16   2  12         84.38         98.05         1.95 o                         
 -14   2  12        103.07        147.66         2.78 o                         
 -12   2  12       1357.58       1442.92        17.90 o                         
 -10   2  12        472.43        647.77         8.36 o                         
  -8   2  12       1362.42       1508.56        17.56 o                         
  -6   2  12       5027.63       5441.02        81.38 o                         
  -4   2  12        385.96        417.26         7.99 o                         
  -2   2  12       4088.76       4364.84        30.49 o                         
   0   2  12       4775.99       4996.98        32.61 o                         
   2   2  12         43.61         71.07         1.27 o                         
   4   2  12       1810.96       1880.09        16.67 o                         
   6   2  12        705.62        723.15         6.01 o                         
   8   2  12        454.21        480.51         5.27 o                         
  10   2  12        598.60        633.42         7.77 o                         
  12   2  12        423.83        402.37         5.90 o                         
  14   2  12       1127.84        970.76        13.37 o                         
 -31   3  12        439.46        399.58         5.90 o                         
 -29   3  12        204.63        221.94         4.01 o                         
 -27   3  12          2.67          3.32         1.13 o                         
 -25   3  12        782.85        822.82         8.55 o                         
 -23   3  12       5746.34       5899.24        60.81 o                         
 -21   3  12        213.02        237.03         4.10 o                         
 -19   3  12       1386.26       1329.82        12.95 o                         
 -17   3  12       2504.94       2544.31        24.61 o                         
 -15   3  12        143.65        143.15         2.49 o                         
 -13   3  12        117.00        101.16         2.20 o                         
 -11   3  12        274.47        290.24         4.53 o                         
  -9   3  12       9087.65       8673.30        94.14 o                         
  -7   3  12       2219.82       2092.58        29.34 o                         
  -5   3  12       6278.12       6215.36        50.56 o                         
  -3   3  12        262.34        397.28         3.41 o                         
  -1   3  12       2376.49       2696.98        17.65 o                         
   1   3  12        515.84        643.91         4.80 o                         
   3   3  12       2747.83       2776.80        24.17 o                         
   5   3  12       7125.20       6753.80        54.08 o                         
   7   3  12        174.91        188.35         2.66 o                         
   9   3  12       1066.76        929.66        10.94 o                         
  11   3  12          2.89          7.25         0.93 o                         
  13   3  12       1200.73       1120.25        14.24 o                         
  15   3  12        847.62        864.12        14.43 o                         
 -30   4  12        257.10        280.61         4.47 o                         
 -28   4  12        528.51        577.42         8.64 o                         
 -26   4  12        335.01        350.19         4.93 o                         
 -24   4  12         30.77         33.94         1.59 o                         
 -22   4  12       1402.43       1494.94        15.60 o                         
 -20   4  12         40.16         45.17         2.34 o                         
 -18   4  12        921.98       1049.66        11.55 o                         
 -16   4  12        940.98        877.47        10.30 o                         
 -14   4  12         55.07         67.09         1.77 o                         
 -12   4  12       7161.04       7037.08        53.96 o                         
 -10   4  12       1054.16       1078.20         8.81 o                         
  -8   4  12       2424.30       2435.22        18.84 o                         
  -6   4  12          8.28         15.40         1.17 o                         
  -4   4  12         13.83         16.83         0.92 o                         
  -2   4  12        201.24        221.91         2.64 o                         
   0   4  12       2966.55       3222.21        25.87 o                         
   2   4  12       1418.17       1393.92        13.06 o                         
   4   4  12         49.02         69.92         1.50 o                         
   6   4  12        668.51        695.72         6.75 o                         
   8   4  12          1.74          5.71         0.96 o                         
  10   4  12          0.43          4.22         0.76 o                         
  12   4  12        252.99        253.45         3.88 o                         
  14   4  12         22.10         20.34         1.22 o                         
 -29   5  12        259.76        279.11         4.47 o                         
 -27   5  12        258.59        212.09         3.18 o                         
 -25   5  12         21.07         24.69         1.46 o                         
 -23   5  12       1132.17       1156.46        12.79 o                         
 -21   5  12       1242.99       1253.65        13.95 o                         
 -19   5  12       5727.43       5604.31        64.83 o                         
 -17   5  12        235.83        256.03         4.35 o                         
 -15   5  12       6039.74       6004.20        56.63 o                         
 -13   5  12       3996.02       3855.70        32.90 o                         
 -11   5  12      15869.93      14303.80       108.60 o                         
  -9   5  12       4108.57       4102.00        30.85 o                         
  -7   5  12        250.20        329.91         3.37 o                         
  -5   5  12        325.81        390.30         3.76 o                         
  -3   5  12       1816.58       1878.96        15.44 o                         
  -1   5  12       4565.12       4451.83        39.44 o                         
   1   5  12         90.40        143.09         2.17 o                         
   3   5  12        694.14        775.31         6.99 o                         
   5   5  12        695.73        673.04         6.59 o                         
   7   5  12         10.17          9.74         0.88 o                         
   9   5  12        528.60        548.36         7.08 o                         
  11   5  12          6.10         11.87         0.90 o                         
  13   5  12         65.28         55.00         1.60 o                         
 -28   6  12        788.89        794.35        10.22 o                         
 -26   6  12         33.39         37.76         1.35 o                         
 -24   6  12        442.89        422.71         5.19 o                         
 -22   6  12        510.20        539.30         7.44 o                         
 -20   6  12       2681.03       2583.26        30.59 o                         
 -18   6  12        187.74        169.03         3.43 o                         
 -16   6  12         64.13         46.43         1.94 o                         
 -14   6  12        183.00        173.15         3.03 o                         
 -12   6  12       2075.06       1938.90        17.15 o                         
 -10   6  12         70.58         98.15         2.02 o                         
  -8   6  12        446.54        437.33         4.26 o                         
  -6   6  12        846.02        803.07         7.95 o                         
  -4   6  12       1005.80        961.34        10.85 o                         
  -2   6  12        205.96        210.09         3.44 o                         
   0   6  12       2910.83       2989.29        24.81 o                         
   2   6  12       1273.41       1420.66        12.37 o                         
   4   6  12          6.66         12.78         0.81 o                         
   6   6  12         76.75        112.14         2.48 o                         
   8   6  12         57.13         66.49         1.59 o                         
  10   6  12        262.44        260.42         4.23 o                         
  12   6  12       1727.50       1612.36        24.37 o                         
 -27   7  12          9.15          9.53         0.77 o                         
 -25   7  12        161.29        174.15         2.39 o                         
 -23   7  12         10.49          9.29         0.93 o                         
 -21   7  12         68.96         82.44         2.16 o                         
 -19   7  12         96.86         89.57         2.05 o                         
 -17   7  12        155.89        158.71         3.29 o                         
 -15   7  12        184.77        153.43         2.81 o                         
 -13   7  12        165.07        202.26         2.83 o                         
 -11   7  12        378.78        477.57         5.08 o                         
  -9   7  12        513.06        469.62         4.77 o                         
  -7   7  12        470.93        576.27         5.43 o                         
  -5   7  12        427.39        377.89         4.32 o                         
  -3   7  12         49.42         86.62         1.91 o                         
  -1   7  12        562.17        582.64         5.79 o                         
   1   7  12        692.39        749.92         8.22 o                         
   3   7  12         37.18         34.61         1.39 o                         
   5   7  12         98.39         89.04         2.05 o                         
   7   7  12        231.95        268.58         4.35 o                         
   9   7  12         56.94         64.47         1.73 o                         
  11   7  12         21.16         19.25         1.12 o                         
 -26   8  12        684.91        696.86        14.43 o                         
 -24   8  12        230.32        215.81         2.76 o                         
 -22   8  12         16.59         22.19         1.05 o                         
 -20   8  12        597.31        713.66         7.46 o                         
 -18   8  12         12.25         15.72         1.27 o                         
 -16   8  12        165.72        157.80         2.78 o                         
 -14   8  12        215.07        179.72         2.90 o                         
 -12   8  12         82.68        119.74         2.79 o                         
 -10   8  12        227.02        208.33         3.29 o                         
  -8   8  12         26.76         25.74         1.31 o                         
  -6   8  12       1113.95       1042.95        10.45 o                         
  -4   8  12        344.67        351.60         4.28 o                         
  -2   8  12         30.68         33.75         1.46 o                         
   0   8  12        567.46        559.20         6.73 o                         
   2   8  12       2300.90       2390.11        30.21 o                         
   4   8  12          3.39          8.98         0.86 o                         
   6   8  12         23.87         30.39         1.24 o                         
   8   8  12        277.12        267.26         3.85 o                         
 -23   9  12         17.03         17.93         1.26 o                         
 -21   9  12        818.43        870.19         9.53 o                         
 -19   9  12       1944.94       2107.16        21.09 o                         
 -17   9  12        352.27        344.99         4.47 o                         
 -15   9  12          5.60         19.90         1.76 o                         
 -13   9  12         46.59         33.14         1.60 o                         
 -11   9  12       1624.21       1716.50        16.80 o                         
  -9   9  12       2549.08       2568.60        25.72 o                         
  -7   9  12        921.60        910.12         9.84 o                         
  -5   9  12        259.33        244.94         3.29 o                         
  -3   9  12         53.48         39.18         1.65 o                         
  -1   9  12         91.00        106.11         1.89 o                         
   1   9  12         93.31         97.23         2.16 o                         
   3   9  12       2717.71       2823.13        27.83 o                         
   5   9  12        686.09        680.39         8.32 o                         
   7   9  12        124.01        177.12         3.24 o                         
 -20  10  12         36.24         34.48         1.21 o                         
 -18  10  12       1019.11       1033.43        12.42 o                         
 -16  10  12        194.20        172.30         2.86 o                         
 -14  10  12        207.86        223.43         3.10 o                         
 -12  10  12        226.70        268.98         3.53 o                         
 -10  10  12          5.70          3.49         0.75 o                         
  -8  10  12          3.68          7.48         0.82 o                         
  -6  10  12         95.86        118.39         2.33 o                         
  -4  10  12         49.29         42.59         1.53 o                         
  -2  10  12        309.27        290.80         3.43 o                         
   0  10  12        541.20        565.45         6.42 o                         
   2  10  12        165.41        142.02         2.05 o                         
   4  10  12         57.56         69.58         2.42 o                         
 -15  11  12        208.34        190.10         3.28 o                         
 -13  11  12         81.08         66.09         1.36 o                         
 -11  11  12         20.92         24.65         1.03 o                         
  -9  11  12       3339.48       3436.68        37.17 o                         
  -7  11  12         33.67         28.15         1.31 o                         
  -5  11  12         21.17         38.53         1.65 o                         
  -3  11  12         65.88         70.86         1.69 o                         
  -1  11  12        957.16       1032.55        14.16 o                         
 -31   1  13          2.15          4.38         0.85 o                         
 -29   1  13       1464.85       1501.27        19.09 o                         
 -27   1  13       1191.92       1162.51        14.25 o                         
 -25   1  13          8.55         14.47         1.30 o                         
 -23   1  13         19.02         26.59         1.36 o                         
 -21   1  13       1862.83       1968.54        20.36 o                         
 -19   1  13        685.16        682.21         6.95 o                         
 -17   1  13       5964.31       5847.11        47.68 o                         
 -15   1  13        914.03        875.99         8.45 o                         
 -13   1  13        329.73        333.27         3.80 o                         
 -11   1  13       1326.57       1333.28        15.71 o                         
  -9   1  13        488.23        521.70         9.42 o                         
  -7   1  13      13382.95      13625.24       268.03 o                         
  -5   1  13       1002.01       1099.53        10.79 o                         
  -3   1  13        129.10        116.90         1.60 o                         
  -1   1  13       1649.57       1780.75        10.85 o                         
   1   1  13          7.86          6.14         0.67 o                         
   3   1  13       2996.74       3139.39        21.86 o                         
   5   1  13       4159.36       4433.05        29.61 o                         
   7   1  13       1030.07       1030.16         8.83 o                         
   9   1  13       1795.30       1791.65        20.11 o                         
  11   1  13         62.40         74.14         1.96 o                         
  13   1  13         60.11         51.41         1.49 o                         
 -32   2  13         89.04         81.42         1.69 o                         
 -30   2  13        252.47        251.77         4.41 o                         
 -28   2  13        810.53        815.51         9.63 o                         
 -26   2  13        727.12        681.40         7.90 o                         
 -24   2  13         20.91         23.02         1.23 o                         
 -22   2  13       4218.10       4354.83        41.30 o                         
 -20   2  13       1707.97       1744.82        17.34 o                         
 -18   2  13        818.83        782.10         7.47 o                         
 -16   2  13         91.87         48.35         2.01 o                         
 -14   2  13        124.02         92.41         1.92 o                         
 -12   2  13       2481.42       2553.71        22.16 o                         
 -10   2  13         79.63         75.35         1.82 o                         
  -8   2  13       5708.16       5969.74        71.09 o                         
  -6   2  13         25.47         58.39         1.56 o                         
  -4   2  13         63.52         72.28         1.40 o                         
  -2   2  13       5187.40       4973.32        31.78 o                         
   0   2  13       1129.94       1189.22         7.97 o                         
   2   2  13       6069.15       5992.72        56.36 o                         
   4   2  13        449.17        466.59         3.85 o                         
   6   2  13         29.57         42.95         1.35 o                         
   8   2  13         31.75         34.46         1.45 o                         
  10   2  13       1184.41       1145.31        18.49 o                         
  12   2  13        468.57        446.21         6.67 o                         
  14   2  13        155.30        144.95         2.50 o                         
 -31   3  13         41.08         39.18         1.68 o                         
 -29   3  13        696.11        590.86        10.71 o                         
 -27   3  13         10.13         12.56         1.36 o                         
 -25   3  13       2336.23       2232.05        22.43 o                         
 -23   3  13        104.66        106.70         2.39 o                         
 -21   3  13       1050.14       1065.86        11.44 o                         
 -19   3  13        358.04        372.06         5.27 o                         
 -17   3  13        157.37        175.65         3.02 o                         
 -15   3  13          6.99         35.52         1.61 o                         
 -13   3  13         86.92         59.92         1.64 o                         
 -11   3  13       2531.03       2252.60        18.43 o                         
  -9   3  13        557.57        557.27         4.95 o                         
  -7   3  13          5.81         14.97         1.06 o                         
  -5   3  13         11.09         35.20         1.06 o                         
  -3   3  13       2238.68       2352.89        15.15 o                         
  -1   3  13         32.62         17.51         0.88 o                         
   1   3  13       5069.30       4738.03        52.83 o                         
   3   3  13         69.43        107.12         1.60 o                         
   5   3  13       1251.83       1174.91        10.32 o                         
   7   3  13         24.80         16.55         1.31 o                         
   9   3  13         60.11         88.91         2.18 o                         
  11   3  13          2.10          3.15         0.66 o                         
  13   3  13         67.79         64.84         1.59 o                         
 -30   4  13        132.38        137.64         2.44 o                         
 -28   4  13       2005.87       1992.52        29.53 o                         
 -26   4  13         77.54         88.19         2.26 o                         
 -24   4  13        834.29        889.21        10.61 o                         
 -22   4  13         13.21         21.34         1.32 o                         
 -20   4  13        192.38        269.94         4.02 o                         
 -18   4  13        285.11        274.55         4.06 o                         
 -16   4  13       2510.61       2865.46        25.56 o                         
 -14   4  13       2606.58       2930.15        22.97 o                         
 -12   4  13        119.91         78.37         1.75 o                         
 -10   4  13         14.37         29.64         3.96 o                         
  -8   4  13       1140.89       1349.69        10.44 o                         
  -6   4  13        443.35        516.46         4.83 o                         
  -4   4  13        700.90        757.73         6.34 o                         
  -2   4  13       1265.34       1110.90         9.50 o                         
   0   4  13       2305.51       2382.34        19.97 o                         
   2   4  13       1022.23       1076.88         9.00 o                         
   4   4  13       1081.25       1262.21        12.88 o                         
   6   4  13        146.99        149.17         2.28 o                         
   8   4  13         44.94         21.28         2.54 o                         
  10   4  13        151.71        178.30         2.88 o                         
  12   4  13         30.83         26.37         1.15 o                         
 -29   5  13        679.00        622.59         9.76 o                         
 -27   5  13        166.77        187.00         2.62 o                         
 -25   5  13          7.06         12.89         1.08 o                         
 -23   5  13        183.46        142.06         2.68 o                         
 -21   5  13       3061.62       2969.63        41.60 o                         
 -19   5  13        344.34        385.53         5.22 o                         
 -17   5  13       6687.93       6410.56        65.99 o                         
 -15   5  13         64.43         51.23         1.86 o                         
 -13   5  13        130.58        143.27         2.19 o                         
 -11   5  13        322.72        303.60         3.24 o                         
  -9   5  13         59.11         60.01         1.68 o                         
  -7   5  13       2298.31       2456.54        18.41 o                         
  -5   5  13        251.25        296.26         3.09 o                         
  -3   5  13       2211.34       2041.93        23.76 o                         
  -1   5  13        834.81        649.01         6.32 o                         
   1   5  13        507.97        469.87         4.43 o                         
   3   5  13          0.22          5.86         1.03 o                         
   5   5  13       2056.57       2145.46        23.90 o                         
   7   5  13       1448.86       1379.27        17.65 o                         
   9   5  13        722.70        774.34        10.25 o                         
  11   5  13        434.97        427.49         7.42 o                         
 -28   6  13         31.87         30.35         1.34 o                         
 -26   6  13        877.59        896.11         8.88 o                         
 -24   6  13          4.49          9.22         1.06 o                         
 -22   6  13        758.41        686.87         8.04 o                         
 -20   6  13       1065.99       1122.49        18.26 o                         
 -18   6  13        612.41        647.42         7.45 o                         
 -16   6  13        818.36        963.59         9.58 o                         
 -14   6  13        334.50        296.26         3.72 o                         
 -12   6  13          2.07         11.87         1.13 o                         
 -10   6  13        114.67        120.28         2.13 o                         
  -8   6  13        104.87         97.93         2.43 o                         
  -6   6  13       2797.23       2655.75        22.14 o                         
  -4   6  13       1217.04       1319.27        11.84 o                         
  -2   6  13         39.05         24.18         1.26 o                         
   0   6  13       1265.25       1255.39        11.31 o                         
   2   6  13        290.43        223.63         2.90 o                         
   4   6  13         14.17         21.05         1.33 o                         
   6   6  13          3.70          2.60         0.63 o                         
   8   6  13         64.09         72.18         1.54 o                         
  10   6  13        146.39        136.28         4.56 o                         
 -27   7  13         28.30         34.71         1.20 o                         
 -25   7  13        104.94        126.28         2.15 o                         
 -23   7  13        193.88        161.76         2.36 o                         
 -21   7  13        493.19        533.58         6.29 o                         
 -19   7  13        320.26        357.69         4.34 o                         
 -17   7  13       1564.60       1603.21        16.50 o                         
 -15   7  13        601.54        545.51         6.58 o                         
 -13   7  13          4.60         12.87         0.90 o                         
 -11   7  13       1660.57       1714.73        15.09 o                         
  -9   7  13        696.25        731.88         6.85 o                         
  -7   7  13         72.00         74.40         1.76 o                         
  -5   7  13       9831.81       9490.57        85.16 o                         
  -3   7  13       2243.90       2253.31        23.52 o                         
  -1   7  13          4.23         16.65         1.07 o                         
   1   7  13         99.29         90.01         1.97 o                         
   3   7  13         70.02         29.71         1.59 o                         
   5   7  13        848.42        898.82        10.54 o                         
   7   7  13       2003.33       1946.68        23.03 o                         
   9   7  13        849.63        729.89        10.07 o                         
 -24   8  13        235.77        213.89         2.88 o                         
 -22   8  13        180.80        165.40         2.34 o                         
 -20   8  13         95.19         74.54         1.65 o                         
 -18   8  13         26.03         25.98         1.67 o                         
 -16   8  13         93.91        109.46         2.48 o                         
 -14   8  13       1426.34       1454.46        15.02 o                         
 -12   8  13          2.03          3.86         0.91 o                         
 -10   8  13        267.34        277.54         3.47 o                         
  -8   8  13         42.89         36.52         1.77 o                         
  -6   8  13         44.50         53.30         1.89 o                         
  -4   8  13        623.24        611.38         7.22 o                         
  -2   8  13        353.95        375.35         5.07 o                         
   0   8  13         97.27        116.61         2.63 o                         
   2   8  13         15.80         31.44         1.20 o                         
   4   8  13         89.66         68.51         1.57 o                         
   6   8  13        187.66        160.90         2.76 o                         
 -23   9  13          0.09         -0.21         0.88 o                         
 -21   9  13         39.22         48.34         1.49 o                         
 -19   9  13          4.97         10.20         0.84 o                         
 -17   9  13        413.55        452.37         5.22 o                         
 -15   9  13       1124.08       1111.31        11.08 o                         
 -13   9  13        131.18        125.50         2.65 o                         
 -11   9  13        311.22        332.09         5.05 o                         
  -9   9  13        330.85        325.36         5.32 o                         
  -7   9  13        567.74        577.45         9.17 o                         
  -5   9  13        138.16        141.93         2.68 o                         
  -3   9  13          1.07          6.54         0.92 o                         
  -1   9  13        824.04        876.14         9.18 o                         
   1   9  13          0.56          3.40         0.67 o                         
   3   9  13          7.31          7.24         0.96 o                         
   5   9  13       1132.51       1100.08        16.33 o                         
 -20  10  13          0.39          1.39         1.03 o                         
 -18  10  13        150.32        118.90         2.16 o                         
 -16  10  13        515.54        503.42         6.08 o                         
 -14  10  13       4285.32       4169.54        47.83 o                         
 -12  10  13         67.51         77.72         1.85 o                         
 -10  10  13        218.63        205.28         2.77 o                         
  -8  10  13        131.54        106.57         2.04 o                         
  -6  10  13        251.04        317.23         4.20 o                         
  -4  10  13        636.79        670.74         8.42 o                         
  -2  10  13        992.24        969.83        13.15 o                         
   0  10  13        289.51        266.42         3.49 o                         
   2  10  13          4.37          9.27         0.97 o                         
 -13  11  13        227.53        227.94         3.69 o                         
 -11  11  13        579.65        607.78         7.62 o                         
  -9  11  13        224.03        265.77         3.96 o                         
  -7  11  13         99.86         80.83         1.65 o                         
  -5  11  13        956.75        867.76        11.15 o                         
 -32   0  14        114.17        128.31         2.98 o                         
 -30   0  14        356.84        390.58         7.56 o                         
 -28   0  14         80.21         84.98         3.63 o                         
 -26   0  14         79.88         84.61         3.67 o                         
 -24   0  14         83.19         64.94         2.76 o                         
 -22   0  14       3939.75       3685.19        54.30 o                         
 -20   0  14      12775.83      11288.43       137.97 o                         
 -18   0  14       2497.06       2945.53        34.69 o                         
 -16   0  14         49.48         52.83         2.21 o                         
 -14   0  14        127.86        167.50         2.92 o                         
 -12   0  14       5043.21       5039.38        55.01 o                         
 -10   0  14        514.86        384.65         4.71 o                         
  -8   0  14        943.03        866.66         9.11 o                         
  -6   0  14        307.61        262.61         3.81 o                         
  -4   0  14         11.40         14.38         1.21 o                         
  -2   0  14        223.77        221.15         3.64 o                         
   0   0  14       2938.77       3090.46        26.45 o                         
   2   0  14        159.67        180.56         2.87 o                         
   4   0  14       2832.71       2851.60        27.30 o                         
   6   0  14        182.36        198.68         3.46 o                         
   8   0  14       1859.41       1811.41        24.85 o                         
  10   0  14       1413.37       1323.62        23.33 o                         
  12   0  14        290.03        316.75         6.78 o                         
 -31   1  14        112.41        118.50         2.06 o                         
 -29   1  14        197.12        154.05         2.70 o                         
 -27   1  14         58.55         60.25         1.87 o                         
 -25   1  14        593.62        618.78         7.73 o                         
 -23   1  14        194.89        184.30         3.02 o                         
 -21   1  14        336.14        357.58         4.36 o                         
 -19   1  14       1260.23       1321.66        11.97 o                         
 -17   1  14       2215.84       2238.69        17.72 o                         
 -15   1  14        996.23       1166.76         9.88 o                         
 -13   1  14       1523.62       1727.16        13.90 o                         
 -11   1  14         20.10         33.01         1.26 o                         
  -9   1  14        197.74        227.16         2.36 o                         
  -7   1  14       4077.08       4058.21        25.61 o                         
  -5   1  14        877.63        965.28         6.76 o                         
  -3   1  14       1246.10       1433.89         9.33 o                         
  -1   1  14        783.67        752.93         5.32 o                         
   1   1  14       1542.36       1744.24        11.90 o                         
   3   1  14       4271.69       4191.31        28.06 o                         
   5   1  14         50.87         47.49         1.24 o                         
   7   1  14        404.30        402.18         4.59 o                         
   9   1  14       1343.22       1377.67        17.36 o                         
  11   1  14         25.51         21.32         1.22 o                         
  13   1  14         50.50         68.66         1.92 o                         
 -32   2  14        172.32        152.82         3.18 o                         
 -30   2  14        141.23        135.81         3.24 o                         
 -28   2  14        282.93        257.77         3.71 o                         
 -26   2  14       1268.85       1216.85        13.98 o                         
 -24   2  14        827.72        752.46         8.40 o                         
 -22   2  14       2603.08       2764.42        26.51 o                         
 -20   2  14         10.57         21.93         1.18 o                         
 -18   2  14        347.70        408.37         4.60 o                         
 -16   2  14        144.39        179.20         2.59 o                         
 -14   2  14       1259.02       1395.65        12.10 o                         
 -12   2  14        198.65        196.54         2.42 o                         
 -10   2  14        174.68        161.17         2.22 o                         
  -8   2  14       8855.28       8781.13        56.75 o                         
  -6   2  14        566.62        494.62         4.35 o                         
  -4   2  14        732.56        758.84         5.42 o                         
  -2   2  14       3099.41       3099.54        20.78 o                         
   0   2  14       1251.23       1182.03         9.77 o                         
   2   2  14       1050.73       1005.57         6.97 o                         
   4   2  14         99.50         96.97         1.52 o                         
   6   2  14        112.91        101.97         1.85 o                         
   8   2  14          0.44          2.60         0.98 o                         
  10   2  14         20.08         32.23         1.41 o                         
  12   2  14         26.85         29.65         1.17 o                         
 -31   3  14         86.29        106.03         1.98 o                         
 -29   3  14        309.62        353.33         5.65 o                         
 -27   3  14        226.81        239.40         4.13 o                         
 -25   3  14       2244.88       2262.39        22.74 o                         
 -23   3  14        313.49        246.12         3.52 o                         
 -21   3  14        137.21        122.45         2.46 o                         
 -19   3  14       1500.83       1506.87        14.82 o                         
 -17   3  14        946.03       1005.74         9.67 o                         
 -15   3  14        101.93         79.71         2.02 o                         
 -13   3  14        757.30        723.39         7.03 o                         
 -11   3  14       2181.85       2312.62        17.76 o                         
  -9   3  14       1253.35       1279.77         9.54 o                         
  -7   3  14        153.17        202.37         2.35 o                         
  -5   3  14         29.40         32.58         1.06 o                         
  -3   3  14       5983.79       6488.87        43.92 o                         
  -1   3  14       3027.04       3061.90        21.22 o                         
   1   3  14       1948.81       1718.43        11.92 o                         
   3   3  14        323.26        325.04         3.14 o                         
   5   3  14        272.73        238.91         2.98 o                         
   7   3  14          8.57         14.77         1.11 o                         
   9   3  14       1889.76       1884.71        29.60 o                         
  11   3  14       2365.80       2393.72        29.45 o                         
 -30   4  14         19.17         29.03         1.25 o                         
 -28   4  14         96.44        107.72         2.31 o                         
 -26   4  14         34.86         37.81         1.76 o                         
 -24   4  14         99.71         80.04         1.91 o                         
 -22   4  14        702.26        708.11         8.47 o                         
 -20   4  14        140.14        136.09         2.43 o                         
 -18   4  14         26.87         42.67         1.90 o                         
 -16   4  14        141.72        131.21         2.59 o                         
 -14   4  14        298.90        257.15         3.20 o                         
 -12   4  14         79.37         84.39         2.36 o                         
 -10   4  14        122.95        156.63         2.04 o                         
  -8   4  14        547.65        469.08         4.08 o                         
  -6   4  14        154.25        148.10         1.95 o                         
  -4   4  14       1515.56       1572.40        15.62 o                         
  -2   4  14         74.18         88.85         1.76 o                         
   0   4  14       1347.39       1382.12        12.35 o                         
   2   4  14         17.68         75.27         1.54 o                         
   4   4  14        149.28        147.95         2.29 o                         
   6   4  14          2.96          5.92         0.79 o                         
   8   4  14        428.70        414.23         5.48 o                         
  10   4  14          3.44          5.02         0.64 o                         
 -29   5  14         93.60         90.58         1.82 o                         
 -27   5  14        219.32        203.88         2.91 o                         
 -25   5  14        161.07        167.65         2.56 o                         
 -23   5  14       2193.54       2195.22        23.21 o                         
 -21   5  14         53.34         41.35         1.85 o                         
 -19   5  14       1033.48        943.96         9.80 o                         
 -17   5  14         87.58        107.01         2.10 o                         
 -15   5  14          2.56         10.00         0.93 o                         
 -13   5  14        354.97        384.47         4.40 o                         
 -11   5  14       4329.97       4302.61        63.48 o                         
  -9   5  14       4788.67       4590.21        38.84 o                         
  -7   5  14        294.32        317.04         3.78 o                         
  -5   5  14       1131.89       1096.19         9.37 o                         
  -3   5  14       2035.23       2123.90        18.49 o                         
  -1   5  14        473.02        497.79         5.05 o                         
   1   5  14          2.98          7.12         0.80 o                         
   3   5  14         15.02         32.45         1.42 o                         
   5   5  14        170.04        204.25         3.72 o                         
   7   5  14        232.17        222.82         3.19 o                         
   9   5  14        649.41        620.11         8.13 o                         
 -28   6  14         95.02         88.19         1.90 o                         
 -26   6  14          0.13          3.11         0.67 o                         
 -24   6  14          3.23          4.65         0.76 o                         
 -22   6  14       2759.26       2558.32        26.99 o                         
 -20   6  14        261.04        317.77         3.96 o                         
 -18   6  14        851.26        835.81         9.34 o                         
 -16   6  14         16.59         16.66         1.06 o                         
 -14   6  14        435.89        422.36         4.84 o                         
 -12   6  14        130.31        155.28         3.11 o                         
 -10   6  14       2117.58       1967.85        16.72 o                         
  -8   6  14       9917.13       9227.29        72.34 o                         
  -6   6  14        248.48        273.26         3.24 o                         
  -4   6  14        948.36        877.21         8.48 o                         
  -2   6  14        281.92        294.49         3.49 o                         
   0   6  14       2613.63       2451.16        22.54 o                         
   2   6  14        426.60        455.00         5.54 o                         
   4   6  14        349.01        352.17         4.35 o                         
   6   6  14        188.75        169.26         2.41 o                         
   8   6  14         40.66         38.56         1.49 o                         
 -27   7  14          0.28          1.16         0.76 o                         
 -25   7  14        135.98        115.53         1.80 o                         
 -23   7  14         82.10         58.39         1.48 o                         
 -21   7  14         17.25         19.46         1.03 o                         
 -19   7  14        332.18        242.04         3.39 o                         
 -17   7  14        470.66        435.24         5.25 o                         
 -15   7  14        185.49        192.24         2.87 o                         
 -13   7  14        498.58        537.99         6.07 o                         
 -11   7  14          5.53         17.97         1.10 o                         
  -9   7  14         99.65         93.40         2.48 o                         
  -7   7  14         88.27         74.76         1.86 o                         
  -5   7  14        118.14        114.55         2.32 o                         
  -3   7  14        218.13        227.41         4.06 o                         
  -1   7  14          1.55          3.40         0.84 o                         
   1   7  14        101.12        141.68         2.31 o                         
   3   7  14         27.82         42.60         1.47 o                         
   5   7  14        274.22        290.37         3.96 o                         
   7   7  14        552.18        517.59         8.50 o                         
 -24   8  14          6.02          9.78         0.82 o                         
 -22   8  14        344.21        363.41         4.27 o                         
 -20   8  14        429.03        421.51         4.96 o                         
 -18   8  14         24.70         38.05         1.53 o                         
 -16   8  14         82.81         79.27         1.99 o                         
 -14   8  14         23.16         30.99         1.47 o                         
 -12   8  14       1338.88       1304.32        12.99 o                         
 -10   8  14        834.42        901.86        10.71 o                         
  -8   8  14        154.15        194.51         3.20 o                         
  -6   8  14          6.85          5.66         0.98 o                         
  -4   8  14        623.95        637.88         8.39 o                         
  -2   8  14         17.06         34.26         1.43 o                         
   0   8  14       1350.45       1296.44        13.26 o                         
   2   8  14        657.03        616.23         7.29 o                         
   4   8  14         75.70         69.07         1.75 o                         
   6   8  14         31.19         40.59         1.77 o                         
 -23   9  14        393.44        405.73         6.47 o                         
 -21   9  14        107.43        109.81         2.34 o                         
 -19   9  14        292.89        336.72         4.41 o                         
 -17   9  14         63.66         71.48         1.73 o                         
 -15   9  14        340.65        389.25         4.89 o                         
 -13   9  14       1749.05       1834.24        17.72 o                         
 -11   9  14        642.16        660.88         7.20 o                         
  -9   9  14         37.29         41.34         1.37 o                         
  -7   9  14         48.98         51.86         1.69 o                         
  -5   9  14          8.11         14.06         0.88 o                         
  -3   9  14        500.50        528.17         6.16 o                         
  -1   9  14        771.33        818.78         8.58 o                         
   1   9  14       1027.69       1027.80        13.50 o                         
   3   9  14        252.07        228.88         5.13 o                         
 -18  10  14        337.76        355.06         5.01 o                         
 -16  10  14        254.45        251.14         3.19 o                         
 -14  10  14        256.61        241.66         3.84 o                         
 -12  10  14        319.20        296.91         4.25 o                         
 -10  10  14         12.88         17.63         1.05 o                         
  -8  10  14        129.25        130.74         2.19 o                         
  -6  10  14         22.34         34.98         1.33 o                         
  -4  10  14         20.81         25.71         1.25 o                         
  -2  10  14        344.45        364.72         4.77 o                         
 -31   1  15          6.66          7.66         0.72 o                         
 -29   1  15         21.31         17.92         1.17 o                         
 -27   1  15       1957.33       1974.01        20.02 o                         
 -25   1  15         31.58         32.63         1.49 o                         
 -23   1  15         26.93         23.86         1.15 o                         
 -21   1  15        106.19        104.51         2.05 o                         
 -19   1  15        417.89        504.86         5.04 o                         
 -17   1  15        157.31        191.02         2.65 o                         
 -15   1  15        328.37        290.49         3.30 o                         
 -13   1  15       3995.19       4235.63        31.83 o                         
 -11   1  15        231.35        277.80         2.76 o                         
  -9   1  15        220.57        248.24         2.57 o                         
  -7   1  15        889.63        914.88         6.68 o                         
  -5   1  15        155.16        159.36         1.86 o                         
  -3   1  15        336.25        365.06         3.02 o                         
  -1   1  15       6064.87       5890.92        37.61 o                         
   1   1  15       1187.61       1218.36         8.47 o                         
   3   1  15       5106.74       5084.85        34.51 o                         
   5   1  15        672.66        753.46         6.76 o                         
   7   1  15         19.23         28.51         1.12 o                         
   9   1  15        350.33        363.01         4.82 o                         
  11   1  15        502.41        504.21         7.18 o                         
 -32   2  15         67.61         58.26         1.68 o                         
 -30   2  15       1742.12       1554.97        19.44 o                         
 -28   2  15         23.38         31.24         1.39 o                         
 -26   2  15         10.57          8.45         0.94 o                         
 -24   2  15        555.58        542.72         6.60 o                         
 -22   2  15        689.04        700.15         7.88 o                         
 -20   2  15       5949.74       5276.38        44.39 o                         
 -18   2  15       3573.86       3247.47        30.14 o                         
 -16   2  15          6.61         41.56         1.80 o                         
 -14   2  15       1707.26       1547.32        13.28 o                         
 -12   2  15        487.80        622.24         5.46 o                         
 -10   2  15        414.11        470.45         4.18 o                         
  -8   2  15       7499.10       7414.49        50.07 o                         
  -6   2  15         31.65         31.29         1.08 o                         
  -4   2  15       1442.13       1353.93         9.16 o                         
  -2   2  15        944.54       1056.41         7.74 o                         
   0   2  15        740.56        808.71         5.77 o                         
   2   2  15         78.70         89.61         1.34 o                         
   4   2  15         96.84        101.45         1.75 o                         
   6   2  15        572.53        595.33         9.12 o                         
   8   2  15        602.45        577.84         6.88 o                         
  10   2  15        444.08        424.40         6.25 o                         
 -31   3  15        604.72        521.66         6.96 o                         
 -29   3  15          3.94          3.09         0.83 o                         
 -27   3  15         19.66         20.36         1.02 o                         
 -25   3  15         68.05         71.53         1.93 o                         
 -23   3  15        589.94        549.41         6.43 o                         
 -21   3  15         28.56         25.77         1.25 o                         
 -19   3  15        153.58        167.86         2.47 o                         
 -17   3  15        123.76         84.47         2.07 o                         
 -15   3  15        323.00        360.70         3.88 o                         
 -13   3  15        214.13        214.07         2.68 o                         
 -11   3  15         52.30         92.61         1.80 o                         
  -9   3  15          8.64         14.67         0.82 o                         
  -7   3  15       1179.90       1229.44         9.61 o                         
  -5   3  15         39.29         41.20         1.95 o                         
  -3   3  15        150.28        183.52         2.11 o                         
  -1   3  15        208.03        295.31         2.82 o                         
   1   3  15        863.22        883.13         7.03 o                         
   3   3  15        309.05        332.58         3.49 o                         
   5   3  15         22.49         34.14         1.21 o                         
   7   3  15        342.29        343.62         4.42 o                         
   9   3  15         34.62         21.94         1.10 o                         
 -30   4  15        168.83        147.86         2.69 o                         
 -28   4  15        157.04        157.72         2.57 o                         
 -26   4  15        736.72        872.91         8.86 o                         
 -24   4  15         76.21         78.79         2.09 o                         
 -22   4  15          0.45         11.69         1.06 o                         
 -20   4  15        120.80        122.22         2.41 o                         
 -18   4  15       4011.55       4049.88        36.84 o                         
 -16   4  15       3559.86       3270.36        29.94 o                         
 -14   4  15         57.14         45.93         2.07 o                         
 -12   4  15        453.16        559.28         6.84 o                         
 -10   4  15        149.91        124.20         2.79 o                         
  -8   4  15       4390.57       4260.56        46.91 o                         
  -6   4  15       4596.75       4484.91        35.69 o                         
  -4   4  15         29.91         60.49         1.83 o                         
  -2   4  15        235.60        253.63         3.04 o                         
   0   4  15        557.98        507.29         5.10 o                         
   2   4  15          2.45          7.45         0.77 o                         
   4   4  15       2070.12       2026.71        20.29 o                         
   6   4  15       1686.43       1595.64        18.55 o                         
   8   4  15         72.10         61.94         1.57 o                         
  10   4  15        516.83        552.25         9.31 o                         
 -29   5  15         32.24         34.26         1.45 o                         
 -27   5  15         56.14         69.53         1.67 o                         
 -25   5  15         62.11         74.60         1.52 o                         
 -23   5  15        412.75        509.99         6.56 o                         
 -21   5  15        937.90        890.76         9.59 o                         
 -19   5  15         10.03         19.38         1.16 o                         
 -17   5  15        849.06        785.42         8.30 o                         
 -15   5  15        421.87        405.47         4.45 o                         
 -13   5  15       2073.22       2080.65        18.15 o                         
 -11   5  15        371.21        408.35         4.58 o                         
  -9   5  15       1199.83       1293.29        10.04 o                         
  -7   5  15         15.73         22.31         1.04 o                         
  -5   5  15         38.55         43.92         1.82 o                         
  -3   5  15        333.47        326.37         3.79 o                         
  -1   5  15        446.64        417.80         4.33 o                         
   1   5  15         46.61         36.20         1.47 o                         
   3   5  15        914.33        896.85        12.12 o                         
   5   5  15         26.89         37.24         1.24 o                         
   7   5  15         15.87         15.51         1.09 o                         
   9   5  15          6.14          7.86         0.91 o                         
 -28   6  15         11.90         23.63         1.19 o                         
 -26   6  15         52.23         41.95         1.36 o                         
 -24   6  15         93.13         83.07         1.62 o                         
 -22   6  15       1191.78       1219.15        16.52 o                         
 -20   6  15        127.08        126.63         2.29 o                         
 -18   6  15         59.16         82.99         2.03 o                         
 -16   6  15       1533.77       1664.81        15.82 o                         
 -14   6  15        207.72        209.41         3.23 o                         
 -12   6  15       1797.30       1928.90        16.92 o                         
 -10   6  15        101.23        141.88         2.10 o                         
  -8   6  15       2175.65       2243.03        18.82 o                         
  -6   6  15       2190.19       2280.26        20.40 o                         
  -4   6  15       1189.08       1205.11        11.64 o                         
  -2   6  15         10.23         15.70         0.89 o                         
   0   6  15         33.38         39.01         1.62 o                         
   2   6  15          3.42          2.17         0.63 o                         
   4   6  15        397.46        436.93         6.14 o                         
   6   6  15          6.37         13.45         1.02 o                         
 -27   7  15       2362.28       2267.85        30.16 o                         
 -25   7  15        426.12        456.20         4.97 o                         
 -23   7  15        348.19        338.93         4.05 o                         
 -21   7  15        865.82        865.15         9.18 o                         
 -19   7  15         57.56         51.55         2.13 o                         
 -17   7  15         43.47         41.86         1.79 o                         
 -15   7  15       1119.74       1132.47        11.92 o                         
 -13   7  15        306.10        278.17         3.80 o                         
 -11   7  15         56.47         51.55         1.62 o                         
  -9   7  15        836.75        800.66         7.69 o                         
  -7   7  15       1267.33       1357.36        13.35 o                         
  -5   7  15       1628.72       1673.18        17.81 o                         
  -3   7  15        664.41        673.28         7.38 o                         
  -1   7  15         15.81         25.06         1.21 o                         
   1   7  15          2.36          4.40         0.77 o                         
   3   7  15        363.70        379.22         5.00 o                         
   5   7  15         69.15         86.15         1.68 o                         
 -24   8  15          2.89          2.85         0.72 o                         
 -22   8  15         22.41          8.77         0.80 o                         
 -20   8  15         72.15         78.37         1.79 o                         
 -18   8  15          9.79         13.57         1.01 o                         
 -16   8  15         34.15         36.23         1.53 o                         
 -14   8  15        124.04        136.14         2.38 o                         
 -12   8  15        269.21        282.46         3.71 o                         
 -10   8  15        124.46        141.23         2.97 o                         
  -8   8  15       1279.90       1271.16        15.51 o                         
  -6   8  15       1508.64       1386.95        14.89 o                         
  -4   8  15        904.30        847.00         9.37 o                         
  -2   8  15          2.01          7.29         0.75 o                         
   0   8  15        248.25        258.41         3.71 o                         
   2   8  15        265.61        283.27         4.01 o                         
   4   8  15        210.61        197.93         3.45 o                         
 -21   9  15         49.18         27.71         1.50 o                         
 -19   9  15         22.57         31.72         1.33 o                         
 -17   9  15        288.40        272.40         4.02 o                         
 -15   9  15         70.10         78.22         1.76 o                         
 -13   9  15        515.74        460.20         5.19 o                         
 -11   9  15        615.31        664.47         7.13 o                         
  -9   9  15          0.85          2.83         0.80 o                         
  -7   9  15         17.10         14.17         1.04 o                         
  -5   9  15         47.94         42.82         1.50 o                         
  -3   9  15        582.86        553.23         6.55 o                         
  -1   9  15        312.51        326.23         4.89 o                         
   1   9  15         31.12         40.45         1.91 o                         
 -16  10  15       1400.58       1381.80        18.81 o                         
 -14  10  15        236.27        226.31         4.87 o                         
 -12  10  15        262.48        250.86         3.82 o                         
 -10  10  15        400.74        382.95         5.64 o                         
  -8  10  15        349.94        389.82         5.04 o                         
  -6  10  15       1502.67       1454.13        17.00 o                         
  -4  10  15        562.94        476.96        15.51 o                         
 -32   0  16          2.84          6.05         1.05 o                         
 -30   0  16         85.65        129.46         2.91 o                         
 -28   0  16         53.56         34.38         1.84 o                         
 -26   0  16          3.36          2.67         1.19 o                         
 -24   0  16        126.11        138.56         2.78 o                         
 -22   0  16         34.21         46.24         2.24 o                         
 -20   0  16         25.18         41.52         2.23 o                         
 -18   0  16        798.63        641.67         8.67 o                         
 -16   0  16        807.85        943.58        11.98 o                         
 -14   0  16       9789.90       9803.60       100.13 o                         
 -12   0  16       4590.77       4141.89        47.98 o                         
 -10   0  16       4231.54       4218.84        43.69 o                         
  -8   0  16       1062.95       1192.39        12.01 o                         
  -6   0  16       1123.78       1342.05        14.06 o                         
  -4   0  16       1230.29       1384.50        13.75 o                         
  -2   0  16       6681.70       6345.97        57.16 o                         
   0   0  16       1295.12       1339.73        13.81 o                         
   2   0  16         72.70         96.66         3.47 o                         
   4   0  16         86.76         68.85         2.11 o                         
   6   0  16       1129.87       1246.55        17.21 o                         
   8   0  16        257.36        216.83         4.46 o                         
  10   0  16         49.15         42.05         2.58 o                         
 -31   1  16         76.80         67.35         1.57 o                         
 -29   1  16         27.06         28.91         1.23 o                         
 -27   1  16         23.45         22.47         1.14 o                         
 -25   1  16          1.77          3.58         0.72 o                         
 -23   1  16        457.65        379.49         4.48 o                         
 -21   1  16        747.47        720.29         7.63 o                         
 -19   1  16        643.66        640.60         6.44 o                         
 -17   1  16         31.74         50.80         1.61 o                         
 -15   1  16        724.92        748.45         6.55 o                         
 -13   1  16         13.22          9.54         0.88 o                         
 -11   1  16         13.05         15.89         0.88 o                         
  -9   1  16        180.43        131.86         1.88 o                         
  -7   1  16        360.99        376.13         3.39 o                         
  -5   1  16        265.76        280.11         2.80 o                         
  -3   1  16        126.63        115.68         1.59 o                         
  -1   1  16       1224.31       1280.16         8.83 o                         
   1   1  16       4077.57       4175.09        28.40 o                         
   3   1  16          2.03          5.24         0.59 o                         
   5   1  16        868.27        965.34        11.16 o                         
   7   1  16        553.94        573.98         6.47 o                         
   9   1  16        103.38         69.89         1.70 o                         
 -32   2  16         26.86         22.15         1.27 o                         
 -30   2  16        154.79        126.84         2.27 o                         
 -28   2  16        111.91        138.89         2.25 o                         
 -26   2  16          8.68          8.16         0.94 o                         
 -24   2  16        572.17        626.41         7.35 o                         
 -22   2  16       1204.70       1088.64        10.58 o                         
 -20   2  16        277.36        282.15         3.30 o                         
 -18   2  16         96.24        101.42         2.69 o                         
 -16   2  16        189.18        193.70         2.92 o                         
 -14   2  16         56.35         39.05         1.42 o                         
 -12   2  16       1246.58       1271.67        10.21 o                         
 -10   2  16         57.10        106.77         1.64 o                         
  -8   2  16         56.97         52.24         1.53 o                         
  -6   2  16        322.65        251.27         2.66 o                         
  -4   2  16       1030.51       1069.58         7.50 o                         
  -2   2  16        994.05       1139.45         8.10 o                         
   0   2  16        765.93        814.54         5.85 o                         
   2   2  16          1.96          9.35         0.66 o                         
   4   2  16          8.95         18.33         0.93 o                         
   6   2  16          0.77          2.57         0.66 o                         
   8   2  16        118.67        116.12         1.98 o                         
 -31   3  16        116.95        131.79         2.59 o                         
 -29   3  16        558.58        511.23         6.56 o                         
 -27   3  16        116.09        108.71         1.92 o                         
 -25   3  16       1228.16       1175.68        13.53 o                         
 -23   3  16        871.77        847.78         8.41 o                         
 -21   3  16        107.49        146.11         2.24 o                         
 -19   3  16        108.96        152.72         2.96 o                         
 -17   3  16        117.13        126.77         2.23 o                         
 -15   3  16        162.90        242.51         3.05 o                         
 -13   3  16       2960.29       3042.16        24.58 o                         
 -11   3  16       1422.80       1381.96        14.20 o                         
  -9   3  16        804.94        795.79         7.12 o                         
  -7   3  16       2552.95       2598.48        19.86 o                         
  -5   3  16        165.40        168.23         2.48 o                         
  -3   3  16       1201.04       1277.79         9.89 o                         
  -1   3  16        572.33        526.44         4.60 o                         
   1   3  16        774.45        756.96         6.75 o                         
   3   3  16        247.08        332.04         3.82 o                         
   5   3  16          0.14          2.20         0.66 o                         
   7   3  16        117.80        126.70         2.16 o                         
   9   3  16         24.56         29.36         1.24 o                         
 -30   4  16        109.31        105.08         2.15 o                         
 -28   4  16          5.70          5.78         0.88 o                         
 -26   4  16        476.82        486.19         5.48 o                         
 -24   4  16        143.43        161.73         2.43 o                         
 -22   4  16         15.46         22.41         1.12 o                         
 -20   4  16        866.06        849.80         7.97 o                         
 -18   4  16         28.83         47.65         1.49 o                         
 -16   4  16          0.84          5.26         0.82 o                         
 -14   4  16         68.00         70.09         1.65 o                         
 -12   4  16        316.27        274.88         3.06 o                         
 -10   4  16        345.98        363.75         3.61 o                         
  -8   4  16         23.30         16.84         0.92 o                         
  -6   4  16        220.01        259.01         2.90 o                         
  -4   4  16         91.61        102.18         2.02 o                         
  -2   4  16         56.68         52.48         1.87 o                         
   0   4  16         82.90         92.24         1.71 o                         
   2   4  16        900.03        846.08        10.10 o                         
   4   4  16        345.65        373.14         4.48 o                         
   6   4  16        116.13        112.98         2.00 o                         
   8   4  16         12.21         13.71         0.96 o                         
 -29   5  16        131.47        134.04         2.41 o                         
 -27   5  16         81.10         54.30         1.68 o                         
 -25   5  16          3.55          8.26         0.79 o                         
 -23   5  16       1226.07       1292.87        15.05 o                         
 -21   5  16          2.06          5.57         0.87 o                         
 -19   5  16        635.23        569.51         6.49 o                         
 -17   5  16        268.99        217.96         3.18 o                         
 -15   5  16       1629.86       1475.44        13.07 o                         
 -13   5  16        999.88       1025.75         9.43 o                         
 -11   5  16        534.48        591.95         5.68 o                         
  -9   5  16         76.57         80.80         1.66 o                         
  -7   5  16        440.24        441.59         4.76 o                         
  -5   5  16        332.17        370.21         4.19 o                         
  -3   5  16        247.26        249.34         3.23 o                         
  -1   5  16        753.30        704.71         7.35 o                         
   1   5  16        751.47        782.90         9.49 o                         
   3   5  16         19.95         36.41         1.27 o                         
   5   5  16        387.82        358.65         5.01 o                         
   7   5  16        260.84        301.72         5.61 o                         
 -28   6  16          3.87         15.57         1.11 o                         
 -26   6  16       1115.21       1029.85        10.49 o                         
 -24   6  16        610.87        720.39         7.36 o                         
 -22   6  16        155.41        200.04         2.73 o                         
 -20   6  16        245.79        248.78         3.54 o                         
 -18   6  16         93.04         87.28         1.98 o                         
 -16   6  16       1010.99        857.53         9.25 o                         
 -14   6  16       1283.41       1281.54        12.81 o                         
 -12   6  16        104.99        120.75         2.08 o                         
 -10   6  16          9.26         15.23         1.05 o                         
  -8   6  16        363.97        385.56         4.50 o                         
  -6   6  16         73.17         59.38         1.67 o                         
  -4   6  16        200.03        178.53         2.62 o                         
  -2   6  16       3213.32       3539.84        43.18 o                         
   0   6  16        485.49        505.62         6.19 o                         
   2   6  16         28.72         52.24         1.47 o                         
   4   6  16         29.99         33.93         1.26 o                         
   6   6  16         94.92        102.90         2.92 o                         
 -25   7  16         72.83         76.03         1.48 o                         
 -23   7  16          3.04          3.42         0.70 o                         
 -21   7  16        120.48        160.25         2.46 o                         
 -19   7  16          1.46          2.69         0.91 o                         
 -17   7  16         97.31        108.44         2.66 o                         
 -15   7  16        251.47        252.96         3.85 o                         
 -13   7  16        465.13        391.59         4.76 o                         
 -11   7  16         57.23         88.47         1.91 o                         
  -9   7  16        859.42        836.19         8.64 o                         
  -7   7  16          7.53          8.04         1.23 o                         
  -5   7  16       1123.64       1265.80        23.12 o                         
  -3   7  16        154.33        162.96         2.31 o                         
  -1   7  16         98.08        131.91         2.04 o                         
   1   7  16          8.76         13.29         0.85 o                         
   3   7  16        216.73        212.24         3.01 o                         
 -24   8  16         88.43        100.04         2.55 o                         
 -22   8  16         35.67         27.75         1.14 o                         
 -20   8  16          3.51          5.86         0.73 o                         
 -18   8  16         41.69         34.99         1.55 o                         
 -16   8  16          2.04          3.81         0.80 o                         
 -14   8  16       1111.87       1163.48        11.47 o                         
 -12   8  16        207.73        219.83         3.11 o                         
 -10   8  16         57.74         53.95         1.55 o                         
  -8   8  16        195.85        205.69         2.95 o                         
  -6   8  16         65.04         81.26         1.66 o                         
  -4   8  16         19.07         29.75         1.32 o                         
  -2   8  16       2116.42       2055.53        22.54 o                         
   0   8  16        546.64        546.01         7.27 o                         
   2   8  16        216.85        220.83         4.95 o                         
 -21   9  16        602.66        582.29         8.99 o                         
 -19   9  16        315.16        284.31         4.18 o                         
 -17   9  16        294.26        277.89         4.21 o                         
 -15   9  16        167.81        127.20         2.56 o                         
 -13   9  16        912.49        829.29         9.55 o                         
 -11   9  16        668.83        633.21         7.93 o                         
  -9   9  16          4.65          4.16         0.84 o                         
  -7   9  16         26.77         34.58         1.57 o                         
  -5   9  16         13.89         22.30         1.36 o                         
  -3   9  16         17.53         20.51         1.19 o                         
 -14  10  16        132.41        161.30         5.96 o                         
 -12  10  16        111.98        115.74         3.21 o                         
 -10  10  16        512.33        511.65         7.21 o                         
  -8  10  16          1.21          3.12         0.75 o                         
 -31   1  17        470.00        428.64         5.45 o                         
 -29   1  17        520.73        540.39         6.42 o                         
 -27   1  17        322.58        300.22         4.04 o                         
 -25   1  17        133.28        153.91         2.51 o                         
 -23   1  17         36.09         21.78         1.15 o                         
 -21   1  17        395.90        373.53         4.25 o                         
 -19   1  17        450.02        457.99         4.99 o                         
 -17   1  17        659.09        702.14         7.43 o                         
 -15   1  17         81.55         69.92         1.89 o                         
 -13   1  17        335.59        385.82         4.33 o                         
 -11   1  17        906.45        987.96         8.85 o                         
  -9   1  17        109.10        152.11         2.12 o                         
  -7   1  17       3844.42       3974.26        26.57 o                         
  -5   1  17       1720.83       1811.69        12.73 o                         
  -3   1  17         24.06         40.90         1.12 o                         
  -1   1  17        123.68        123.09         1.53 o                         
   1   1  17        161.86        133.98         1.63 o                         
   3   1  17          9.47         33.09         1.21 o                         
   5   1  17       1941.15       1907.25        19.91 o                         
   7   1  17        562.39        515.90         6.83 o                         
 -30   2  17         94.45         87.16         1.78 o                         
 -28   2  17        172.28        183.57         2.79 o                         
 -26   2  17       1400.17       1324.34        14.38 o                         
 -24   2  17        127.65        151.14         2.55 o                         
 -22   2  17        150.34        132.59         2.19 o                         
 -20   2  17       2413.12       2514.47        24.17 o                         
 -18   2  17       1249.12       1182.24        11.95 o                         
 -16   2  17       1671.46       1547.75        14.08 o                         
 -14   2  17       2452.65       2391.54        19.90 o                         
 -12   2  17       5338.02       4843.73        39.46 o                         
 -10   2  17       2579.66       2692.69        21.09 o                         
  -8   2  17       1409.08       1429.91        10.71 o                         
  -6   2  17        223.59        231.23         2.53 o                         
  -4   2  17        101.77        106.92         1.54 o                         
  -2   2  17       2232.81       2252.71        16.34 o                         
   0   2  17        459.80        554.78         4.70 o                         
   2   2  17        105.20        104.04         1.91 o                         
   4   2  17         58.64         70.60         1.43 o                         
   6   2  17        225.16        189.41         2.79 o                         
   8   2  17          1.49          3.61         0.75 o                         
 -31   3  17          6.65         21.32         1.54 o                         
 -29   3  17       1831.72       1778.57        22.23 o                         
 -27   3  17         66.99         47.79         1.34 o                         
 -25   3  17       1169.34       1156.62        20.80 o                         
 -23   3  17        174.30        172.72         2.82 o                         
 -21   3  17        117.20        105.37         1.97 o                         
 -19   3  17         22.77         58.31         1.62 o                         
 -17   3  17         98.62        109.44         2.08 o                         
 -15   3  17        109.90        167.51         2.44 o                         
 -13   3  17        517.02        485.96         4.89 o                         
 -11   3  17       1093.42       1178.76         9.70 o                         
  -9   3  17        376.06        319.79         3.49 o                         
  -7   3  17        476.73        470.79         4.52 o                         
  -5   3  17       1096.64       1211.15        10.21 o                         
  -3   3  17       1747.82       1640.06        13.56 o                         
  -1   3  17        498.01        474.16         4.63 o                         
   1   3  17        569.67        538.74         6.01 o                         
   3   3  17        176.95        163.99         2.22 o                         
   5   3  17          0.23          3.33         0.68 o                         
   7   3  17         53.45         47.32         1.34 o                         
 -30   4  17        371.08        377.61         6.20 o                         
 -28   4  17          1.27         11.00         0.86 o                         
 -26   4  17        876.33        943.97        10.86 o                         
 -24   4  17        225.89        230.42         3.80 o                         
 -22   4  17         19.03         16.75         1.08 o                         
 -20   4  17          0.75          5.71         0.75 o                         
 -18   4  17        424.10        475.73         5.24 o                         
 -16   4  17        118.18        103.71         2.28 o                         
 -14   4  17        951.16        956.12         8.80 o                         
 -12   4  17        280.16        322.50         3.61 o                         
 -10   4  17        691.68        796.62         7.01 o                         
  -8   4  17       1402.06       1613.90        14.70 o                         
  -6   4  17        124.56        138.08         2.08 o                         
  -4   4  17       2518.06       2712.26        24.80 o                         
  -2   4  17        216.55        269.12         3.34 o                         
   0   4  17        798.70        909.41        12.25 o                         
   2   4  17        665.70        601.66         6.77 o                         
   4   4  17        793.61        685.41         8.43 o                         
   6   4  17        140.32        150.54         2.97 o                         
 -29   5  17          1.71          3.19         1.28 o                         
 -27   5  17         93.23         72.14         1.65 o                         
 -25   5  17         21.59         15.69         0.87 o                         
 -23   5  17        236.22        237.46         3.10 o                         
 -21   5  17       1018.57       1044.86        11.06 o                         
 -19   5  17          5.88         11.23         0.96 o                         
 -17   5  17         41.79         60.43         2.34 o                         
 -15   5  17       1545.86       1533.16        14.46 o                         
 -13   5  17        289.30        244.25         3.10 o                         
 -11   5  17        116.38        139.84         2.45 o                         
  -9   5  17        575.94        539.59         5.47 o                         
  -7   5  17       1462.81       1470.02        15.00 o                         
  -5   5  17       2028.43       1836.24        18.51 o                         
  -3   5  17          2.71          5.20         0.93 o                         
  -1   5  17        252.16        226.46         3.14 o                         
   1   5  17        251.24        256.95         3.49 o                         
   3   5  17        319.59        313.10         4.72 o                         
   5   5  17        790.48        795.43        12.04 o                         
 -26   6  17         23.23         18.73         1.04 o                         
 -24   6  17        167.16        183.97         2.42 o                         
 -22   6  17        709.61        678.54         7.02 o                         
 -20   6  17         83.73         80.72         1.82 o                         
 -18   6  17        377.45        364.11         4.47 o                         
 -16   6  17         12.45         14.12         1.01 o                         
 -14   6  17         41.02         40.96         1.64 o                         
 -12   6  17        792.01        746.56         7.73 o                         
 -10   6  17        661.77        655.43         7.18 o                         
  -8   6  17        309.81        319.89         4.39 o                         
  -6   6  17         86.05         60.67         1.97 o                         
  -4   6  17        814.08        827.71        12.56 o                         
  -2   6  17        222.83        232.79         3.12 o                         
   0   6  17        401.75        388.89         4.83 o                         
   2   6  17        801.14        794.68         9.57 o                         
   4   6  17        703.99        718.04        25.93 o                         
 -25   7  17         69.04         90.24         1.81 o                         
 -23   7  17          0.51          1.42         0.67 o                         
 -21   7  17        129.77        122.53         2.09 o                         
 -19   7  17       1256.95       1333.20        14.31 o                         
 -17   7  17        819.11        852.94         9.46 o                         
 -15   7  17          0.58          4.19         0.90 o                         
 -13   7  17        163.16        158.93         2.76 o                         
 -11   7  17         53.14         78.23         2.52 o                         
  -9   7  17       1512.28       1691.86        18.87 o                         
  -7   7  17       4253.45       4291.02        44.13 o                         
  -5   7  17        513.17        515.04         6.24 o                         
  -3   7  17         16.33         20.84         1.15 o                         
  -1   7  17         19.70         28.24         1.31 o                         
   1   7  17          8.05         16.44         1.06 o                         
 -22   8  17        257.26        234.48         3.11 o                         
 -20   8  17          1.06          3.32         0.64 o                         
 -18   8  17        228.45        185.16         2.77 o                         
 -16   8  17         27.77         37.40         1.32 o                         
 -14   8  17        630.67        608.93         7.66 o                         
 -12   8  17        117.78         81.30         1.81 o                         
 -10   8  17        127.25         93.17         2.04 o                         
  -8   8  17        250.40        247.29         3.64 o                         
  -6   8  17        352.90        349.02         4.44 o                         
  -4   8  17          8.35          7.38         0.75 o                         
  -2   8  17        257.22        262.09         5.09 o                         
 -19   9  17        115.77         97.71         3.90 o                         
 -17   9  17         86.04         97.15         2.24 o                         
 -15   9  17         23.31         27.88         1.72 o                         
 -13   9  17         26.51         28.98         1.41 o                         
 -11   9  17        182.96        171.19         3.22 o                         
  -9   9  17         26.61         34.03         1.58 o                         
  -7   9  17        222.51        258.45         5.03 o                         
  -5   9  17          2.93          4.15         0.77 o                         
 -30   0  18         67.76         79.49         2.41 o                         
 -28   0  18          4.91         10.54         1.35 o                         
 -26   0  18       1055.81        892.12        13.73 o                         
 -24   0  18        492.13        517.10         7.87 o                         
 -22   0  18       2586.74       2716.68        40.16 o                         
 -20   0  18         76.86         80.53         2.81 o                         
 -18   0  18       2217.02       2095.78        28.64 o                         
 -16   0  18         55.26        109.92         2.94 o                         
 -14   0  18        601.08        470.20         7.45 o                         
 -12   0  18        222.87        281.31         4.33 o                         
 -10   0  18       1056.95       1080.58        14.13 o                         
  -8   0  18        859.70        854.08         9.58 o                         
  -6   0  18        580.15        570.64         6.43 o                         
  -4   0  18         62.47         70.41         1.83 o                         
  -2   0  18        608.09        664.29         7.24 o                         
   0   0  18       1107.35        975.20        10.93 o                         
   2   0  18          4.43         10.04         0.96 o                         
   4   0  18       1252.34       1174.41        19.64 o                         
   6   0  18        155.75        114.89         2.95 o                         
 -31   1  18        127.55        128.64         2.20 o                         
 -29   1  18         12.49          9.84         0.93 o                         
 -27   1  18         24.21         21.31         1.05 o                         
 -25   1  18         17.43         20.71         1.16 o                         
 -23   1  18         28.62         21.90         1.08 o                         
 -21   1  18       1662.52       1631.24        15.27 o                         
 -19   1  18        466.02        509.48         6.15 o                         
 -17   1  18       2307.71       2334.26        23.38 o                         
 -15   1  18         31.78         29.08         1.38 o                         
 -13   1  18          3.74          8.84         1.01 o                         
 -11   1  18        600.72        670.89         6.56 o                         
  -9   1  18        385.81        406.32         3.90 o                         
  -7   1  18          0.20          4.54         0.62 o                         
  -5   1  18         43.77         54.26         1.15 o                         
  -3   1  18        832.69        870.42         6.54 o                         
  -1   1  18       1523.29       1435.74        10.35 o                         
   1   1  18         55.65         64.87         1.07 o                         
   3   1  18          1.17          3.11         0.70 o                         
   5   1  18        186.66        188.67         2.92 o                         
 -30   2  18          8.24          6.19         0.72 o                         
 -28   2  18          0.08          2.28         0.75 o                         
 -26   2  18         41.79         47.07         1.37 o                         
 -24   2  18          8.03         26.14         1.33 o                         
 -22   2  18        836.33        823.52         8.83 o                         
 -20   2  18        137.29        152.80         2.52 o                         
 -18   2  18        111.79        161.58         2.60 o                         
 -16   2  18         83.80        108.64         1.97 o                         
 -14   2  18        350.94        314.30         3.70 o                         
 -12   2  18       2524.93       2576.77        22.04 o                         
 -10   2  18        168.53        171.43         2.17 o                         
  -8   2  18         66.50         98.46         1.68 o                         
  -6   2  18         29.73         13.02         0.74 o                         
  -4   2  18        189.71        157.71         1.78 o                         
  -2   2  18        301.39        267.64         2.68 o                         
   0   2  18         67.59         49.85         1.32 o                         
   2   2  18          2.89          6.07         0.64 o                         
   4   2  18        174.25        179.72         3.31 o                         
   6   2  18        208.44        205.25         3.67 o                         
 -29   3  18       1288.23       1139.86        15.59 o                         
 -27   3  18        142.18        112.42         1.92 o                         
 -25   3  18        598.76        683.81         8.14 o                         
 -23   3  18          0.17          5.47         0.87 o                         
 -21   3  18         37.68         47.84         1.51 o                         
 -19   3  18        151.26        165.56         2.51 o                         
 -17   3  18          6.53         12.73         0.97 o                         
 -15   3  18        736.98        735.61         7.47 o                         
 -13   3  18       1873.39       1804.40        16.26 o                         
 -11   3  18        547.41        533.82         5.30 o                         
  -9   3  18         62.00         41.71         1.34 o                         
  -7   3  18       1609.84       1654.14        14.46 o                         
  -5   3  18        431.25        466.44         4.57 o                         
  -3   3  18        894.56        895.18         8.67 o                         
  -1   3  18       1052.54       1138.97        12.36 o                         
   1   3  18         66.47         62.29         1.34 o                         
   3   3  18          0.86          2.10         0.63 o                         
   5   3  18        221.53        235.00         6.24 o                         
 -30   4  18         91.31         92.35         6.12 o                         
 -28   4  18         33.73         39.26         1.26 o                         
 -26   4  18         59.71         47.18         1.87 o                         
 -24   4  18          0.57          2.15         0.73 o                         
 -22   4  18       1507.86       1608.32        15.73 o                         
 -20   4  18         88.48         84.62         1.73 o                         
 -18   4  18       2430.37       2353.97        23.55 o                         
 -16   4  18        683.87        641.97         6.82 o                         
 -14   4  18        680.93        678.20         7.12 o                         
 -12   4  18        641.70        592.35         5.87 o                         
 -10   4  18          9.80          9.81         0.82 o                         
  -8   4  18        230.17        236.15         3.06 o                         
  -6   4  18        302.39        320.37         3.50 o                         
  -4   4  18        175.56        155.07         2.61 o                         
  -2   4  18         16.85         25.35         1.13 o                         
   0   4  18         48.79         67.54         1.41 o                         
   2   4  18        181.69        168.73         2.65 o                         
   4   4  18          6.80          6.15         0.68 o                         
 -27   5  18         34.38         18.70         1.07 o                         
 -25   5  18        783.90        808.66         9.35 o                         
 -23   5  18          0.80          5.40         0.74 o                         
 -21   5  18         32.39         53.27         1.58 o                         
 -19   5  18         16.35         17.01         1.03 o                         
 -17   5  18         54.18         56.33         1.84 o                         
 -15   5  18       1298.75       1320.61        13.02 o                         
 -13   5  18       2940.17       2893.19        27.48 o                         
 -11   5  18        292.77        311.77         3.95 o                         
  -9   5  18        895.83        812.69         9.52 o                         
  -7   5  18        526.20        506.69         5.76 o                         
  -5   5  18         41.51         35.09         2.11 o                         
  -3   5  18        317.31        416.58         4.71 o                         
  -1   5  18         55.53         73.14         1.47 o                         
   1   5  18         64.20         75.05         1.59 o                         
   3   5  18        308.17        242.23         3.78 o                         
 -26   6  18        720.57        690.79         7.97 o                         
 -24   6  18          2.51          4.79         0.73 o                         
 -22   6  18         80.12         68.25         1.53 o                         
 -20   6  18         45.34         68.84         1.65 o                         
 -18   6  18          2.44          4.86         0.97 o                         
 -16   6  18         71.63         80.73         2.58 o                         
 -14   6  18        239.85        238.36         3.84 o                         
 -12   6  18        426.99        364.95         5.06 o                         
 -10   6  18         32.25         45.96         1.87 o                         
  -8   6  18         19.38         34.66         1.67 o                         
  -6   6  18        700.83        701.47         7.45 o                         
  -4   6  18         12.92          9.60         0.79 o                         
  -2   6  18        185.90        182.37         2.62 o                         
   0   6  18         57.90         51.03         1.33 o                         
   2   6  18         47.53         34.67         1.53 o                         
 -25   7  18          0.60          2.84         0.68 o                         
 -23   7  18         26.01         10.95         0.85 o                         
 -21   7  18          1.48          0.69         0.67 o                         
 -19   7  18        109.20        115.29         2.21 o                         
 -17   7  18         15.51         21.37         1.36 o                         
 -15   7  18         11.28         16.53         1.22 o                         
 -13   7  18         21.74         17.59         1.11 o                         
 -11   7  18        223.23        182.56         3.01 o                         
  -9   7  18        253.72        233.80         3.68 o                         
  -7   7  18         99.41         96.08         1.86 o                         
  -5   7  18        463.94        439.27         5.61 o                         
  -3   7  18        127.04        150.80         2.58 o                         
  -1   7  18          2.31          3.76         0.82 o                         
 -22   8  18        492.12        512.27         8.80 o                         
 -20   8  18         52.96         51.37         1.54 o                         
 -18   8  18        198.25        182.50         2.80 o                         
 -16   8  18         12.13         16.08         1.04 o                         
 -14   8  18        123.14        150.24         2.59 o                         
 -12   8  18        205.22        185.82         3.19 o                         
 -10   8  18         53.00         46.61         1.68 o                         
  -8   8  18        332.03        308.27         5.15 o                         
  -6   8  18         62.84         57.15         1.67 o                         
  -4   8  18         29.81         26.52         1.43 o                         
 -15   9  18        647.29        626.91        14.89 o                         
 -13   9  18         58.62         81.65         2.14 o                         
 -11   9  18        238.13        200.54         4.51 o                         
  -9   9  18         21.37         18.10         1.24 o                         
 -31   1  19        307.79        208.24         3.42 o                         
 -29   1  19         63.24         88.33         1.86 o                         
 -27   1  19         45.67         68.35         1.60 o                         
 -25   1  19        160.03        168.01         2.40 o                         
 -23   1  19        498.34        478.97         6.40 o                         
 -21   1  19          2.19          5.08         0.85 o                         
 -19   1  19          0.89          4.91         1.18 o                         
 -17   1  19         95.46        100.46         1.97 o                         
 -15   1  19        226.76        218.35         2.98 o                         
 -13   1  19        247.66        208.68         2.77 o                         
 -11   1  19        450.46        470.41         5.20 o                         
  -9   1  19       1058.20       1172.34        10.05 o                         
  -7   1  19        212.81        233.37         2.55 o                         
  -5   1  19        295.41        301.36         2.78 o                         
  -3   1  19        377.02        369.72         3.69 o                         
  -1   1  19        538.50        620.80         5.35 o                         
   1   1  19        172.49        198.00         2.54 o                         
   3   1  19       1026.33        901.09        12.36 o                         
 -30   2  19          5.61         12.13         1.21 o                         
 -28   2  19        179.21        201.19         2.91 o                         
 -26   2  19        510.10        488.70         5.67 o                         
 -24   2  19         85.30         60.61         1.66 o                         
 -22   2  19        106.51         76.10         1.85 o                         
 -20   2  19        422.92        390.91         4.68 o                         
 -18   2  19       1007.59       1024.33        10.34 o                         
 -16   2  19        157.48        158.08         2.28 o                         
 -14   2  19        588.95        628.20         6.16 o                         
 -12   2  19        545.86        564.64         5.61 o                         
 -10   2  19          6.99         10.13         0.77 o                         
  -8   2  19        761.54        708.86         6.57 o                         
  -6   2  19       2498.91       2604.03        22.12 o                         
  -4   2  19         89.05         87.98         1.75 o                         
  -2   2  19        132.18        116.80         1.62 o                         
   0   2  19        185.30        200.61         2.72 o                         
   2   2  19          1.02          2.43         0.79 o                         
   4   2  19       1038.14        974.86        23.07 o                         
 -29   3  19        371.37        403.88         5.97 o                         
 -27   3  19         24.35         14.17         0.82 o                         
 -25   3  19        150.75        154.62         2.48 o                         
 -23   3  19         97.29         66.91         1.64 o                         
 -21   3  19        618.81        582.99         7.70 o                         
 -19   3  19          5.54          5.53         0.82 o                         
 -17   3  19        518.22        483.64         5.34 o                         
 -15   3  19         87.35        103.43         1.82 o                         
 -13   3  19         32.32         41.57         1.46 o                         
 -11   3  19        883.87        804.17         7.91 o                         
  -9   3  19       1669.63       1741.01        16.79 o                         
  -7   3  19        448.55        392.00         4.39 o                         
  -5   3  19        933.81        938.72         9.83 o                         
  -3   3  19        199.62        192.41         2.45 o                         
  -1   3  19        103.39        119.27         1.85 o                         
   1   3  19        321.87        322.47         4.60 o                         
   3   3  19         12.17         21.30         1.28 o                         
 -28   4  19         72.74         86.43         1.73 o                         
 -26   4  19        279.53        293.61         3.87 o                         
 -24   4  19        501.76        442.23         5.24 o                         
 -22   4  19       1479.64       1469.60        14.23 o                         
 -20   4  19       4207.33       4200.14        50.26 o                         
 -18   4  19          5.13         16.52         1.71 o                         
 -16   4  19          0.28          9.40         0.90 o                         
 -14   4  19        173.68        196.84         2.71 o                         
 -12   4  19          0.74          6.14         1.07 o                         
 -10   4  19          4.77          6.53         0.84 o                         
  -8   4  19        542.63        599.68         6.53 o                         
  -6   4  19       1577.64       1467.35        20.24 o                         
  -4   4  19          0.25          1.98         0.61 o                         
  -2   4  19        155.51        166.87         2.38 o                         
   0   4  19         55.66         47.89         1.24 o                         
   2   4  19          6.13         12.34         0.85 o                         
 -27   5  19        741.63        747.43         9.61 o                         
 -25   5  19         15.80         10.34         0.86 o                         
 -23   5  19       1344.27       1312.02        13.95 o                         
 -21   5  19        552.32        551.48         6.05 o                         
 -19   5  19        196.39        186.03         2.54 o                         
 -17   5  19         35.44         30.11         1.43 o                         
 -15   5  19         28.16         43.59         2.96 o                         
 -13   5  19        347.08        383.53         5.13 o                         
 -11   5  19        188.64        167.90         2.96 o                         
  -9   5  19         71.01         78.98         2.35 o                         
  -7   5  19         78.23        108.18         1.90 o                         
  -5   5  19          3.85          4.08         0.63 o                         
  -3   5  19        441.59        446.74         5.36 o                         
  -1   5  19        301.11        275.80         3.57 o                         
   1   5  19        381.05        384.58         5.62 o                         
 -26   6  19          0.50          2.07         0.75 o                         
 -24   6  19        427.61        464.81         5.88 o                         
 -22   6  19          0.29          1.93         0.73 o                         
 -20   6  19          2.70          8.46         0.71 o                         
 -18   6  19         75.62         99.75         2.05 o                         
 -16   6  19        522.64        523.73         6.38 o                         
 -14   6  19        202.27        209.45         3.30 o                         
 -12   6  19        654.73        625.46         7.38 o                         
 -10   6  19        286.28        323.36         4.15 o                         
  -8   6  19        331.84        326.11         4.15 o                         
  -6   6  19        287.33        326.38         4.37 o                         
  -4   6  19          4.94         21.19         1.14 o                         
  -2   6  19        313.87        333.73         4.96 o                         
 -23   7  19         43.83         67.12         1.42 o                         
 -21   7  19        392.71        445.27         5.65 o                         
 -19   7  19         14.72         18.08         1.11 o                         
 -17   7  19         48.14         40.98         1.36 o                         
 -15   7  19        108.17        127.72         2.37 o                         
 -13   7  19         31.71         37.43         1.42 o                         
 -11   7  19       1683.34       1658.49        22.88 o                         
  -9   7  19        501.10        572.47         7.70 o                         
  -7   7  19          0.23          6.00         1.10 o                         
  -5   7  19          3.11          6.92         0.68 o                         
  -3   7  19          1.49          1.80         0.59 o                         
 -20   8  19          4.69         10.20         2.04 o                         
 -18   8  19        204.79        182.10         3.01 o                         
 -16   8  19        315.83        338.53         4.96 o                         
 -14   8  19         38.49         61.97         1.65 o                         
 -12   8  19          2.04         15.89         1.02 o                         
 -10   8  19        203.89        164.18         3.01 o                         
  -8   8  19        632.21        646.40        12.96 o                         
 -30   0  20        204.80        206.05         5.43 o                         
 -28   0  20        675.70        599.98        10.64 o                         
 -26   0  20        480.41        474.16         7.66 o                         
 -24   0  20        859.46        972.69        14.92 o                         
 -22   0  20         15.40         18.13         1.85 o                         
 -20   0  20         67.55         48.71         2.74 o                         
 -18   0  20       1072.83       1029.07        17.67 o                         
 -16   0  20        618.56        670.61        10.86 o                         
 -14   0  20        314.71        300.39         5.56 o                         
 -12   0  20         38.04         39.93         2.19 o                         
 -10   0  20          9.27         14.39         1.64 o                         
  -8   0  20          4.10          4.69         0.87 o                         
  -6   0  20        645.20        670.87         9.82 o                         
  -4   0  20        426.63        411.16         5.09 o                         
  -2   0  20       2974.66       3081.22        40.93 o                         
 -29   1  20         36.21         46.16         1.46 o                         
 -27   1  20         15.63         22.52         1.14 o                         
 -25   1  20        499.88        453.17         5.22 o                         
 -23   1  20        122.49        118.80         2.23 o                         
 -21   1  20          5.55         14.57         0.90 o                         
 -19   1  20         62.08         83.41         2.17 o                         
 -17   1  20        533.58        474.71         5.43 o                         
 -15   1  20        332.16        362.47         4.38 o                         
 -13   1  20        353.13        327.77         3.85 o                         
 -11   1  20        625.01        596.10         6.25 o                         
  -9   1  20         16.81         12.82         0.84 o                         
  -7   1  20         16.20         18.98         0.98 o                         
  -5   1  20        339.26        356.06         4.32 o                         
  -3   1  20          0.52          2.10         0.51 o                         
  -1   1  20          0.71          5.47         0.65 o                         
   1   1  20          0.77          4.69         1.08 o                         
 -30   2  20          1.10          3.71         0.81 o                         
 -28   2  20        374.85        326.97         6.55 o                         
 -26   2  20        297.47        281.32         3.71 o                         
 -24   2  20        247.75        194.32         2.91 o                         
 -22   2  20        375.70        378.86         5.04 o                         
 -20   2  20       1380.12       1304.63        16.75 o                         
 -18   2  20        466.32        457.79         5.82 o                         
 -16   2  20          3.37          9.09         0.81 o                         
 -14   2  20        222.74        251.16         3.03 o                         
 -12   2  20        177.49        185.55         2.63 o                         
 -10   2  20         12.10         18.82         1.15 o                         
  -8   2  20       1350.23       1409.87        13.77 o                         
  -6   2  20       1199.54       1176.00        15.24 o                         
  -4   2  20          3.68         11.73         0.66 o                         
  -2   2  20         17.06         17.46         0.92 o                         
   0   2  20          4.33         21.74         1.23 o                         
   2   2  20          3.94          6.02         1.22 o                         
 -29   3  20         51.45         48.70         2.02 o                         
 -27   3  20        122.01        131.20         2.06 o                         
 -25   3  20          1.39          4.73         0.78 o                         
 -23   3  20        521.60        492.70         5.44 o                         
 -21   3  20        267.38        279.46         3.51 o                         
 -19   3  20        115.67        129.33         2.40 o                         
 -17   3  20          0.76          9.13         0.94 o                         
 -15   3  20         60.85         41.51         1.60 o                         
 -13   3  20        878.02        919.47         9.75 o                         
 -11   3  20        582.63        654.15         7.48 o                         
  -9   3  20       1292.07       1299.56        15.53 o                         
  -7   3  20        435.59        542.58         5.71 o                         
  -5   3  20        490.21        544.41         5.88 o                         
  -3   3  20          8.59         14.11         0.81 o                         
  -1   3  20        749.48        734.45         9.47 o                         
   1   3  20         19.01          9.01         0.91 o                         
 -28   4  20         53.47         55.18         1.73 o                         
 -26   4  20          4.08          9.20         0.75 o                         
 -24   4  20        619.52        530.91         6.38 o                         
 -22   4  20         87.31         98.68         1.74 o                         
 -20   4  20         88.12        104.50         1.76 o                         
 -18   4  20        109.80        105.82         1.95 o                         
 -16   4  20        206.42        231.32         3.65 o                         
 -14   4  20          8.87          7.68         1.01 o                         
 -12   4  20         59.70         74.20         2.21 o                         
 -10   4  20         91.04         88.90         1.92 o                         
  -8   4  20         26.19         20.01         1.06 o                         
  -6   4  20        206.20        217.64         3.03 o                         
  -4   4  20          7.01         12.45         0.74 o                         
  -2   4  20         37.55         24.86         1.11 o                         
   0   4  20         21.01         14.76         1.55 o                         
 -25   5  20        705.62        759.64         8.61 o                         
 -23   5  20          8.47         11.19         0.81 o                         
 -21   5  20          4.14          6.30         0.74 o                         
 -19   5  20          3.29          6.95         0.65 o                         
 -17   5  20         16.58         18.65         1.09 o                         
 -15   5  20         11.98         13.38         0.81 o                         
 -13   5  20          0.44          4.43         0.77 o                         
 -11   5  20         47.84         61.13         1.52 o                         
  -9   5  20        639.90        583.84         6.91 o                         
  -7   5  20        136.81        185.40         2.81 o                         
  -5   5  20          1.08          4.82         0.69 o                         
  -3   5  20        226.29        213.60         3.16 o                         
 -24   6  20          2.97          1.48         0.69 o                         
 -22   6  20        181.80        166.50         2.61 o                         
 -20   6  20        106.53         66.32         1.47 o                         
 -18   6  20         46.67         22.24         1.13 o                         
 -16   6  20        337.32        353.50         5.06 o                         
 -14   6  20       1872.29       2022.99        25.15 o                         
 -12   6  20        486.58        426.58         5.83 o                         
 -10   6  20        287.44        326.95         4.35 o                         
  -8   6  20        157.52        131.48         2.33 o                         
  -6   6  20        979.18        890.51        12.81 o                         
  -4   6  20         63.07         60.09         1.52 o                         
 -21   7  20          4.90          3.34         0.75 o                         
 -19   7  20         27.31         19.86         1.17 o                         
 -17   7  20        102.85         88.54         1.91 o                         
 -15   7  20         72.58         56.64         1.52 o                         
 -13   7  20          0.47          3.34         0.83 o                         
 -11   7  20        213.22        173.86         3.32 o                         
  -9   7  20          1.39          8.26         0.71 o                         
  -7   7  20          7.09          4.29         0.72 o                         
 -29   1  21         26.27         27.18         1.19 o                         
 -27   1  21        106.08        111.56         2.23 o                         
 -25   1  21        179.18        179.06         2.77 o                         
 -23   1  21        329.13        353.49         4.73 o                         
 -21   1  21         30.74         28.37         1.39 o                         
 -19   1  21       1503.20       1661.60        18.63 o                         
 -17   1  21         95.99        130.74         2.42 o                         
 -15   1  21        180.65        228.77         3.69 o                         
 -13   1  21        213.47        197.03         2.94 o                         
 -11   1  21        588.20        563.29         7.64 o                         
  -9   1  21         48.23         64.40         1.45 o                         
  -7   1  21        583.22        625.84         6.11 o                         
  -5   1  21        179.38        213.51         2.56 o                         
  -3   1  21        188.19        189.85         3.18 o                         
 -28   2  21          0.70          8.46         0.74 o                         
 -26   2  21         52.17         37.12         1.32 o                         
 -24   2  21        958.99        915.88        11.02 o                         
 -22   2  21        265.38        275.24         3.71 o                         
 -20   2  21        115.35        129.20         2.23 o                         
 -18   2  21        227.79        263.79         4.16 o                         
 -16   2  21         13.76         16.93         1.10 o                         
 -14   2  21        955.72        889.53        12.84 o                         
 -12   2  21         13.68         15.49         1.05 o                         
 -10   2  21         10.38         21.04         0.95 o                         
  -8   2  21        490.70        516.85         5.34 o                         
  -6   2  21        135.40        140.95         2.08 o                         
  -4   2  21         25.10         26.46         1.03 o                         
  -2   2  21         79.82         89.61         2.46 o                         
 -27   3  21         54.73         75.04         1.79 o                         
 -25   3  21         73.83         69.56         1.55 o                         
 -23   3  21         48.72         52.12         1.31 o                         
 -21   3  21        138.72        116.47         1.97 o                         
 -19   3  21        329.29        285.12         3.68 o                         
 -17   3  21          2.10          3.11         0.71 o                         
 -15   3  21       1272.49       1254.36        13.39 o                         
 -13   3  21        438.26        426.54         5.01 o                         
 -11   3  21        158.97        194.25         2.68 o                         
  -9   3  21        130.68         99.33         1.67 o                         
  -7   3  21        264.73        242.51         3.26 o                         
  -5   3  21        168.40        123.25         2.06 o                         
  -3   3  21        459.83        397.56         5.79 o                         
 -26   4  21          5.00         10.13         0.77 o                         
 -24   4  21        199.37        202.35         3.85 o                         
 -22   4  21         22.23         19.89         0.99 o                         
 -20   4  21        130.49        147.17         2.19 o                         
 -18   4  21        693.95        640.58         7.13 o                         
 -16   4  21         29.35         23.74         1.02 o                         
 -14   4  21        337.80        412.70         5.13 o                         
 -12   4  21        269.99        258.47         3.43 o                         
 -10   4  21        114.68         88.64         1.63 o                         
  -8   4  21        120.53         93.20         1.85 o                         
  -6   4  21         60.20         80.12         1.54 o                         
  -4   4  21        150.24        113.70         2.27 o                         
 -25   5  21        138.19        111.75         2.80 o                         
 -23   5  21          0.76          0.12         0.68 o                         
 -21   5  21         61.24         70.11         1.60 o                         
 -19   5  21       1882.57       1868.55        20.46 o                         
 -17   5  21         31.68         33.35         1.12 o                         
 -15   5  21        135.87        129.36         2.23 o                         
 -13   5  21        193.62        177.15         2.91 o                         
 -11   5  21         81.52         60.50         1.47 o                         
  -9   5  21        400.47        350.86         4.84 o                         
  -7   5  21        401.64        364.41         5.38 o                         
  -5   5  21        156.93        155.98         2.59 o                         
 -22   6  21        262.26        234.75         4.84 o                         
 -20   6  21         22.05         15.38         1.02 o                         
 -18   6  21        274.04        315.11         4.43 o                         
 -16   6  21          1.96          6.32         0.77 o                         
 -14   6  21        110.06        125.69         2.45 o                         
 -12   6  21        389.05        355.87         5.79 o                         
 -10   6  21          9.19          9.32         0.87 o                         
  -8   6  21         94.99        111.54         2.42 o                         
 -17   7  21          3.71          1.53         0.73 o                         
 -15   7  21         15.17         16.05         1.19 o                         
 -13   7  21        122.93        124.06         3.11 o                         
 -28   0  22         71.39         96.77         3.41 o                         
 -26   0  22        313.28        356.24         8.28 o                         
 -24   0  22        300.81        349.69         6.64 o                         
 -22   0  22        594.55        618.99        10.78 o                         
 -20   0  22        819.14        866.27        13.23 o                         
 -18   0  22        244.23        187.18         4.08 o                         
 -16   0  22        115.76         80.96         2.30 o                         
 -14   0  22         35.45         35.92         1.77 o                         
 -12   0  22         20.67         27.05         1.55 o                         
 -10   0  22          0.59          7.94         0.89 o                         
  -8   0  22        405.94        395.46         6.47 o                         
  -6   0  22        175.07        184.56         3.35 o                         
 -27   1  22         63.53         64.91         1.55 o                         
 -25   1  22         36.22         46.71         1.29 o                         
 -23   1  22         26.90         32.97         1.29 o                         
 -21   1  22        161.86        150.78         2.45 o                         
 -19   1  22         50.01         43.76         1.42 o                         
 -17   1  22         52.07         38.22         1.24 o                         
 -15   1  22          9.53         15.10         0.88 o                         
 -13   1  22         26.91         29.42         1.16 o                         
 -11   1  22         53.58         66.17         1.36 o                         
  -9   1  22         22.85         19.44         0.93 o                         
  -7   1  22        277.83        259.60         3.30 o                         
  -5   1  22        426.48        351.22         5.60 o                         
 -26   2  22        101.32         84.17         1.86 o                         
 -24   2  22          0.69          2.37         0.62 o                         
 -22   2  22        141.63        130.79         2.46 o                         
 -20   2  22         24.06         30.42         1.25 o                         
 -18   2  22        474.69        387.97         5.40 o                         
 -16   2  22          1.03          1.99         0.70 o                         
 -14   2  22          0.15          2.94         0.71 o                         
 -12   2  22         34.95         30.98         1.16 o                         
 -10   2  22        282.56        312.94         3.74 o                         
  -8   2  22        392.42        353.39         4.11 o                         
  -6   2  22        376.33        382.77         5.23 o                         
  -4   2  22        105.92        140.17         3.63 o                         
 -25   3  22        555.25        582.71         8.19 o                         
 -23   3  22        188.12        177.12         2.82 o                         
 -21   3  22       1145.29       1155.98        13.64 o                         
 -19   3  22        601.00        591.57         7.35 o                         
 -17   3  22       1286.86       1325.38        15.56 o                         
 -15   3  22        301.63        274.77         3.80 o                         
 -13   3  22        683.32        731.76         8.37 o                         
 -11   3  22        154.48        120.98         1.96 o                         
  -9   3  22         23.74         18.34         0.95 o                         
  -7   3  22          9.64         14.72         0.84 o                         
  -5   3  22        176.42        147.69         2.49 o                         
 -24   4  22        176.43        162.80         3.47 o                         
 -22   4  22        650.32        548.55         6.69 o                         
 -20   4  22        221.64        182.77         2.67 o                         
 -18   4  22         19.92         14.42         0.82 o                         
 -16   4  22         63.52         41.13         1.28 o                         
 -14   4  22        177.89        170.30         2.58 o                         
 -12   4  22          9.02          4.64         0.71 o                         
 -10   4  22        146.78        117.61         2.11 o                         
  -8   4  22         19.12         11.04         0.65 o                         
  -6   4  22         24.42         23.87         1.22 o                         
 -23   5  22          2.86          2.20         0.72 o                         
 -21   5  22        109.95         83.35         1.84 o                         
 -19   5  22        569.20        539.42         7.05 o                         
 -17   5  22        101.95         85.42         1.72 o                         
 -15   5  22          1.35          8.00         0.66 o                         
 -13   5  22         37.06         62.69         1.54 o                         
 -11   5  22         80.93        125.09         2.28 o                         
  -9   5  22         11.33         10.40         0.75 o                         
 -18   6  22         37.74         47.53         1.35 o                         
 -16   6  22         29.88         41.33         1.67 o                         
 -14   6  22         44.22         34.56         1.51 o                         
 -12   6  22          4.44         14.01         1.13 o                         
 -25   1  23        214.22        206.81         3.11 o                         
 -23   1  23        265.31        270.91         3.91 o                         
 -21   1  23        181.81        140.80         2.22 o                         
 -19   1  23         21.55         21.28         1.05 o                         
 -17   1  23         14.74         12.33         0.74 o                         
 -15   1  23         34.52         47.30         1.23 o                         
 -13   1  23       1249.30       1160.35        12.89 o                         
 -11   1  23        346.48        341.35         3.94 o                         
  -9   1  23         85.56        102.25         1.70 o                         
  -7   1  23        100.19         97.33         2.07 o                         
 -26   2  23         48.40         47.61         1.41 o                         
 -24   2  23         57.58         60.17         1.52 o                         
 -22   2  23        105.30         92.33         1.78 o                         
 -20   2  23         34.18         31.02         1.25 o                         
 -18   2  23        241.16        175.61         2.95 o                         
 -16   2  23        127.75        130.11         2.16 o                         
 -14   2  23        189.95        159.99         2.43 o                         
 -12   2  23        117.37        110.36         1.86 o                         
 -10   2  23        118.58        114.41         2.00 o                         
  -8   2  23         91.52         67.61         1.39 o                         
 -23   3  23         16.16         12.63         0.98 o                         
 -21   3  23        234.48        187.61         3.01 o                         
 -19   3  23        275.26        270.20         4.13 o                         
 -17   3  23          4.14          1.67         0.61 o                         
 -15   3  23          0.06          0.97         0.57 o                         
 -13   3  23        998.88       1027.12        12.98 o                         
 -11   3  23        371.73        307.36         4.23 o                         
  -9   3  23        951.94        895.72        12.21 o                         
 -22   4  23          4.60          4.30         0.77 o                         
 -20   4  23          0.42          2.46         0.65 o                         
 -18   4  23         62.93         58.62         1.42 o                         
 -16   4  23         26.72         25.81         1.11 o                         
 -14   4  23        440.68        370.28         5.34 o                         
 -12   4  23        119.71        164.69         3.01 o                         
 -10   4  23       1131.53        906.12        13.49 o                         
 -17   5  23         38.24         32.72         1.58 o                         
 -15   5  23        122.83        120.32         2.43 o                         
 -24   0  24         88.25        140.38         4.14 o                         
 -22   0  24         19.05         30.22         3.32 o                         
 -20   0  24         12.95          7.74         0.96 o                         
 -18   0  24         99.35         58.62         2.18 o                         
 -16   0  24         82.05         52.72         1.79 o                         
 -14   0  24         51.30         67.87         1.84 o                         
 -12   0  24         62.78         61.14         2.14 o                         
 -10   0  24         28.04         36.38         1.55 o                         
 -23   1  24         90.73         87.28         2.36 o                         
 -21   1  24          0.79          2.44         0.63 o                         
 -19   1  24         11.25         11.82         0.93 o                         
 -17   1  24          5.22          6.53         0.58 o                         
 -15   1  24          0.20          6.45         0.58 o                         
 -13   1  24          4.69          8.41         0.72 o                         
 -11   1  24         90.88         92.11         1.59 o                         
 -22   2  24         14.29          6.59         0.66 o                         
 -20   2  24          2.39          4.87         0.61 o                         
 -18   2  24        161.87        165.91         2.71 o                         
 -16   2  24          2.84          3.83         0.57 o                         
 -14   2  24         22.61         38.56         1.21 o                         
 -12   2  24         10.20          8.89         0.71 o                         
 -21   3  24          0.56          2.35         0.68 o                         
 -19   3  24         27.33         31.87         1.22 o                         
 -17   3  24         17.49         16.15         1.00 o                         
 -15   3  24        213.28        166.22         2.73 o                         
 -13   3  24        596.74        516.27         8.79 o                         
                                                                                
